# Supplementary material for: Rapid and Visual Detection of Volatile Amines Based on Their Gas–Solid Reaction with Tetrachloro-p-Benzoquinone
Source: Molecules. 2024 Apr 17;29(8):1818. doi: 10.3390/molecules29081818 (PMC11054329; doi:10.3390/molecules29081818)
Supplement: Supplementary file 1 [file molecules-29-01818-s001.zip]

Archive with 14 entries (13 files):
- crystal data/
- crystal data/C2.cif
- crystal data/C3.cif
- crystal data/C4.cif
- crystal data/C5.cif
- crystal data/C6.cif
- crystal data/checkcif C2.pdf
- crystal data/checkcif C3.pdf
- crystal data/checkcif C4.pdf
- crystal data/checkcif C5.pdf
- crystal data/checkcif C6.pdf
- solid.mp4
- Supporting information.pdf
- test paper.mp4
