# Supplementary material for: Rapid and Visual Detection of Volatile Amines Based on Their Gas–Solid Reaction with Tetrachloro-p-Benzoquinone
Source: Molecules. 2024 Apr 17;29(8):1818. doi: 10.3390/molecules29081818 (PMC11054329; doi:10.3390/molecules29081818)
Supplement: Supplementary file 1 [file molecules-29-01818-s001.zip › crystal data/C2.cif]

data_11
_audit_creation_date               2024-03-08
_audit_creation_method
;
Olex2 1.5
(compiled 2023.03.06 svn.rbb2c1857 for OlexSys, GUI svn.r6748)
;
_shelx_SHELXL_version_number       '2018/3'
_audit_contact_author_address      ?
_audit_contact_author_email        ?
_audit_contact_author_name         ''
_audit_contact_author_phone        ?
_publ_contact_author_id_orcid      ?
_publ_section_references
;
Dolomanov, O.V., Bourhis, L.J., Gildea, R.J, Howard, J.A.K. & Puschmann, H.
 (2009), J. Appl. Cryst. 42, 339-341.

Sheldrick, G.M. (2015). Acta Cryst. A71, 3-8.

Sheldrick, G.M. (2015). Acta Cryst. C71, 3-8.
;
_chemical_name_common              ?
_chemical_name_systematic          11
_chemical_formula_moiety           'C10 H12 Cl2 N2 O2'
_chemical_formula_sum              'C10 H12 Cl2 N2 O2'
_chemical_formula_weight           263.12
_chemical_melting_point            ?
loop_
  _atom_type_symbol
  _atom_type_description
  _atom_type_scat_dispersion_real
  _atom_type_scat_dispersion_imag
  _atom_type_scat_source
 'C' 'C' 0.0033 0.0016 'International Tables Vol C Tables 4.2.6.8 and 6.1.1.4'
 'H' 'H' 0.0000 0.0000 'International Tables Vol C Tables 4.2.6.8 and 6.1.1.4'
 'Cl' 'Cl' 0.1484 0.1585 'International Tables Vol C Tables 4.2.6.8 and 6.1.1.4'
 'N' 'N' 0.0061 0.0033 'International Tables Vol C Tables 4.2.6.8 and 6.1.1.4'
 'O' 'O' 0.0106 0.0060 'International Tables Vol C Tables 4.2.6.8 and 6.1.1.4'

_shelx_space_group_comment
;
The symmetry employed for this shelxl refinement is uniquely defined
by the following loop, which should always be used as a source of
symmetry information in preference to the above space-group names.
They are only intended as comments.
;
_space_group_crystal_system        'triclinic'
_space_group_IT_number             2
_space_group_name_H-M_alt          'P -1'
_space_group_name_Hall             '-P 1'
loop_
  _space_group_symop_operation_xyz
 'x, y, z'
 '-x, -y, -z'

_cell_length_a                     4.752(4)
_cell_length_b                     7.553(6)
_cell_length_c                     8.500(6)
_cell_angle_alpha                  99.595(9)
_cell_angle_beta                   92.056(9)
_cell_angle_gamma                  105.923(9)
_cell_volume                       288.2(4)
_cell_formula_units_Z              1
_cell_measurement_reflns_used      1027
_cell_measurement_temperature      296.15
_cell_measurement_theta_max        25.62
_cell_measurement_theta_min        2.44
_shelx_estimated_absorpt_T_max     0.947
_shelx_estimated_absorpt_T_min     0.898
_exptl_absorpt_coefficient_mu      0.549
_exptl_absorpt_correction_T_max    0.7455
_exptl_absorpt_correction_T_min    0.6494
_exptl_absorpt_correction_type     multi-scan
_exptl_absorpt_process_details
;
SADABS-2014/5 (Bruker,2014/5) was used for absorption correction.
wR2(int) was 0.0861 before and 0.0327 after correction.
The Ratio of minimum to maximum transmission is 0.8711.
The \l/2 correction factor is 0.00150.
;
_exptl_absorpt_special_details     ?
_exptl_crystal_colour              'clear pinkish pink'
_exptl_crystal_colour_lustre       clear
_exptl_crystal_colour_modifier     pinkish
_exptl_crystal_colour_primary      pink
_exptl_crystal_density_diffrn      1.516
_exptl_crystal_density_meas        ?
_exptl_crystal_density_method      ?
_exptl_crystal_description         block
_exptl_crystal_F_000               136
_exptl_crystal_size_max            0.2
_exptl_crystal_size_mid            0.1
_exptl_crystal_size_min            0.1
_exptl_transmission_factor_max     ?
_exptl_transmission_factor_min     ?
_diffrn_reflns_av_R_equivalents    0.0219
_diffrn_reflns_av_unetI/netI       0.0315
_diffrn_reflns_Laue_measured_fraction_full  0.995
_diffrn_reflns_Laue_measured_fraction_max  0.966
_diffrn_reflns_limit_h_max         6
_diffrn_reflns_limit_h_min         -6
_diffrn_reflns_limit_k_max         9
_diffrn_reflns_limit_k_min         -9
_diffrn_reflns_limit_l_max         10
_diffrn_reflns_limit_l_min         -10
_diffrn_reflns_number              3207
_diffrn_reflns_point_group_measured_fraction_full  0.995
_diffrn_reflns_point_group_measured_fraction_max  0.966
_diffrn_reflns_theta_full          25.242
_diffrn_reflns_theta_max           27.494
_diffrn_reflns_theta_min           2.439
_diffrn_ambient_temperature        296.15
_diffrn_detector_area_resol_mean   ?
_diffrn_measured_fraction_theta_full  0.995
_diffrn_measured_fraction_theta_max  0.966
_diffrn_measurement_device_type    'Bruker APEX-II CCD'
_diffrn_measurement_method         '\f and \w scans'
_diffrn_radiation_type             MoK\a
_diffrn_radiation_wavelength       0.71073
_diffrn_source                     ?
_diffrn_source_current             30.0
_diffrn_source_power               1.5
_diffrn_source_voltage             50.0
_diffrn_standards_number           0
_reflns_Friedel_coverage           0.000
_reflns_Friedel_fraction_full      .
_reflns_Friedel_fraction_max       .
_reflns_number_gt                  988
_reflns_number_total               1271
_reflns_special_details
;
 Reflections were merged by SHELXL according to the crystal
 class for the calculation of statistics and refinement.
 
 _reflns_Friedel_fraction is defined as the number of unique
 Friedel pairs measured divided by the number that would be
 possible theoretically, ignoring centric projections and
 systematic absences.
;
_reflns_threshold_expression       'I > 2\s(I)'
_computing_cell_refinement         'SAINT v8.34A (Bruker, 2013)'
_computing_data_collection         ?
_computing_data_reduction          'SAINT v8.34A (Bruker, 2013)'
_computing_molecular_graphics      'Olex2 1.5 (Dolomanov et al., 2009)'
_computing_publication_material    'Olex2 1.5 (Dolomanov et al., 2009)'
_computing_structure_refinement    'SHELXL 2018/3 (Sheldrick, 2015)'
_computing_structure_solution      'SHELXT 2014/5 (Sheldrick, 2014)'
_refine_diff_density_max           0.333
_refine_diff_density_min           -0.189
_refine_diff_density_rms           0.048
_refine_ls_extinction_coef         .
_refine_ls_extinction_method       none
_refine_ls_goodness_of_fit_ref     1.068
_refine_ls_hydrogen_treatment      refall
_refine_ls_matrix_type             full
_refine_ls_number_parameters       97
_refine_ls_number_reflns           1271
_refine_ls_number_restraints       0
_refine_ls_R_factor_all            0.0530
_refine_ls_R_factor_gt             0.0390
_refine_ls_restrained_S_all        1.068
_refine_ls_shift/su_max            0.000
_refine_ls_shift/su_mean           0.000
_refine_ls_structure_factor_coef   Fsqd
_refine_ls_weighting_details      
 'w=1/[\s^2^(Fo^2^)+(0.0525P)^2^+0.0122P] where P=(Fo^2^+2Fc^2^)/3'
_refine_ls_weighting_scheme        calc
_refine_ls_wR_factor_gt            0.0926
_refine_ls_wR_factor_ref           0.0987
_refine_special_details            ?
_olex2_refinement_description
;
;
_atom_sites_solution_hydrogens     difmap
_atom_sites_solution_primary       dual
_atom_sites_solution_secondary     ?
loop_
  _atom_site_label
  _atom_site_type_symbol
  _atom_site_fract_x
  _atom_site_fract_y
  _atom_site_fract_z
  _atom_site_U_iso_or_equiv
  _atom_site_adp_type
  _atom_site_occupancy
  _atom_site_site_symmetry_order
  _atom_site_calc_flag
  _atom_site_refinement_flags_posn
  _atom_site_refinement_flags_adp
  _atom_site_refinement_flags_occupancy
  _atom_site_disorder_assembly
  _atom_site_disorder_group
 Cl2 Cl 0.08163(12) 0.55746(7) 0.77581(6) 0.0489(2) Uani 1 1 d . . . . .
 O2 O 0.3881(4) 0.82563(19) 0.59417(19) 0.0563(5) Uani 1 1 d . . . . .
 N2 N 0.2656(4) 0.1858(2) 0.6310(2) 0.0423(4) Uani 1 1 d . . . . .
 H2 H 0.340(5) 0.100(3) 0.587(3) 0.052(7) Uiso 1 1 d . . . . .
 C6 C 0.3636(4) 0.3458(2) 0.5793(2) 0.0333(4) Uani 1 1 d . . . . .
 C7 C 0.3083(4) 0.5161(3) 0.6275(2) 0.0341(4) Uani 1 1 d . . . . .
 C8 C 0.4351(4) 0.6720(2) 0.5548(2) 0.0364(5) Uani 1 1 d . . . . .
 C9 C 0.0979(5) 0.1401(3) 0.7661(3) 0.0503(6) Uani 1 1 d . . . . .
 H9A H 0.009(5) 0.004(3) 0.744(2) 0.046(6) Uiso 1 1 d . . . . .
 H9B H -0.068(6) 0.188(4) 0.766(3) 0.073(8) Uiso 1 1 d . . . . .
 C10 C 0.2904(8) 0.1941(5) 0.9196(3) 0.0699(8) Uani 1 1 d . . . . .
 H10A H 0.436(7) 0.110(5) 0.910(4) 0.108(11) Uiso 1 1 d . . . . .
 H10B H 0.182(6) 0.169(4) 1.005(4) 0.079(9) Uiso 1 1 d . . . . .
 H10C H 0.392(6) 0.323(4) 0.939(3) 0.083(9) Uiso 1 1 d . . . . .

loop_
  _atom_site_aniso_label
  _atom_site_aniso_U_11
  _atom_site_aniso_U_22
  _atom_site_aniso_U_33
  _atom_site_aniso_U_23
  _atom_site_aniso_U_13
  _atom_site_aniso_U_12
 Cl2 0.0560(4) 0.0501(4) 0.0495(4) 0.0120(2) 0.0199(2) 0.0263(3)
 O2 0.0797(11) 0.0335(8) 0.0685(10) 0.0160(7) 0.0311(9) 0.0303(8)
 N2 0.0527(11) 0.0301(9) 0.0491(10) 0.0124(7) 0.0167(8) 0.0153(8)
 C6 0.0335(10) 0.0306(10) 0.0374(10) 0.0077(8) 0.0026(8) 0.0107(8)
 C7 0.0361(10) 0.0329(10) 0.0373(10) 0.0080(8) 0.0080(8) 0.0153(8)
 C8 0.0425(11) 0.0305(10) 0.0399(11) 0.0073(8) 0.0058(9) 0.0157(8)
 C9 0.0536(14) 0.0393(13) 0.0623(15) 0.0182(10) 0.0234(12) 0.0130(11)
 C10 0.094(2) 0.071(2) 0.0516(17) 0.0224(14) 0.0180(16) 0.0261(18)

_geom_special_details
;
 All esds (except the esd in the dihedral angle between two l.s. planes)
 are estimated using the full covariance matrix.  The cell esds are taken
 into account individually in the estimation of esds in distances, angles
 and torsion angles; correlations between esds in cell parameters are only
 used when they are defined by crystal symmetry.  An approximate (isotropic)
 treatment of cell esds is used for estimating esds involving l.s. planes.
;
loop_
  _geom_bond_atom_site_label_1
  _geom_bond_atom_site_label_2
  _geom_bond_distance
  _geom_bond_site_symmetry_2
  _geom_bond_publ_flag
 Cl2 C7 1.732(2) . ?
 O2 C8 1.236(2) . ?
 N2 H2 0.86(2) . ?
 N2 C6 1.324(3) . ?
 N2 C9 1.456(3) . ?
 C6 C7 1.382(3) . ?
 C6 C8 1.526(3) 2_666 ?
 C7 C8 1.418(3) . ?
 C9 H9A 0.98(2) . ?
 C9 H9B 0.95(3) . ?
 C9 C10 1.495(4) . ?
 C10 H10A 1.06(3) . ?
 C10 H10B 0.92(3) . ?
 C10 H10C 0.95(3) . ?

loop_
  _geom_angle_atom_site_label_1
  _geom_angle_atom_site_label_2
  _geom_angle_atom_site_label_3
  _geom_angle
  _geom_angle_site_symmetry_1
  _geom_angle_site_symmetry_3
  _geom_angle_publ_flag
 C6 N2 H2 113.1(15) . . ?
 C6 N2 C9 131.37(19) . . ?
 C9 N2 H2 114.6(15) . . ?
 N2 C6 C7 129.96(18) . . ?
 N2 C6 C8 111.43(15) . 2_666 ?
 C7 C6 C8 118.60(16) . 2_666 ?
 C6 C7 Cl2 124.06(15) . . ?
 C6 C7 C8 121.12(17) . . ?
 C8 C7 Cl2 114.82(14) . . ?
 O2 C8 C6 117.04(17) . 2_666 ?
 O2 C8 C7 122.68(18) . . ?
 C7 C8 C6 120.28(15) . 2_666 ?
 N2 C9 H9A 106.6(12) . . ?
 N2 C9 H9B 109.7(17) . . ?
 N2 C9 C10 111.6(2) . . ?
 H9A C9 H9B 103(2) . . ?
 C10 C9 H9A 109.3(12) . . ?
 C10 C9 H9B 115.9(16) . . ?
 C9 C10 H10A 107.3(18) . . ?
 C9 C10 H10B 111.3(17) . . ?
 C9 C10 H10C 111.0(18) . . ?
 H10A C10 H10B 107(2) . . ?
 H10A C10 H10C 112(3) . . ?
 H10B C10 H10C 108(3) . . ?

loop_
  _geom_torsion_atom_site_label_1
  _geom_torsion_atom_site_label_2
  _geom_torsion_atom_site_label_3
  _geom_torsion_atom_site_label_4
  _geom_torsion
  _geom_torsion_site_symmetry_1
  _geom_torsion_site_symmetry_2
  _geom_torsion_site_symmetry_3
  _geom_torsion_site_symmetry_4
  _geom_torsion_publ_flag
 Cl2 C7 C8 O2 0.1(3) . . . . ?
 Cl2 C7 C8 C6 -179.21(13) . . . 2_666 ?
 N2 C6 C7 Cl2 -0.3(3) . . . . ?
 N2 C6 C7 C8 -179.47(19) . . . . ?
 C6 N2 C9 C10 -80.4(3) . . . . ?
 C6 C7 C8 O2 179.38(19) . . . . ?
 C6 C7 C8 C6 0.1(3) . . . 2_666 ?
 C8 C6 C7 Cl2 179.14(13) 2_666 . . . ?
 C8 C6 C7 C8 -0.1(3) 2_666 . . . ?
 C9 N2 C6 C7 -8.3(4) . . . . ?
 C9 N2 C6 C8 172.3(2) . . . 2_666 ?

_shelx_res_file
;
TITL 11_a.res in P-1
    11.res
    created by SHELXL-2018/3 at 14:18:11 on 08-Mar-2024
REM Old TITL 11 in P-1
REM SHELXT solution in P-1
REM R1 0.158, Rweak 0.011, Alpha 0.029, Orientation as input
REM Formula found by SHELXT: C6 Cl O
CELL 0.71073 4.7522 7.5528 8.5004 99.595 92.056 105.923
ZERR 1 0.0035 0.0055 0.0062 0.009 0.009 0.009
LATT 1
SFAC C H Cl N O
UNIT 10 12 2 2 2

L.S. 40
PLAN  5
SIZE 0.1 0.1 0.2
TEMP 23
CONF
list 4
MORE -1
BOND $H
fmap 2 53
acta
REM <olex2.extras>
REM <HklSrc "%.\\11.hkl">
REM </olex2.extras>

WGHT    0.052500    0.012200
FVAR       1.44463
CL2   3    0.081634    0.557455    0.775812    11.00000    0.05601    0.05014 =
         0.04950    0.01197    0.01991    0.02634
O2    5    0.388071    0.825630    0.594172    11.00000    0.07972    0.03352 =
         0.06855    0.01605    0.03107    0.03029
N2    4    0.265553    0.185843    0.631044    11.00000    0.05268    0.03010 =
         0.04909    0.01239    0.01666    0.01528
H2    2    0.339960    0.099875    0.586646    11.00000    0.05155
C6    1    0.363622    0.345798    0.579312    11.00000    0.03351    0.03061 =
         0.03736    0.00770    0.00262    0.01074
C7    1    0.308312    0.516107    0.627481    11.00000    0.03610    0.03294 =
         0.03734    0.00796    0.00801    0.01527
C8    1    0.435127    0.672004    0.554751    11.00000    0.04249    0.03050 =
         0.03995    0.00733    0.00581    0.01566
C9    1    0.097895    0.140059    0.766132    11.00000    0.05363    0.03930 =
         0.06230    0.01820    0.02343    0.01300
H9A   2    0.009161    0.004224    0.743933    11.00000    0.04580
H9B   2   -0.068283    0.187645    0.765694    11.00000    0.07334
C10   1    0.290390    0.194100    0.919565    11.00000    0.09405    0.07064 =
         0.05156    0.02240    0.01802    0.02605
H10A  2    0.436392    0.110217    0.910411    11.00000    0.10782
H10B  2    0.182481    0.168981    1.005326    11.00000    0.07877
H10C  2    0.392456    0.323155    0.939051    11.00000    0.08327
HKLF 4


REM  11_a.res in P-1
REM wR2 = 0.0987, GooF = S = 1.068, Restrained GooF = 1.068 for all data
REM R1 = 0.0390 for 988 Fo > 4sig(Fo) and 0.0530 for all 1271 data
REM 97 parameters refined using 0 restraints

END

WGHT      0.0525      0.0170

REM Highest difference peak  0.333,  deepest hole -0.189,  1-sigma level  0.048
Q1    1   0.3349  0.4346  0.5983  11.00000  0.05    0.33
Q2    1   0.3521  0.5818  0.5864  11.00000  0.05    0.22
Q3    1   0.2441  0.2021  0.7229  11.00000  0.05    0.22
Q4    1   0.4733  0.3468  0.5189  11.00000  0.05    0.22
Q5    1  -0.0382  0.6228  0.7440  11.00000  0.05    0.21
;
_shelx_res_checksum                1358
_shelx_hkl_file
;
   1   0   0    2.00    0.80
   1   0   0   -0.30    1.00
   1   0   0    2.10    1.20
   1   0   0    1.00    1.00
   2   0   0    5.40    1.40
   2   0   0    4.70    1.20
   2   0   0    5.80    1.70
   2   0   0    3.90    1.50
  -3   0   0  191.28    5.40
   3   0   0  180.48    5.50
   3   0   0  187.78    6.20
   3   0   0  193.68    6.30
  -4   0   0   63.79    4.20
   4   0   0   48.20    4.60
   4   0   0   64.89    5.30
  -5   0   0   47.80    5.90
   5   0   0   49.80    5.60
   6  -1   0    4.10    4.30
  -6   1   0    0.10    3.70
   5  -1   0   15.80    4.20
  -5   1   0    6.80    3.50
   4  -1   0   70.29    5.10
   4  -1   0   71.79    5.40
  -4   1   0   66.99    5.10
   3  -1   0  480.55    9.20
   3  -1   0  463.15   10.60
  -3   1   0  472.75    8.70
  -3   1   0  477.65   10.80
   2  -1   0  146.59    3.70
   2  -1   0  140.49    4.70
  -2   1   0  137.59    3.20
  -2   1   0  147.99    4.70
   1  -1   0    7.90    1.30
   1  -1   0    2.60    1.40
  -1   1   0    3.30    0.60
  -1   1   0    8.20    1.60
   0  -1   0 1202.48   17.00
   0   1   0 1234.58   16.60
   0   1   0 1251.57   16.90
  -1  -1   0 1118.39   16.10
   1   1   0 1081.69   15.30
   1   1   0 1083.39   15.90
   1   1   0 1102.69   16.20
   2   1   0   77.09    3.30
   2   1   0   73.49    3.40
   2   1   0   76.19    3.30
   2   1   0   73.29    3.60
   3   1   0   72.79    4.40
   3   1   0   75.79    4.30
   3   1   0   76.59    4.30
  -4  -1   0   -1.00    2.30
   4   1   0    2.20    2.60
   4   1   0   -2.00    2.50
   5   1   0   22.00    4.70
   6  -2   0   16.10    5.20
  -6   2   0   13.10    4.50
   5  -2   0    1.00    3.70
  -5   2   0    1.10    3.00
   4  -2   0   21.80    3.70
   4  -2   0   28.30    3.10
  -4   2   0   27.60    4.10
   3  -2   0   49.30    3.90
   3  -2   0   51.19    3.00
  -3   2   0   51.39    3.90
   2  -2   0 1845.72   26.00
   2  -2   0 1834.62   27.20
  -2   2   0 1767.02   24.10
  -2   2   0 1868.11   27.70
   1  -2   0 4357.76   56.89
   1  -2   0 4299.07   56.39
  -1   2   0 4321.77   57.39
  -1   2   0 4133.09   54.89
   0  -2   0   15.40    2.00
   0   2   0   16.10    1.70
   0   2   0   22.30    2.10
  -1  -2   0   83.29    3.60
   1   2   0   81.99    3.50
   1   2   0   90.79    3.40
  -2  -2   0  158.18    5.40
   2   2   0  167.48    5.20
   2   2   0  160.38    4.40
   2   2   0  157.28    5.40
  -3  -2   0   16.70    2.90
   3   2   0   20.00    2.90
   3   2   0   19.70    3.10
   3   2   0   15.40    3.00
  -4  -2   0   44.00    4.90
   4   2   0   32.50    4.30
  -5  -2   0   78.69    6.80
   5   2   0   49.20    6.10
   6  -3   0   16.30    5.40
  -6   3   0    5.40    4.20
   5  -3   0   10.20    4.20
  -5   3   0   12.60    4.10
   4  -3   0  118.59    5.00
   4  -3   0  108.79    6.40
  -4   3   0  118.79    6.70
   3  -3   0  233.88    7.40
   3  -3   0  242.88    6.50
  -3   3   0  231.68    7.90
   2  -3   0   14.20    2.20
   2  -3   0   22.10    2.50
  -2   3   0   24.20    3.00
   1  -3   0 1066.69   15.90
   1  -3   0 1053.59   17.40
  -1   3   0 1055.59   17.60
  -1   3   0 1039.00   15.20
   0  -3   0 2129.89   31.50
   0   3   0 2130.79   30.90
   0   3   0 2107.69   29.90
  -1  -3   0    1.30    1.70
   1   3   0    1.00    1.50
   1   3   0    1.20    1.60
  -2  -3   0  321.77    8.90
   2   3   0  310.27    8.50
   2   3   0  315.77    8.20
  -3  -3   0    2.00    2.50
   3   3   0    0.40    2.20
   3   3   0    0.00    2.60
   4   3   0    6.40    3.50
  -5  -3   0   36.70    5.80
  -6   4   0   22.80    5.60
   5  -4   0   20.80    5.00
  -5   4   0   21.80    4.80
   4  -4   0  272.77    8.30
   4  -4   0  276.37    9.60
  -4   4   0  275.57   10.20
   3  -4   0  685.63   13.50
   3  -4   0  698.23   14.50
  -3   4   0  713.33   15.80
   2  -4   0    8.10    2.20
   2  -4   0    9.80    2.00
  -2   4   0    4.10    2.20
  -2   4   0    6.00    1.00
   1  -4   0  173.68    6.20
   1  -4   0  180.78    4.60
  -1   4   0  188.38    6.40
  -1   4   0  177.78    4.60
   0  -4   0   67.69    4.40
   0   4   0   63.19    3.90
   0   4   0   60.59    3.40
  -1  -4   0    0.30    2.00
   1   4   0    0.20    1.80
   1   4   0    1.60    1.70
  -2  -4   0   63.39    5.10
   2   4   0   60.59    4.80
   2   4   0   69.79    4.50
  -3  -4   0   74.29    6.00
   3   4   0   73.09    5.20
   3   4   0   67.99    6.00
   4   4   0    4.70    3.70
   5  -5   0    2.10    4.20
  -5   5   0    5.10    4.20
   4  -5   0  252.37    8.20
   4  -5   0  266.27    9.70
  -4   5   0  245.08   10.40
   3  -5   0   68.89    4.80
   3  -5   0   61.69    4.40
  -3   5   0   68.09    6.20
   2  -5   0  546.35   12.60
   2  -5   0  529.85   11.10
  -2   5   0  541.45   13.30
   1  -5   0  155.98    4.30
   1  -5   0  153.68    6.60
  -1   5   0  155.88    6.50
  -1   5   0  155.88    4.80
   0  -5   0   69.89    5.00
   0   5   0   76.59    4.30
   0   5   0   70.39    4.40
  -1  -5   0  203.58    8.30
   1   5   0  204.88    7.30
   1   5   0  208.78    7.20
  -2  -5   0   48.40    5.60
   2   5   0   33.10    4.00
   2   5   0   49.70    5.00
  -3  -5   0   24.70    4.90
   3   5   0   19.80    3.90
   3   5   0   21.00    4.50
  -4  -5   0   43.10    9.00
   5  -6   0   49.30    6.40
  -5   6   0   56.69    7.40
   4  -6   0   63.69    5.60
   4  -6   0   65.59    5.90
  -4   6   0   65.19    7.00
   3  -6   0  113.49    5.80
   3  -6   0  112.89    6.00
  -3   6   0  105.49    7.10
   2  -6   0    3.30    1.90
   2  -6   0    3.80    2.70
  -2   6   0    4.40    2.80
   1  -6   0   33.00    4.60
  -1   6   0   30.40    3.00
  -1   6   0   33.40    4.60
   0  -6   0  200.38    8.70
   0   6   0  193.48    7.10
   0   6   0  199.38    7.70
  -1  -6   0  369.76   12.20
   1   6   0  375.06   10.90
   1   6   0  358.66   10.60
  -2  -6   0   15.00    4.30
   2   6   0   11.90    3.90
   2   6   0   10.30    3.40
  -3  -6   0    4.60    3.90
   3   6   0    4.40    3.90
   3   6   0    1.90    3.20
   5  -7   0   39.80    6.20
  -5   7   0   30.10    6.10
   4  -7   0   30.30    4.60
   4  -7   0   31.50    5.00
  -4   7   0   29.40    5.70
   3  -7   0  336.27   11.00
  -3   7   0  320.27   12.30
   2  -7   0   67.99    6.40
  -2   7   0   77.99    6.40
   1  -7   0   91.69    8.10
  -1   7   0   85.49    6.20
   0  -7   0    9.00    4.20
   0   7   0    6.90    3.10
   0   7   0   16.10    3.30
  -1  -7   0  110.19    7.80
   1   7   0   94.69    6.40
   1   7   0  104.59    7.10
  -2  -7   0   15.00    5.00
   2   7   0   20.10    4.90
   2   7   0   13.20    3.90
   4  -8   0   12.30    4.10
  -4   8   0   21.70    5.80
   3  -8   0   -0.90    3.20
  -3   8   0   -6.60    3.10
   2  -8   0    5.10    3.90
  -2   8   0    5.90    3.60
   1  -8   0   -1.40    3.50
  -1   8   0    1.80    3.20
   0  -8   0  108.79    9.50
   0   8   0   99.29    6.80
   0   8   0   89.19    6.90
  -1  -8   0   -2.90    3.70
   1   8   0   -0.90    3.10
   1   8   0    3.60    3.70
   3  -9   0   23.20    5.50
  -3   9   0   21.20    5.60
   2  -9   0   46.10    7.20
  -2   9   0   55.19    7.10
   1  -9   0   15.60    5.40
  -1   9   0    8.20    4.10
   0  -9   0   12.10    5.40
   0   9   0   16.20    4.30
   0   9  -1   -2.00    3.10
   0  -9   1   -4.00    3.80
  -1   9  -1    1.40    3.40
   1  -9   1    2.70    4.00
  -2   9  -1   10.70    4.30
   2  -9   1    5.50    4.40
  -3   9  -1   51.49    7.20
   3  -9   1   42.20    6.70
   1   8  -1    2.60    3.20
   1   8  -1    8.90    4.10
  -1  -8   1    4.20    4.10
   0   8  -1    2.70    3.20
   0   8  -1   -3.40    2.70
   0  -8   1   -2.70    3.50
  -1   8  -1  150.98    8.30
   1  -8   1  152.68    9.10
  -2   8  -1   40.70    5.90
   2  -8   1   31.00    5.60
  -3   8  -1   20.80    5.10
   3  -8   1   17.10    4.70
  -4   8  -1   14.70    5.00
   4  -8   1   13.10    4.10
   2   7  -1   -0.90    3.50
  -2  -7   1    1.20    3.90
   1   7  -1    1.90    3.20
   1   7  -1    1.20    2.60
  -1  -7   1    0.10    3.40
   0   7  -1  130.19    6.70
   0   7  -1  130.99    6.80
   0  -7   1  124.29    7.80
  -1   7  -1   43.00    4.20
  -1   7  -1   47.50    5.40
   1  -7   1   40.90    5.70
  -2   7  -1  152.98    8.20
   2  -7   1  150.78    8.20
  -3   7  -1  316.47   12.10
   3  -7   1  316.17   10.10
   3  -7   1  322.07   10.80
  -4   7  -1   15.30    4.80
   4  -7   1   10.10    4.00
   4  -7   1   13.60    3.60
  -5   7  -1    0.00    4.30
   5  -7   1    8.90    4.60
   3   6  -1    5.50    4.00
  -3  -6   1   12.80    4.40
   2   6  -1   17.70    4.30
   2   6  -1   12.80    3.30
  -2  -6   1   20.10    4.60
   1   6  -1    1.50    2.00
   1   6  -1    0.40    2.70
  -1  -6   1    3.70    3.20
   0   6  -1  707.43   15.20
   0  -6   1  715.83   16.90
  -1   6  -1   45.30    3.90
  -1   6  -1   44.30    4.80
   1  -6   1   62.49    6.00
  -2   6  -1  132.09    7.10
   2  -6   1  142.29    6.90
   2  -6   1  129.29    5.60
  -3   6  -1   92.89    6.70
   3  -6   1   93.69    5.80
   3  -6   1  107.19    5.80
  -4   6  -1    2.90    3.60
   4  -6   1    3.90    3.40
  -5   6  -1    6.90    4.90
   5  -6   1    9.40    4.50
   4   5  -1   15.20    4.70
   3   5  -1   23.40    4.70
  -3  -5   1   26.40    4.80
   2   5  -1    8.60    2.60
   2   5  -1   12.80    3.50
  -2  -5   1   11.80    3.70
   1   5  -1   84.99    5.20
   1   5  -1   86.49    4.60
  -1  -5   1   90.49    5.70
   0   5  -1  601.54   12.60
   0   5  -1  602.24   12.80
   0  -5   1  604.74   14.20
  -1   5  -1  641.94   14.00
  -1   5  -1  649.64   12.20
   1  -5   1  627.54   11.40
   1  -5   1  648.14   14.30
  -2   5  -1   23.20    2.50
  -2   5  -1   24.20    3.70
   2  -5   1   20.20    2.90
   2  -5   1   26.80    3.50
  -3   5  -1   20.10    3.90
   3  -5   1   20.20    3.10
   3  -5   1   16.30    3.30
  -4   5  -1   -0.20    3.00
   4  -5   1   -2.50    2.70
  -5   5  -1  122.69    8.70
   5  -5   1  120.89    9.20
   4   4  -1    6.70    3.90
   3   4  -1    2.80    2.50
   3   4  -1    0.50    3.00
  -3  -4   1    3.20    2.80
   2   4  -1  121.89    5.20
   2   4  -1  108.69    6.00
  -2  -4   1  122.89    6.30
   1   4  -1   84.29    4.80
   1   4  -1   98.89    4.20
  -1  -4   1   87.49    5.00
   0   4  -1  128.29    5.00
   0   4  -1  132.29    5.00
   0  -4   1  131.39    5.60
  -1   4  -1  766.42   14.70
  -1   4  -1  773.32   13.00
   1  -4   1  771.02   14.80
   1  -4   1  767.92   12.90
  -2   4  -1   -0.80    1.00
  -2   4  -1    1.50    2.00
   2  -4   1   -1.30    1.60
   2  -4   1    1.20    1.70
  -3   4  -1   57.29    5.30
   3  -4   1   46.70    4.30
   3  -4   1   51.29    3.50
  -4   4  -1   58.59    6.20
   4  -4   1   43.30    5.10
  -5   4  -1  151.18    9.20
   5  -4   1  154.68    9.70
  -5  -3   1    5.30    4.60
   4   3  -1   57.59    5.70
  -4  -3   1   55.29    5.80
   3   3  -1   65.39    5.30
   3   3  -1   73.89    4.50
  -3  -3   1   68.59    5.10
   2   3  -1   11.90    2.60
   2   3  -1    9.70    2.10
  -2  -3   1    8.80    1.40
  -2  -3   1    9.20    2.50
   1   3  -1 1654.43   25.40
   1   3  -1 1609.34   24.30
  -1  -3   1 1681.83   26.10
   0   3  -1  644.84   11.30
   0   3  -1  643.64   11.30
   0  -3   1  633.54   12.10
   0  -3   1  629.44    9.70
  -1   3  -1  182.78    4.40
  -1   3  -1  180.68    5.50
   1  -3   1  182.08    4.80
   1  -3   1  181.08    5.40
  -2   3  -1  112.99    3.10
  -2   3  -1  114.19    4.90
   2  -3   1  113.49    4.80
   2  -3   1  113.29    4.10
  -3   3  -1   12.40    2.90
   3  -3   1   12.10    2.70
   3  -3   1   13.30    2.00
  -4   3  -1   88.49    6.00
   4  -3   1   96.79    6.40
  -5   3  -1   89.19    8.00
   5  -3   1  102.99    8.00
  -6   3  -1    5.50    4.20
   6  -3   1   12.80    5.90
   4   2  -1   84.99    5.50
   4   2  -1   97.59    6.30
  -4  -2   1   95.99    5.90
   3   2  -1  152.58    6.20
   3   2  -1  129.89    5.40
  -3  -2   1  151.58    6.10
   2   2  -1   82.19    4.20
   2   2  -1   81.49    3.50
  -2  -2   1   81.89    3.20
  -2  -2   1   79.19    4.00
   1   2  -1 2037.90   28.50
   1   2  -1 2075.39   29.60
  -1  -2   1 2096.39   29.80
  -1  -2   1 2044.20   27.60
   0   2  -1  946.61   14.20
   0   2  -1  941.31   14.40
   0  -2   1  952.40   14.90
   0  -2   1  950.60   13.40
  -1   2  -1  646.14   10.00
  -1   2  -1  676.43   11.40
   1  -2   1  662.33   10.80
   1  -2   1  666.23   11.00
  -2   2  -1  345.17    8.10
  -2   2  -1  328.77    6.20
   2  -2   1  340.07    6.40
   2  -2   1  342.87    8.00
  -3   2  -1  306.07    6.20
  -3   2  -1  297.17    8.60
   3  -2   1  300.77    6.40
   3  -2   1  299.37    8.60
  -4   2  -1  108.59    6.30
   4  -2   1  123.79    6.70
  -5   2  -1   52.49    6.30
   5  -2   1   46.70    5.60
  -6   2  -1   13.20    4.80
   6  -2   1   18.00    5.50
   4   1  -1   80.69    5.40
   4   1  -1   77.09    5.30
   4   1  -1   71.69    5.30
   4   1  -1   85.19    5.30
   3   1  -1   57.19    3.70
   3   1  -1   53.09    4.00
   3   1  -1   55.89    3.90
   3   1  -1   57.29    4.00
   2   1  -1  894.11   14.30
   2   1  -1  886.81   15.00
   2   1  -1  903.81   14.90
   2   1  -1  897.71   14.40
   1   1  -1   28.00    2.10
   1   1  -1   27.80    2.20
   1   1  -1   26.10    1.50
  -1  -1   1   23.70    1.70
   0   1  -1   -3.20    1.00
   0   1  -1   -1.50    0.80
   0  -1   1   -0.40    0.90
   0  -1   1   -1.10    1.00
  -1   1  -1  435.46    7.60
  -1   1  -1  418.06    6.90
   1  -1   1  437.26    6.40
   1  -1   1  412.56    7.70
  -2   1  -1  192.08    4.30
   2  -1   1  202.68    5.60
   2  -1   1  186.68    5.60
   2  -1   1  197.98    4.00
  -3   1  -1   35.10    2.60
   3  -1   1   35.40    2.40
   3  -1   1   43.30    3.80
  -4   1  -1  241.78    8.70
  -4   1  -1  236.78    6.90
   4  -1   1  249.97    8.80
  -5   1  -1    5.50    3.40
   5  -1   1   -0.60    3.40
   6  -1   1    1.90    4.60
   5   0  -1   27.00    4.60
  -5   0   1   29.60    4.80
   4   0  -1  133.49    6.30
   4   0  -1  121.79    5.70
  -4   0   1  108.89    5.80
   3   0  -1  802.52   15.20
   3   0  -1  840.62   14.10
   3   0  -1  824.42   14.60
   2   0  -1   33.20    2.40
   2   0  -1   31.80    2.50
   2   0  -1   36.10    2.80
   2   0  -1   35.30    2.40
   1   0  -1  865.11   13.00
   1   0  -1  883.31   12.60
   1   0  -1  868.81   12.90
  -1   0   1  886.41   12.60
   0   0  -1 1834.02   24.00
   0   0  -1 1869.11   24.40
   0   0   1 1857.01   24.40
   0   0   1 1852.51   24.00
  -1   0  -1 9999.00  127.59
   1   0   1 9944.81  129.09
   1   0   1 9974.00  127.89
  -2   0  -1  110.29    3.60
   2   0   1  104.69    3.10
   2   0   1  117.79    4.30
   2   0   1  112.59    4.20
  -3   0  -1  105.49    4.50
   3   0   1  109.39    4.10
   3   0   1  113.09    5.10
   3   0   1  108.19    5.30
  -4   0  -1  191.98    6.70
   4   0   1  180.58    7.80
   4   0   1  197.28    7.80
   5   0   1    0.30    3.70
   6  -1  -1    2.60    4.40
   5  -1  -1   13.30    3.80
  -5   1   1    9.10    3.50
   4  -1  -1   80.09    4.60
   4  -1  -1   76.59    5.70
  -4   1   1   79.19    5.10
   3  -1  -1  725.33   13.00
   3  -1  -1  718.83   14.00
  -3   1   1  722.93   14.10
   2  -1  -1  230.88    5.40
   2  -1  -1  218.78    5.80
   2  -1  -1  220.18    4.20
  -2   1   1  213.18    5.70
   1  -1  -1  203.08    4.40
   1  -1  -1  206.28    4.50
  -1   1   1  199.08    4.70
   0  -1  -1  310.47    5.20
   0  -1  -1  312.07    5.70
   0   1   1  311.97    5.70
   0   1   1  309.77    4.90
  -1  -1  -1  813.42   12.30
  -1  -1  -1  778.22   12.50
   1   1   1  796.62   11.80
   1   1   1  806.22   12.70
  -2  -1  -1  298.97    7.00
  -2  -1  -1  307.37    6.60
   2   1   1  302.97    7.20
   2   1   1  302.67    6.90
  -3  -1  -1  105.59    5.00
  -3  -1  -1  106.79    4.60
   3   1   1  117.79    5.40
   3   1   1  114.09    5.10
  -4  -1  -1   10.80    3.10
   4   1   1   12.00    3.50
   4   1   1   13.20    3.30
   5   1   1    9.30    4.10
   6  -2  -1   19.20    5.40
  -6   2   1   22.70    5.50
   5  -2  -1  126.79    8.10
  -5   2   1  113.99    7.20
   4  -2  -1  111.69    6.50
   4  -2  -1  116.59    5.20
  -4   2   1  118.19    6.40
   3  -2  -1   98.09    5.00
   3  -2  -1  105.39    4.30
  -3   2   1   99.69    5.00
   2  -2  -1  168.88    5.30
   2  -2  -1  177.88    4.90
  -2   2   1  167.98    5.60
   1  -2  -1 1205.38   18.20
   1  -2  -1 1204.48   15.80
   1  -2  -1 1181.18   17.30
  -1   2   1 1190.48   18.60
   0  -2  -1 2410.86   33.50
   0   2   1 2384.16   32.30
   0   2   1 2412.76   33.50
  -1  -2  -1  230.28    5.90
   1   2   1  240.38    5.80
   1   2   1  231.48    6.00
  -2  -2  -1  645.04   12.40
   2   2   1  647.84   12.60
  -3  -2  -1   -1.50    2.20
  -3  -2  -1    0.40    2.00
   3   2   1    2.10    2.20
  -4  -2  -1    7.20    3.60
   4   2   1    2.60    3.00
  -5  -2  -1   -0.40    4.20
   5   2   1    1.30    3.80
   6  -3  -1   13.90    5.20
  -6   3   1    1.40    4.00
   5  -3  -1   62.39    6.50
  -5   3   1   73.79    7.70
   4  -3  -1  186.28    6.60
   4  -3  -1  187.28    7.90
  -4   3   1  190.38    8.30
   3  -3  -1    7.10    2.10
   3  -3  -1    4.90    2.20
  -3   3   1    6.10    2.60
   2  -3  -1   37.30    3.00
   2  -3  -1   31.40    2.80
  -2   3   1   32.10    3.40
   1  -3  -1    2.60    1.50
   1  -3  -1    5.00    1.20
  -1   3   1    4.70    2.00
  -1   3   1    3.90    0.90
   0  -3  -1  535.55   10.90
   0   3   1  547.75    9.50
   0   3   1  537.45   10.70
  -1  -3  -1  911.01   16.40
   1   3   1  905.51   16.00
   1   3   1  890.31   15.40
  -2  -3  -1  208.98    7.10
   2   3   1  206.78    6.90
   2   3   1  219.98    7.00
  -3  -3  -1    2.20    2.90
  -3  -3  -1    1.60    2.40
   3   3   1    0.00    2.30
  -4  -3  -1    9.90    4.20
   4   3   1    3.70    3.40
  -6   4   1   24.50    5.50
   5  -4  -1    2.40    3.80
  -5   4   1    9.50    3.90
   4  -4  -1  290.17    9.00
   4  -4  -1  302.17   10.00
  -4   4   1  289.27   10.60
   3  -4  -1   67.69    4.20
   3  -4  -1   66.39    4.70
  -3   4   1   62.99    5.10
   2  -4  -1  821.92   15.80
   2  -4  -1  854.31   14.90
  -2   4   1  873.21   17.10
   1  -4  -1    9.40    2.40
   1  -4  -1    9.00    1.50
  -1   4   1   11.30    1.40
  -1   4   1    7.10    2.30
   0  -4  -1  473.95   11.10
   0   4   1  471.55   10.60
   0   4   1  443.56    9.20
  -1  -4  -1   40.10    4.30
   1   4   1   45.70    3.80
   1   4   1   42.70    3.60
  -2  -4  -1   13.50    3.10
   2   4   1   13.90    3.00
   2   4   1   10.50    2.80
  -3  -4  -1    0.30    3.20
   3   4   1   -1.20    2.50
  -4  -4  -1    0.90    4.30
   4   4   1    2.30    3.60
   5  -5  -1    2.80    4.00
  -5   5   1    4.90    3.90
   4  -5  -1   53.09    5.40
   4  -5  -1   46.10    4.70
  -4   5   1   50.19    6.00
   3  -5  -1   93.09    5.30
   3  -5  -1   86.19    5.20
  -3   5   1   89.69    6.30
   2  -5  -1   41.60    4.10
   2  -5  -1   40.70    3.30
  -2   5   1   48.60    5.20
   1  -5  -1  597.04   13.80
  -1   5   1  609.54   10.80
  -1   5   1  590.24   13.80
   0  -5  -1  331.37    9.90
   0   5   1  316.57    7.90
   0   5   1  320.37    9.30
  -1  -5  -1  108.79    6.40
   1   5   1  110.19    5.80
   1   5   1  107.69    5.60
  -2  -5  -1   -0.30    2.90
   2   5   1    1.60    2.80
   2   5   1    2.50    2.70
  -3  -5  -1    0.60    3.50
   3   5   1   -1.50    2.90
   4   5   1   -1.90    3.60
   5  -6  -1    6.90    4.30
   5  -6  -1   12.20    4.50
  -5   6   1   15.80    4.90
   4  -6  -1   29.60    4.20
   4  -6  -1   30.70    4.80
  -4   6   1   19.70    4.90
   3  -6  -1   26.90    4.40
   3  -6  -1   28.70    3.60
  -3   6   1   23.30    4.60
   2  -6  -1  221.78    8.70
  -2   6   1  223.98    9.10
   1  -6  -1   48.50    5.20
  -1   6   1   51.69    3.40
  -1   6   1   52.29    5.20
   0  -6  -1    1.00    2.90
   0   6   1    4.10    2.10
   0   6   1    3.90    2.70
  -1  -6  -1  212.08    9.60
   1   6   1  219.08    8.30
   1   6   1  233.58    8.70
  -2  -6  -1   38.30    5.80
   2   6   1   37.90    5.00
  -3  -6  -1    4.40    3.90
   3   6   1    3.90    3.60
   5  -7  -1    2.10    4.20
   5  -7  -1    3.80    3.40
  -5   7   1    1.80    4.20
   4  -7  -1   24.00    4.30
   4  -7  -1   23.00    4.10
  -4   7   1   22.30    5.20
   3  -7  -1   23.80    4.30
  -3   7   1   29.00    5.10
   2  -7  -1  561.64   15.30
  -2   7   1  570.34   15.90
   1  -7  -1    7.40    3.70
  -1   7   1   11.00    3.50
   0  -7  -1   -0.50    3.30
   0   7   1    0.80    2.30
   0   7   1    2.40    3.00
  -1  -7  -1    4.50    3.90
   1   7   1    5.00    3.40
   1   7   1    4.40    3.30
  -2  -7  -1   20.70    5.50
   2   7   1   15.40    4.40
   4  -8  -1   22.30    4.70
  -4   8   1   14.80    5.20
   3  -8  -1   58.79    6.50
  -3   8   1   59.99    7.30
   2  -8  -1   11.50    4.30
  -2   8   1   12.30    4.10
   1  -8  -1   20.40    5.00
  -1   8   1   29.50    5.20
   0  -8  -1   16.80    5.10
   0   8   1   15.90    4.00
  -1  -8  -1   12.30    5.10
   1   8   1    6.00    3.80
   3  -9  -1   83.59    9.30
   2  -9  -1    0.00    4.40
  -2   9   1    6.00    4.10
   1  -9  -1    8.60    4.60
  -1   9   1    0.00    3.40
   0   9  -2   15.10    4.80
   0  -9   2   11.50    5.10
  -1   9  -2   22.10    4.80
   1  -9   2   17.60    5.50
  -2   9  -2    3.50    3.70
   2  -9   2    9.90    5.00
  -3   9  -2    0.70    3.80
   3  -9   2    0.90    4.50
   1   8  -2   38.00    5.80
  -1  -8   2   28.70    5.80
   0   8  -2   -0.40    3.30
   0   8  -2    1.40    2.70
   0  -8   2   -1.80    3.40
  -1   8  -2   29.40    4.80
   1  -8   2   44.10    6.20
  -2   8  -2   28.60    5.10
   2  -8   2   17.00    4.90
  -3   8  -2   19.20    4.90
   3  -8   2   15.10    4.80
  -4   8  -2   28.30    6.30
   2   7  -2   39.90    5.80
  -2  -7   2   33.20    5.60
   1   7  -2   45.70    6.00
  -1  -7   2   43.50    6.20
   0   7  -2  192.18    7.80
   0   7  -2  203.48    8.70
   0  -7   2  207.18    9.80
  -1   7  -2   47.30    5.30
  -1   7  -2   43.20    4.40
   1  -7   2   45.40    6.20
  -2   7  -2   -2.80    2.60
   2  -7   2   -2.80    3.10
  -3   7  -2    7.90    4.00
   3  -7   2   10.50    3.40
   3  -7   2   17.40    4.00
  -4   7  -2  257.07   11.80
   4  -7   2  262.47   11.00
  -5   7  -2    5.40    4.90
   5  -7   2   12.70    5.10
   3   6  -2   18.90    4.90
  -3  -6   2   23.80    5.30
   2   6  -2    2.30    3.50
  -2  -6   2    3.30    3.40
   1   6  -2   46.80    5.30
   1   6  -2   46.80    4.20
  -1  -6   2   47.30    5.50
   0   6  -2  147.29    6.60
   0   6  -2  149.59    6.20
   0  -6   2  135.19    7.40
  -1   6  -2  410.26   11.30
  -1   6  -2  424.56   10.20
   1  -6   2  396.76   11.90
  -2   6  -2    3.80    2.90
   2  -6   2    2.60    2.80
   2  -6   2    6.50    2.40
  -3   6  -2   80.79    7.30
   3  -6   2   72.59    5.80
   3  -6   2   68.49    5.10
  -4   6  -2   95.99    8.60
   4  -6   2   77.89    7.00
  -5   6  -2   22.10    5.60
   5  -6   2   15.30    5.30
   4   5  -2   13.10    4.70
  -4  -5   2   24.30    5.30
   3   5  -2  109.09    7.90
  -3  -5   2  114.59    7.50
   2   5  -2   36.00    4.60
  -2  -5   2   37.00    5.10
   1   5  -2   49.70    4.60
   1   5  -2   41.90    3.40
  -1  -5   2   48.10    5.10
   0   5  -2    7.70    2.20
   0   5  -2    1.20    2.10
   0  -5   2    4.80    2.40
  -1   5  -2  107.69    4.80
  -1   5  -2  113.39    5.50
   1  -5   2  108.99    5.60
   1  -5   2  107.09    4.40
  -2   5  -2  418.66   11.10
  -2   5  -2  396.56    8.70
   2  -5   2  412.46   10.10
   2  -5   2  416.26   10.50
  -3   5  -2  202.48    8.40
   3  -5   2  198.28    6.60
   3  -5   2  197.28    7.90
  -4   5  -2   50.49    6.20
   4  -5   2   51.79    5.90
  -5   5  -2   35.70    6.00
   5  -5   2   25.40    5.50
   4   4  -2    4.60    4.00
  -4  -4   2   11.70    4.00
   3   4  -2   37.50    5.00
  -3  -4   2   35.70    5.00
   2   4  -2   98.29    5.90
   2   4  -2  100.19    4.50
  -2  -4   2  104.09    6.00
   1   4  -2    3.20    1.60
   1   4  -2    2.50    2.20
  -1  -4   2    2.30    2.00
   0   4  -2    9.50    2.20
   0   4  -2   11.70    2.10
   0  -4   2   12.70    1.70
   0  -4   2    9.20    2.50
  -1   4  -2  199.88    6.40
  -1   4  -2  202.88    5.70
   1  -4   2  200.68    5.70
   1  -4   2  203.88    6.60
  -2   4  -2  586.84   12.90
  -2   4  -2  579.34   10.50
   2  -4   2  582.04   12.20
   2  -4   2  603.54   11.80
  -3   4  -2   13.10    3.40
   3  -4   2   14.50    2.30
   3  -4   2   12.50    3.10
  -4   4  -2  152.08    7.80
   4  -4   2  161.38    8.40
  -5   4  -2   20.90    4.90
   5  -4   2   16.90    5.10
   4   3  -2  115.09    7.40
  -4  -3   2   92.29    6.70
   3   3  -2    3.60    2.90
  -3  -3   2    1.30    2.50
   2   3  -2   69.39    4.90
   2   3  -2   73.69    3.40
  -2  -3   2   72.99    3.20
  -2  -3   2   67.19    4.40
   1   3  -2   22.60    2.80
   1   3  -2   24.10    2.20
  -1  -3   2   22.90    2.80
  -1  -3   2   21.70    1.80
   0   3  -2  957.40   15.10
   0   3  -2  932.51   15.70
   0  -3   2  936.91   16.20
   0  -3   2  968.60   14.60
  -1   3  -2 1219.78   18.50
  -1   3  -2 1221.78   19.50
   1  -3   2 1236.68   19.30
   1  -3   2 1210.28   19.00
  -2   3  -2  381.86    9.20
  -2   3  -2  379.26    7.40
   2  -3   2  383.76    7.90
   2  -3   2  386.96    9.20
  -3   3  -2   15.00    2.00
  -3   3  -2   19.30    3.20
   3  -3   2   14.10    2.40
   3  -3   2    8.70    2.70
  -4   3  -2   -1.30    2.40
   4  -3   2   -0.40    3.00
  -5   3  -2   -3.10    3.00
   5  -3   2    0.60    4.10
   4   2  -2  312.77   10.00
   3   2  -2   -1.60    2.10
   3   2  -2   -0.40    1.90
   3   2  -2    2.50    2.50
  -3  -2   2   -1.40    1.70
   2   2  -2    0.00    1.10
   2   2  -2    0.20    1.80
   2   2  -2    1.00    1.90
  -2  -2   2    0.60    1.20
   1   2  -2    1.60    1.70
   1   2  -2    0.60    0.90
  -1  -2   2   -0.60    0.90
   0   2  -2 3254.17   44.20
   0   2  -2 3219.08   43.10
   0  -2   2 3330.67   44.30
   0  -2   2 3245.08   43.50
  -1   2  -2  345.37    6.70
  -1   2  -2  358.76    7.20
   1  -2   2  360.76    7.50
   1  -2   2  344.57    6.60
  -2   2  -2  863.81   13.70
  -2   2  -2  839.32   15.10
   2  -2   2  834.82   12.40
   2  -2   2  835.82   15.20
  -3   2  -2  132.49    4.50
  -3   2  -2  119.49    5.60
   3  -2   2  130.99    6.10
  -4   2  -2    0.50    2.50
   4  -2   2   -1.00    3.00
  -5   2  -2   12.90    4.10
   5  -2   2   17.00    4.60
   4   1  -2   30.30    3.90
   4   1  -2   25.30    4.00
   3   1  -2   47.10    3.90
   3   1  -2   52.49    4.00
   3   1  -2   40.00    3.40
  -3  -1   2   45.60    3.70
   2   1  -2   18.60    2.40
   2   1  -2   16.40    2.40
   2   1  -2   14.80    1.80
  -2  -1   2   14.80    2.00
   1   1  -2  734.73   10.30
   1   1  -2  750.52   12.30
   1   1  -2  756.22   12.20
  -1  -1   2  737.23   11.80
   0   1  -2  170.38    4.30
   0   1  -2  181.88    3.90
   0   1  -2  174.18    3.20
   0  -1   2  177.18    4.30
  -1   1  -2 2229.28   31.30
   1  -1   2 2346.67   31.40
   1  -1   2 2278.07   32.00
  -2   1  -2   67.99    3.00
   2  -1   2   69.89    4.00
   2  -1   2   71.59    3.60
  -3   1  -2    5.60    1.80
   3  -1   2    6.80    2.30
   3  -1   2    7.00    2.60
  -4   1  -2   11.90    2.70
   4  -1   2   13.10    3.70
  -5   1  -2   39.90    5.70
   5  -1   2   46.10    5.80
   5   0  -2   38.20    7.20
   4   0  -2    3.90    2.80
   4   0  -2    6.30    2.70
  -4   0   2    4.90    2.50
   3   0  -2    0.60    1.80
   3   0  -2    1.50    1.80
   3   0  -2    0.00    1.90
  -3   0   2    0.10    1.60
   2   0  -2 2561.74   35.10
   2   0  -2 2494.35   35.90
  -2   0   2 2592.74   35.40
   1   0  -2 1081.89   15.90
   1   0  -2 1053.79   15.50
  -1   0   2 1062.49   15.00
  -1   0   2 1085.69   16.10
   0   0  -2  369.06    5.90
   0   0  -2  372.86    6.60
   0   0   2  372.66    6.70
   0   0   2  369.86    5.90
  -1   0  -2 6955.20   90.49
   1   0   2 6896.81   90.69
   1   0   2 7081.19   90.99
  -2   0  -2  209.48    5.50
   2   0   2  221.98    6.10
   2   0   2  211.08    6.10
  -3   0  -2   16.60    2.50
   3   0   2   14.00    2.90
   3   0   2   19.40    3.10
  -4   0  -2    9.30    3.00
   4   0   2   12.70    3.60
   4   0   2    8.90    3.20
   5   0   2   27.60    4.80
   5  -1  -2    1.90    3.30
   5  -1  -2    1.50    3.50
  -5   1   2    2.10    3.00
   4  -1  -2    2.40    2.20
   4  -1  -2    3.20    2.70
  -4   1   2   -1.30    2.20
   3  -1  -2   15.40    2.50
   3  -1  -2   17.50    2.70
   3  -1  -2   18.40    2.00
  -3   1   2   21.40    2.90
   2  -1  -2 1207.08   17.00
   2  -1  -2 1177.08   18.60
   2  -1  -2 1213.68   19.00
  -2   1   2 1190.08   18.90
   1  -1  -2   93.79    2.50
   1  -1  -2   96.79    3.20
  -1   1   2   91.09    3.20
  -1   1   2   96.29    3.50
   0  -1  -2  908.61   13.50
   0  -1  -2  904.31   13.40
   0   1   2  925.11   13.90
   0   1   2  908.01   13.40
  -1  -1  -2   33.80    2.40
  -1  -1  -2   28.40    1.90
   1   1   2   31.00    2.40
   1   1   2   31.10    2.40
  -2  -1  -2    1.00    1.80
  -2  -1  -2    2.00    1.30
   2   1   2    0.10    1.70
   2   1   2    2.60    1.80
  -3  -1  -2    6.20    2.40
   3   1   2    8.90    2.70
   3   1   2    9.80    2.70
  -4  -1  -2   21.40    3.90
   4   1   2   18.10    3.70
  -5  -1  -2    3.20    4.20
   5   1   2    3.60    3.90
   6  -2  -2   -4.20    4.40
   5  -2  -2   -1.10    2.80
   5  -2  -2    0.50    3.70
  -5   2   2    1.70    3.30
   4  -2  -2  136.99    6.80
   4  -2  -2  136.19    6.00
  -4   2   2  128.69    6.70
   3  -2  -2  562.14   12.10
   3  -2  -2  562.34   11.60
  -3   2   2  558.74   12.50
   2  -2  -2  447.06    9.20
   2  -2  -2  434.86    9.10
  -2   2   2  441.96    9.60
   1  -2  -2 1092.59   17.40
   1  -2  -2 1117.89   15.30
  -1   2   2 1093.29   16.70
  -1   2   2 1092.19   17.70
   0  -2  -2  325.37    7.10
   0  -2  -2  327.47    6.40
   0   2   2  327.57    5.90
   0   2   2  325.77    7.30
  -1  -2  -2   62.29    3.40
  -1  -2  -2   53.49    3.20
   1   2   2   53.79    2.60
   1   2   2   60.79    3.50
  -2  -2  -2   69.99    3.70
  -2  -2  -2   60.69    4.00
   2   2   2   64.79    4.10
   2   2   2   65.69    3.60
  -3  -2  -2  204.88    7.60
   3   2   2  182.68    7.30
  -4  -2  -2    0.70    3.70
   4   2   2    5.50    3.30
  -5  -2  -2    6.50    4.40
   5   2   2    6.00    4.10
   5  -3  -2   -3.60    3.50
   5  -3  -2    1.70    2.90
  -5   3   2   -1.50    3.10
   4  -3  -2   26.10    4.00
   4  -3  -2   17.40    3.00
  -4   3   2   29.00    4.40
   3  -3  -2  402.16    9.90
   3  -3  -2  385.06    9.80
  -3   3   2  404.06   10.90
   2  -3  -2  680.93   12.60
   2  -3  -2  694.43   13.10
  -2   3   2  676.33   13.90
   1  -3  -2   28.40    1.90
   1  -3  -2   33.50    3.20
  -1   3   2   26.90    3.10
  -1   3   2   31.00    2.50
   0  -3  -2  136.49    4.30
   0  -3  -2  132.69    5.20
   0   3   2  142.49    5.20
  -1  -3  -2    5.50    2.00
  -1  -3  -2    7.00    2.30
   1   3   2    7.50    2.30
  -2  -3  -2   42.00    3.80
  -2  -3  -2   39.20    3.90
   2   3   2   38.00    4.00
  -3  -3  -2  134.19    7.00
   3   3   2  118.89    6.60
  -4  -3  -2   10.90    4.80
   4   3   2    5.20    3.50
   5  -4  -2  101.59    6.30
   5  -4  -2  118.09    8.50
  -5   4   2  117.49    8.40
   4  -4  -2   -0.40    2.70
   4  -4  -2   -0.90    2.30
  -4   4   2    1.00    3.00
   3  -4  -2  773.72   15.50
   3  -4  -2  759.62   15.30
  -3   4   2  777.82   17.00
   2  -4  -2  147.09    5.80
   2  -4  -2  133.59    4.90
  -2   4   2  136.79    6.30
   1  -4  -2   50.19    3.90
   1  -4  -2   50.29    2.70
  -1   4   2   55.69    4.10
  -1   4   2   49.60    2.90
   0  -4  -2   15.30    2.20
   0  -4  -2   12.70    2.90
   0   4   2    6.80    2.30
  -1  -4  -2  232.68    8.10
  -1  -4  -2  250.37    7.30
   1   4   2  256.77    8.20
  -2  -4  -2   28.30    3.90
  -2  -4  -2   30.50    3.80
   2   4   2   36.50    4.40
  -3  -4  -2   14.00    4.00
   3   4   2    7.40    3.20
  -4  -4  -2    3.70    4.60
   4   4   2    5.20    4.10
   5  -5  -2   48.00    6.00
   5  -5  -2   31.30    4.60
  -5   5   2   38.60    6.30
   4  -5  -2   71.59    6.10
   4  -5  -2   65.29    5.20
  -4   5   2   77.39    7.70
   3  -5  -2  454.35   11.20
   3  -5  -2  466.55   11.80
  -3   5   2  464.35   13.30
   2  -5  -2   -0.80    2.00
  -2   5   2    1.20    2.50
   1  -5  -2   21.80    3.40
   1  -5  -2   29.50    2.60
  -1   5   2   24.60    3.70
   0  -5  -2   37.90    3.40
   0  -5  -2   41.50    4.60
   0   5   2   34.60    4.10
  -1  -5  -2   67.09    6.20
  -1  -5  -2   64.49    4.80
   1   5   2   62.69    5.10
  -2  -5  -2  186.68    8.70
  -2  -5  -2  187.28    8.20
   2   5   2  185.68    8.30
  -3  -5  -2   10.10    4.20
   3   5   2    0.80    3.30
   5  -6  -2   16.30    4.30
   5  -6  -2   16.10    4.80
  -5   6   2   15.80    4.90
   4  -6  -2  100.79    6.90
   4  -6  -2   89.99    6.20
  -4   6   2   98.49    9.00
   3  -6  -2    5.00    2.60
   3  -6  -2    5.00    2.50
  -3   6   2    6.00    3.30
   2  -6  -2   38.70    4.50
  -2   6   2   44.40    5.40
   1  -6  -2  112.29    6.70
  -1   6   2  109.39    6.60
   0  -6  -2   62.99    4.50
   0  -6  -2   59.99    6.10
   0   6   2   56.79    5.60
  -1  -6  -2   18.60    3.80
  -1  -6  -2   13.20    4.00
   1   6   2   12.60    3.50
  -2  -6  -2  111.89    8.10
  -2  -6  -2  113.69    7.30
   2   6   2  112.19    7.40
   3   6   2    0.00    3.30
   5  -7  -2   46.10    5.90
   5  -7  -2   65.09    7.00
   4  -7  -2   19.10    4.20
   4  -7  -2   25.10    5.30
  -4   7   2   27.50    5.80
   3  -7  -2   -0.10    2.80
  -3   7   2    5.40    3.60
   2  -7  -2   18.50    4.20
  -2   7   2   13.10    3.90
   1  -7  -2  213.48    9.60
  -1   7   2  221.18    9.40
   0  -7  -2   49.30    6.40
   0  -7  -2   53.19    4.70
   0   7   2   49.70    5.70
  -1  -7  -2   13.60    4.50
  -1  -7  -2   18.70    4.10
   1   7   2   15.30    4.20
  -2  -7  -2   18.40    4.70
   2   7   2   18.40    4.70
   4  -8  -2   16.00    4.40
  -4   8   2   18.70    5.60
   3  -8  -2    0.90    3.30
  -3   8   2    2.60    3.80
   2  -8  -2   37.10    5.90
  -2   8   2   38.30    6.00
   1  -8  -2    5.10    4.20
  -1   8   2    3.90    3.30
   0  -8  -2    7.00    4.30
   0   8   2    7.80    3.70
  -1  -8  -2   23.00    4.60
  -1  -8  -2   22.10    5.90
   1   8   2   18.40    4.90
   0   9  -3    5.50    4.50
   0  -9   3   15.50    5.20
   1  -9   3   17.50    5.50
  -2   9  -3   43.90    6.70
   2  -9   3   48.60    7.40
  -3   9  -3   10.80    4.90
   3  -9   3    3.60    5.60
   1   8  -3   14.60    4.90
  -1  -8   3    8.10    4.30
   0   8  -3   48.10    6.10
   0  -8   3   48.80    6.80
  -1   8  -3    6.60    3.40
  -1   8  -3    7.60    3.30
   1  -8   3    5.40    3.90
  -2   8  -3  108.69    7.70
   2  -8   3  120.89    8.40
  -3   8  -3   10.60    4.40
   3  -8   3    7.40    5.10
  -4   8  -3   -2.80    3.90
   4  -8   3   -2.30    4.00
   2   7  -3    9.60    4.60
  -2  -7   3    9.10    4.20
   1   7  -3   14.10    4.50
  -1  -7   3   14.70    4.30
   0   7  -3   48.50    5.50
   0  -7   3   59.19    6.60
  -1   7  -3  420.06   11.40
  -1   7  -3  404.76   12.00
   1  -7   3  442.46   13.50
  -2   7  -3   -0.50    2.80
   2  -7   3    3.40    3.40
  -3   7  -3   56.09    6.80
   3  -7   3   64.19    6.10
  -4   7  -3   45.20    6.90
   4  -7   3   37.60    5.90
   5  -7   3   56.49    7.60
   3   6  -3    1.90    4.00
  -3  -6   3   -0.10    3.50
   2   6  -3   84.99    7.20
  -2  -6   3   92.69    8.00
   1   6  -3    9.60    3.70
  -1  -6   3   19.70    4.30
   0   6  -3   42.90    4.60
   0   6  -3   52.69    4.50
   0  -6   3   63.29    5.90
  -1   6  -3  711.43   14.90
  -1   6  -3  703.63   15.50
   1  -6   3  724.03   15.90
   1  -6   3  688.73   16.30
  -2   6  -3   47.20    5.10
  -2   6  -3   50.99    4.20
   2  -6   3   54.79    5.70
   2  -6   3   50.39    4.60
  -3   6  -3    9.50    3.80
   3  -6   3    8.70    3.30
  -4   6  -3   -1.80    3.30
   4  -6   3    2.10    3.90
  -5   6  -3   17.20    5.10
   5  -6   3   15.60    5.60
   4   5  -3   -5.10    3.80
  -4  -5   3    3.30    4.00
   3   5  -3   -0.90    3.50
  -3  -5   3   -0.40    3.10
   2   5  -3  182.98    8.50
  -2  -5   3  172.88    8.20
   1   5  -3  259.77    8.90
  -1  -5   3  247.48    9.00
   0   5  -3  192.58    7.10
   0   5  -3  184.38    6.10
   0  -5   3  192.38    7.60
   0  -5   3  187.98    5.60
  -1   5  -3  114.19    5.50
  -1   5  -3  104.89    5.10
   1  -5   3  103.29    4.80
   1  -5   3  104.49    5.70
  -2   5  -3   86.39    4.40
  -2   5  -3   82.79    5.40
   2  -5   3   90.09    5.20
   2  -5   3   88.59    5.10
  -3   5  -3   41.00    5.10
   3  -5   3   22.80    4.10
  -4   5  -3   71.79    7.10
   4  -5   3   70.19    6.80
  -5   5  -3   24.20    5.70
   5  -5   3   29.10    6.20
   4   4  -3    7.20    4.30
  -4  -4   3   10.80    4.00
   3   4  -3   -1.60    3.10
  -3  -4   3   -0.10    2.80
   2   4  -3    5.70    3.00
  -2  -4   3    1.40    2.30
   1   4  -3  366.66    9.80
   1   4  -3  358.96    7.50
  -1  -4   3  353.16    7.50
  -1  -4   3  371.66   10.00
   0   4  -3  361.96    9.20
   0   4  -3  355.16    7.90
   0  -4   3  359.56    7.80
   0  -4   3  352.46    9.30
  -1   4  -3   46.40    3.50
  -1   4  -3   45.10    3.50
   1  -4   3   44.80    3.70
   1  -4   3   48.30    3.50
  -2   4  -3    0.30    2.10
  -2   4  -3   -0.70    1.50
   2  -4   3    0.50    2.10
   2  -4   3    0.40    1.80
  -3   4  -3   49.80    3.60
  -3   4  -3   59.19    5.50
   3  -4   3   54.89    5.00
  -4   4  -3    3.20    3.10
   4  -4   3    5.40    3.70
  -5   4  -3   57.79    6.90
   5  -4   3   49.50    6.80
  -5  -3   3   -3.70    3.50
   4   3  -3    0.20    3.50
  -4  -3   3    1.50    3.00
   3   3  -3  401.56   11.40
  -3  -3   3  375.16   11.30
   2   3  -3  350.76    9.80
  -2  -3   3  362.06    9.80
  -2  -3   3  362.26    8.00
   1   3  -3   42.80    2.20
   1   3  -3   47.80    4.00
  -1  -3   3   42.90    2.70
  -1  -3   3   49.00    4.00
   0   3  -3  763.62   12.40
   0   3  -3  772.72   13.90
   0  -3   3  773.62   13.10
   0  -3   3  769.32   14.00
  -1   3  -3   16.90    2.40
  -1   3  -3   11.80    2.00
   1  -3   3   12.30    2.00
   1  -3   3   13.60    2.40
  -2   3  -3  305.47    8.20
  -2   3  -3  301.37    7.00
   2  -3   3  296.37    6.40
   2  -3   3  300.87    8.50
  -3   3  -3  309.37    7.50
  -3   3  -3  301.17    9.30
   3  -3   3  313.27    9.60
  -4   3  -3   13.80    3.70
   4  -3   3   18.40    4.20
  -5   3  -3   11.50    4.30
   5  -3   3   15.10    5.10
  -5  -2   3    3.50    3.70
   4   2  -3   16.50    4.10
   4   2  -3   19.30    3.90
  -4  -2   3   18.90    3.50
   3   2  -3  557.44   12.80
   3   2  -3  545.05   13.20
  -3  -2   3  541.75   11.80
   2   2  -3  318.87    8.50
   2   2  -3  309.67    8.30
   2   2  -3  316.37    6.10
  -2  -2   3  302.27    7.40
   1   2  -3  667.03   12.50
   1   2  -3  674.63   12.50
  -1  -2   3  663.13   11.50
   0   2  -3  301.37    6.90
   0   2  -3  294.47    5.50
   0  -2   3  294.97    6.70
   0  -2   3  302.57    6.60
  -1   2  -3  229.68    5.70
  -1   2  -3  226.28    5.60
   1  -2   3  227.08    6.40
   1  -2   3  217.98    5.00
  -2   2  -3    5.70    1.90
  -2   2  -3    3.70    1.90
   2  -2   3    6.10    2.30
  -3   2  -3  262.67    7.30
  -3   2  -3  261.77    8.30
   3  -2   3  259.67    8.70
  -4   2  -3  121.79    5.70
  -4   2  -3  135.79    7.30
   4  -2   3  140.09    7.80
  -5   2  -3   15.50    4.60
   5  -2   3   23.50    5.30
   5   1  -3   22.70    5.00
  -5  -1   3   18.00    4.40
   4   1  -3   76.69    5.90
  -4  -1   3   72.69    5.60
   3   1  -3  217.48    7.30
   3   1  -3  225.28    7.60
  -3  -1   3  223.18    6.60
  -3  -1   3  227.88    7.30
   2   1  -3    3.00    2.00
   2   1  -3    2.70    1.70
  -2  -1   3    6.80    1.40
  -2  -1   3    3.80    1.70
   1   1  -3  269.37    6.30
   1   1  -3  274.87    6.50
  -1  -1   3  271.67    6.20
   0   1  -3   31.50    2.50
   0   1  -3   28.50    1.80
   0  -1   3   26.00    1.50
   0  -1   3   29.90    2.40
  -1   1  -3  359.66    7.70
   1  -1   3  372.56    7.20
   1  -1   3  362.06    8.10
  -2   1  -3 1037.90   17.10
   2  -1   3 1081.59   17.80
   2  -1   3 1066.19   18.40
  -3   1  -3   -2.20    1.70
   3  -1   3   -0.80    2.40
   3  -1   3   -0.40    2.00
  -4   1  -3    9.70    2.80
   4  -1   3    9.80    3.80
   4  -1   3    6.30    3.20
   5  -1   3   38.30    5.80
   5   0  -3   24.70    4.90
  -5   0   3   16.40    4.30
   4   0  -3  172.98    7.40
  -4   0   3  175.18    7.70
   3   0  -3  370.96    9.40
   3   0  -3  372.06    8.50
  -3   0   3  350.46    9.40
  -3   0   3  376.66    8.80
   2   0  -3 1171.28   17.80
   2   0  -3 1110.49   18.40
  -2   0   3 1135.49   18.70
  -2   0   3 1129.59   17.30
   1   0  -3 1715.13   24.90
   1   0  -3 1748.53   24.60
  -1   0   3 1726.03   23.40
  -1   0   3 1734.33   25.20
   0   0  -3    1.10    1.30
   0   0  -3    2.20    1.00
   0   0   3   -0.30    1.40
   0   0   3    0.40    1.00
  -1   0  -3   72.19    3.30
   1   0   3   72.79    3.10
   1   0   3   73.99    3.60
  -2   0  -3 3098.79   43.00
   2   0   3 3030.40   43.60
   2   0   3 3070.89   43.70
  -3   0  -3   27.30    3.30
   3   0   3   32.80    3.90
   3   0   3   28.30    3.70
  -4   0  -3    7.00    3.10
   4   0   3    1.00    3.30
   4   0   3    3.10    3.10
   5   0   3    7.20    4.00
   5  -1  -3   19.90    4.30
  -5   1   3   38.30    5.50
   4  -1  -3   17.70    3.40
  -4   1   3   20.10    3.80
  -4   1   3   29.50    4.10
   3  -1  -3   69.59    4.10
  -3   1   3   69.19    4.60
  -3   1   3   68.39    4.20
   2  -1  -3  398.56    7.50
   2  -1  -3  405.46    8.70
  -2   1   3  392.96    8.30
  -2   1   3  409.36    9.20
   1  -1  -3  406.66    7.30
   1  -1  -3  421.06    8.30
  -1   1   3  407.36    8.30
  -1   1   3  395.26    7.80
   0  -1  -3  385.46    7.10
   0  -1  -3  382.46    7.40
   0   1   3  392.36    7.60
   0   1   3  375.76    7.50
  -1  -1  -3  126.69    4.40
  -1  -1  -3  126.89    3.60
   1   1   3  120.39    4.40
   1   1   3  116.59    4.20
  -2  -1  -3   69.29    3.90
  -2  -1  -3   68.69    4.10
   2   1   3   65.29    4.00
   2   1   3   65.59    4.00
  -3  -1  -3   58.69    4.70
   3   1   3   57.39    4.80
   3   1   3   54.39    4.60
  -4  -1  -3   10.20    3.80
   4   1   3    5.00    3.30
  -5  -1  -3    5.50    4.40
   5   1   3   -2.40    3.50
   5  -2  -3   50.49    5.50
   4  -2  -3  255.37    8.50
  -4   2   3  268.57    9.20
   3  -2  -3   -1.00    1.70
  -3   2   3    1.90    2.30
  -3   2   3    2.00    2.20
   2  -2  -3  289.47    5.50
   2  -2  -3  294.87    7.70
  -2   2   3  289.17    7.70
  -2   2   3  295.07    7.70
   1  -2  -3   38.90    2.90
   1  -2  -3   28.00    2.70
  -1   2   3   29.50    2.60
  -1   2   3   26.90    2.80
   0  -2  -3  841.22   13.60
   0  -2  -3  830.32   14.10
   0   2   3  838.82   13.30
   0   2   3  834.42   14.50
  -1  -2  -3 1021.50   16.70
  -1  -2  -3 1041.30   17.10
   1   2   3 1050.69   18.00
   1   2   3 1038.40   16.20
  -2  -2  -3   40.70    3.60
   2   2   3   45.40    4.20
   2   2   3   50.79    3.90
  -3  -2  -3    3.40    2.80
   3   2   3    4.90    2.90
  -4  -2  -3   15.70    4.40
   4   2   3    8.00    3.80
   5  -3  -3   19.80    4.10
  -5   3   3   23.10    5.90
   4  -3  -3   40.30    4.40
  -4   3   3   36.40    4.90
   3  -3  -3  100.79    5.40
  -3   3   3  110.49    5.90
   2  -3  -3  161.68    5.80
  -2   3   3  170.38    6.40
  -2   3   3  166.48    5.90
   1  -3  -3  833.92   15.20
   1  -3  -3  823.42   13.00
  -1   3   3  838.92   13.90
  -1   3   3  834.12   15.60
   0  -3  -3    7.60    1.80
   0  -3  -3    9.20    2.20
   0   3   3    8.60    1.70
   0   3   3    9.50    2.40
  -1  -3  -3  193.78    6.30
  -1  -3  -3  189.58    6.30
   1   3   3  202.08    7.00
  -2  -3  -3  117.99    5.90
   2   3   3  127.99    6.20
  -3  -3  -3   10.10    3.60
   3   3   3    6.60    3.30
  -4  -3  -3   24.60    5.00
   4   3   3    5.20    3.70
   5  -4  -3    8.30    3.40
  -5   4   3    7.70    4.10
   4  -4  -3  121.99    6.50
  -4   4   3  126.59    7.40
   3  -4  -3   61.99    4.60
  -3   4   3   63.39    5.90
   2  -4  -3  485.95   11.60
  -2   4   3  488.75   10.70
  -2   4   3  486.85   12.30
   1  -4  -3  501.55   11.70
   1  -4  -3  515.95    9.50
  -1   4   3  526.35    9.90
  -1   4   3  508.05   12.20
   0  -4  -3   45.90    3.60
   0  -4  -3   47.90    4.40
   0   4   3   51.89    4.30
  -1  -4  -3   59.99    4.60
  -1  -4  -3   57.19    5.00
   1   4   3   53.29    5.00
  -2  -4  -3   14.10    3.40
   2   4   3   10.40    3.20
  -3  -4  -3   -1.10    3.60
   3   4   3   -2.90    2.70
   4   4   3    0.90    3.90
   5  -5  -3   -3.20    2.90
  -5   5   3   -0.10    3.70
   4  -5  -3    3.60    2.90
  -4   5   3    0.50    3.10
   3  -5  -3   41.20    4.70
  -3   5   3   40.10    4.50
  -3   5   3   44.90    5.80
   2  -5  -3  473.95   12.30
  -2   5   3  488.45   13.20
  -2   5   3  474.15   10.80
   1  -5  -3   44.30    4.70
  -1   5   3   34.20    4.30
   0  -5  -3  167.68    6.10
   0  -5  -3  165.08    7.30
   0   5   3  158.28    7.30
  -1  -5  -3   44.60    5.10
  -1  -5  -3   42.60    4.20
   1   5   3   34.20    4.70
  -2  -5  -3    5.20    3.30
   2   5   3    6.30    3.20
  -3  -5  -3   24.40    5.10
   3   5   3   19.70    4.60
   5  -6  -3   12.00    3.90
  -5   6   3   13.00    4.90
   4  -6  -3    1.10    2.90
  -4   6   3   -1.40    3.40
  -4   6   3    1.90    3.60
   3  -6  -3  116.69    6.70
  -3   6   3  110.99    7.50
  -3   6   3  105.99    7.60
   2  -6  -3   47.90    5.10
  -2   6   3   52.19    5.80
   1  -6  -3  187.88    8.50
  -1   6   3  193.68    8.50
   0  -6  -3   14.30    4.00
   0  -6  -3   13.80    3.00
   0   6   3    8.70    3.20
  -1  -6  -3    9.50    4.20
  -1  -6  -3   11.20    3.40
   1   6   3   13.10    3.80
  -2  -6  -3   28.70    4.80
   2   6   3   22.40    4.70
   4  -7  -3   74.19    6.90
  -4   7   3   84.29    8.60
   3  -7  -3   55.09    6.20
  -3   7   3   52.89    6.60
   2  -7  -3   29.00    4.60
  -2   7   3   23.50    4.80
   1  -7  -3  181.38    9.10
  -1   7   3  177.38    8.90
   0  -7  -3    2.90    3.70
   0   7   3    5.10    3.20
  -1  -7  -3   22.60    4.40
  -1  -7  -3   13.10    4.60
   1   7   3    9.60    4.00
   3  -8  -3   55.09    6.60
  -3   8   3   49.40    6.90
   2  -8  -3   23.10    4.90
  -2   8   3   25.60    5.00
   1  -8  -3   -0.20    3.50
  -1   8   3   -1.00    3.20
   0  -8  -3   -1.00    3.90
   0   8   3    0.10    3.40
   0   9  -4  114.89    9.50
   0  -9   4  142.09   13.20
   1  -9   4    8.30    5.10
   2  -9   4    1.90    4.90
  -3   9  -4   11.30    5.20
   1   8  -4    9.50    5.20
  -1  -8   4    3.30    4.00
   0   8  -4   -0.60    3.90
   0  -8   4    3.80    4.30
  -1   8  -4    1.70    3.50
   1  -8   4    3.10    4.20
  -2   8  -4   -1.60    3.30
   2  -8   4   -1.80    3.90
  -3   8  -4   75.69    8.20
  -4   8  -4   14.80    5.30
   4  -8   4   17.20    5.50
   2   7  -4   30.30    5.60
  -2  -7   4   29.10    5.50
   1   7  -4   95.49    7.90
  -1  -7   4   92.29    7.30
   0   7  -4    8.30    3.80
   0  -7   4   11.80    4.10
  -1   7  -4    3.70    3.10
   1  -7   4   -0.30    3.40
  -2   7  -4  209.08    9.00
   2  -7   4  191.68    8.90
   2  -7   4  193.28    9.60
  -3   7  -4    5.70    3.80
   3  -7   4    6.00    3.70
  -4   7  -4   53.89    7.40
   4  -7   4   49.99    6.70
   3   6  -4   15.50    5.00
  -3  -6   4   15.70    4.80
   2   6  -4   15.00    4.50
  -2  -6   4   14.10    4.10
   1   6  -4   36.70    5.00
  -1  -6   4   51.19    5.90
   0   6  -4   88.89    6.80
   0  -6   4   87.79    7.20
  -1   6  -4    0.30    2.50
  -1   6  -4   -1.30    2.20
   1  -6   4   -0.20    2.30
   1  -6   4    1.80    2.90
  -2   6  -4  534.95   13.60
  -2   6  -4  532.35   12.20
   2  -6   4  519.65   13.10
   2  -6   4  497.05   12.80
  -3   6  -4    0.80    3.10
   3  -6   4   -0.30    3.20
  -4   6  -4   16.60    4.80
   4  -6   4   17.10    4.90
  -5   6  -4   19.80    5.30
   5  -6   4   21.40    6.30
   4   5  -4   22.40    5.60
  -4  -5   4   25.50    5.70
   3   5  -4   75.49    7.20
  -3  -5   4   64.49    6.90
   2   5  -4  114.19    7.40
  -2  -5   4  105.29    6.90
   1   5  -4   17.00    3.60
  -1  -5   4   24.00    4.20
   0   5  -4   82.29    5.50
   0  -5   4   80.39    4.40
   0  -5   4   87.99    5.50
  -1   5  -4   77.39    4.80
  -1   5  -4   76.19    5.00
   1  -5   4   86.29    5.30
   1  -5   4   77.89    4.80
  -2   5  -4  193.78    7.60
  -2   5  -4  194.48    6.80
   2  -5   4  186.28    7.00
   2  -5   4  202.58    7.80
  -3   5  -4  202.08    8.70
   3  -5   4  209.88    9.20
  -4   5  -4    7.70    3.90
   4  -5   4    4.40    4.30
  -5   5  -4    5.20    4.40
   5  -5   4    4.30    5.30
   4   4  -4   40.30    5.70
  -4  -4   4   27.80    5.10
   3   4  -4   -0.60    3.40
  -3  -4   4    2.00    3.00
   2   4  -4   27.30    4.20
  -2  -4   4   17.60    3.40
   1   4  -4   57.59    4.90
  -1  -4   4   53.99    4.30
  -1  -4   4   52.89    3.60
   0   4  -4  178.88    6.70
   0   4  -4  195.68    5.40
   0  -4   4  194.98    7.00
   0  -4   4  192.68    6.20
  -1   4  -4  296.47    8.00
  -1   4  -4  304.57    8.20
   1  -4   4  302.97    8.50
   1  -4   4  302.57    8.20
  -2   4  -4   92.59    5.20
  -2   4  -4   88.39    4.70
   2  -4   4   83.29    5.50
  -3   4  -4   91.69    4.90
  -3   4  -4   90.79    5.90
   3  -4   4   93.89    6.70
  -4   4  -4   -1.70    2.90
   4  -4   4    1.60    3.80
  -5   4  -4    1.40    4.10
   5  -4   4   11.50    5.60
   4   3  -4   27.80    4.80
  -4  -3   4   18.80    4.40
   3   3  -4   90.39    6.60
  -3  -3   4   86.09    5.00
   2   3  -4  259.37    8.60
  -2  -3   4  271.57    7.30
   1   3  -4  514.35   11.60
  -1  -3   4  489.65   11.30
  -1  -3   4  514.65   10.40
   0   3  -4   15.00    2.60
   0   3  -4   12.90    1.70
   0  -3   4   16.50    2.50
   0  -3   4   10.60    2.20
  -1   3  -4 1203.88   19.40
  -1   3  -4 1234.28   20.00
   1  -3   4 1231.18   20.70
   1  -3   4 1188.18   19.20
  -2   3  -4  232.98    7.30
  -2   3  -4  221.68    6.70
   2  -3   4  246.68    8.00
  -3   3  -4    1.70    2.30
  -3   3  -4   -1.00    2.00
   3  -3   4    0.50    2.90
  -4   3  -4   20.10    4.40
   4  -3   4   19.70    4.50
  -5   3  -4    3.10    3.90
   5  -3   4   -1.70    4.40
   4   2  -4    2.40    3.10
   4   2  -4   -3.30    3.20
  -4  -2   4    2.80    2.70
   3   2  -4  364.26   10.40
   3   2  -4  360.56   10.80
  -3  -2   4  365.96    9.80
   2   2  -4  231.48    7.60
   2   2  -4  214.88    7.50
  -2  -2   4  222.88    6.70
   1   2  -4  444.16    9.80
   1   2  -4  423.66    9.80
  -1  -2   4  439.26    9.40
   0   2  -4  430.96    9.40
   0   2  -4  444.56    8.80
   0   2  -4  427.16    7.30
   0  -2   4  446.56    9.50
  -1   2  -4  593.34   11.40
  -1   2  -4  585.34   10.70
   1  -2   4  554.44    9.90
   1  -2   4  599.84   12.00
  -2   2  -4   92.39    4.50
   2  -2   4   91.09    5.30
  -3   2  -4   52.69    4.40
   3  -2   4   52.49    5.30
  -4   2  -4    3.70    3.30
  -4   2  -4    6.00    3.10
   4  -2   4   12.50    4.20
  -5   2  -4    8.70    4.20
   5  -2   4   14.70    5.10
   5   1  -4    2.30    3.90
  -5  -1   4    6.60    3.80
   4   1  -4    1.30    3.20
  -4  -1   4   -1.80    2.70
   3   1  -4   71.79    5.20
   3   1  -4   82.19    5.20
  -3  -1   4   78.09    5.00
   2   1  -4  208.88    6.60
   2   1  -4  193.58    6.50
  -2  -1   4  194.48    6.40
   1   1  -4   22.20    2.60
   1   1  -4   29.50    2.90
  -1  -1   4   20.70    2.60
   0   1  -4 1098.79   17.70
   0   1  -4 1090.09   16.60
   0  -1   4 1110.39   18.00
   0  -1   4 1097.09   15.60
  -1   1  -4   13.40    2.30
   1  -1   4   11.10    2.50
   1  -1   4   19.80    2.30
  -2   1  -4   23.70    3.00
   2  -1   4   29.30    3.50
   2  -1   4   44.10    3.80
  -3   1  -4  131.29    5.90
   3  -1   4  123.19    6.20
   3  -1   4  123.09    6.80
  -4   1  -4   -4.00    2.70
   4  -1   4    0.70    3.10
   4  -1   4   -1.60    3.60
   5  -1   4    1.70    4.50
   5   0  -4    2.60    3.80
  -5   0   4   11.40    4.30
   4   0  -4    2.90    3.00
  -4   0   4    6.70    3.30
   3   0  -4  127.49    5.30
   3   0  -4  135.69    6.00
  -3   0   4  127.89    6.00
   2   0  -4  597.84   11.30
   2   0  -4  591.14   11.90
  -2   0   4  590.34   10.00
  -2   0   4  569.14   11.90
   1   0  -4 2698.53   37.70
   1   0  -4 2680.73   37.70
  -1   0   4 2685.83   38.20
  -1   0   4 2684.63   35.70
   0   0  -4    1.60    1.20
   0   0  -4    1.30    1.80
   0   0   4    0.10    1.70
   0   0   4    1.50    1.20
  -1   0  -4  305.67    7.60
   1   0   4  304.57    7.80
   1   0   4  310.77    7.10
  -2   0  -4  296.87    7.80
   2   0   4  282.37    8.00
   2   0   4  289.67    8.30
  -3   0  -4  384.76   10.10
   3   0   4  372.96   10.60
   3   0   4  365.96   10.50
  -4   0  -4   19.00    4.20
   4   0   4   10.30    3.50
   4   0   4   16.80    4.10
  -5   0  -4    5.10    4.00
   5   0   4   -2.70    3.50
   5  -1  -4    1.90    3.50
  -5   1   4    8.50    4.50
   4  -1  -4   33.70    4.30
  -4   1   4   34.10    4.70
   3  -1  -4    8.20    2.50
  -3   1   4    8.60    2.40
  -3   1   4    5.20    2.60
   2  -1  -4  240.08    6.00
   2  -1  -4  236.78    6.70
  -2   1   4  223.08    6.90
  -2   1   4  225.68    6.10
   1  -1  -4 1308.07   20.10
   1  -1  -4 1266.87   19.40
  -1   1   4 1262.17   20.30
  -1   1   4 1280.57   19.30
   0  -1  -4   15.20    1.90
   0  -1  -4   10.70    2.20
   0   1   4   16.30    2.20
   0   1   4   10.50    2.00
  -1  -1  -4    2.30    1.20
  -1  -1  -4    0.60    1.70
   1   1   4    1.50    1.90
   1   1   4    0.40    1.70
  -2  -1  -4    0.40    2.10
   2   1   4   -0.40    2.30
   2   1   4   -0.10    2.00
  -3  -1  -4   18.90    3.60
   3   1   4   25.40    3.90
   3   1   4   16.70    3.60
  -4  -1  -4   24.40    4.90
   4   1   4   12.90    3.90
  -5  -1  -4    6.60    4.60
   5  -2  -4   18.80    4.40
  -5   2   4   21.00    5.30
   4  -2  -4   88.89    5.80
  -4   2   4   80.09    6.60
   3  -2  -4  705.23   14.50
  -3   2   4  690.43   14.50
  -3   2   4  697.93   15.00
   2  -2  -4  295.07    8.00
   2  -2  -4  310.47    7.30
  -2   2   4  257.47    7.70
  -2   2   4  275.07    7.80
   1  -2  -4   34.50    2.70
   1  -2  -4   39.80    3.00
  -1   2   4   40.60    3.40
  -1   2   4   35.30    3.00
   0  -2  -4  146.69    4.90
   0  -2  -4  149.69    5.00
   0   2   4  158.68    5.10
   0   2   4  148.79    5.30
  -1  -2  -4   57.19    4.00
  -1  -2  -4   52.29    3.20
   1   2   4   57.79    3.70
   1   2   4   56.59    4.10
  -2  -2  -4  196.48    7.10
   2   2   4  196.88    7.30
  -3  -2  -4   25.60    4.10
   3   2   4   20.40    3.90
  -4  -2  -4   21.70    5.00
   4   2   4   13.50    4.10
   5  -3  -4   18.90    4.30
  -5   3   4   19.10    5.20
   4  -3  -4   29.20    4.30
  -4   3   4   36.80    5.10
  -4   3   4   35.30    4.90
   3  -3  -4  167.58    6.90
  -3   3   4  142.89    6.90
  -3   3   4  168.18    7.20
   2  -3  -4  563.04   12.30
  -2   3   4  571.94   12.20
  -2   3   4  563.24   12.90
   1  -3  -4   18.30    2.30
   1  -3  -4   15.00    2.60
  -1   3   4   22.50    3.20
  -1   3   4   17.20    2.40
   0  -3  -4   74.09    4.00
   0  -3  -4   84.59    4.40
   0   3   4   73.59    3.90
   0   3   4   76.49    4.50
  -1  -3  -4   12.00    2.60
  -1  -3  -4    9.00    2.60
   1   3   4   12.10    2.90
  -2  -3  -4   53.89    4.70
   2   3   4   61.39    5.10
  -3  -3  -4   30.60    4.60
   3   3   4   21.80    4.30
  -4  -3  -4   12.70    5.10
   4   3   4   11.90    4.30
   5  -4  -4  176.48    8.90
  -5   4   4  207.68   11.10
   4  -4  -4  198.98    8.40
  -4   4   4  196.68    9.00
  -4   4   4  178.88    8.80
   3  -4  -4   22.90    3.80
  -3   4   4   24.20    4.30
  -3   4   4   22.30    3.80
   2  -4  -4  466.05   11.60
  -2   4   4  476.75   10.80
  -2   4   4  466.35   12.30
   1  -4  -4   19.80    3.10
   1  -4  -4   24.80    2.60
  -1   4   4   24.30    3.70
  -1   4   4   19.20    2.60
   0  -4  -4  183.88    7.10
   0  -4  -4  195.88    6.40
   0   4   4  199.38    7.50
  -1  -4  -4   26.50    3.80
  -1  -4  -4   28.30    3.60
   1   4   4   24.60    4.10
  -2  -4  -4   39.90    4.60
   2   4   4   34.50    4.80
  -3  -4  -4    2.50    3.60
   3   4   4    4.00    3.40
   5  -5  -4  111.99    7.60
  -5   5   4  139.99    9.80
   4  -5  -4   75.39    6.80
  -4   5   4   64.79    6.90
  -4   5   4   88.79    7.40
   3  -5  -4   68.79    5.40
  -3   5   4   77.09    6.30
  -3   5   4   78.29    5.70
   2  -5  -4   18.20    3.50
  -2   5   4   28.60    3.90
  -2   5   4   12.60    3.40
   1  -5  -4   54.49    5.10
  -1   5   4   57.99    5.60
   0  -5  -4   12.10    2.80
   0  -5  -4   10.60    3.20
   0   5   4    7.40    3.00
  -1  -5  -4   68.49    5.40
  -1  -5  -4   62.09    5.70
   1   5   4   61.99    5.90
  -2  -5  -4   27.20    4.50
   2   5   4   19.70    4.10
   3   5   4   20.80    5.60
  -5   6   4   24.60    5.90
  -5   6   4   35.10    7.60
   4  -6  -4    3.40    3.20
  -4   6   4    3.40    3.90
  -4   6   4    0.50    3.80
   3  -6  -4   28.70    4.50
  -3   6   4   37.80    5.80
   2  -6  -4   18.20    4.00
  -2   6   4   14.90    4.00
   1  -6  -4    9.60    3.40
  -1   6   4    7.20    3.40
   0  -6  -4  112.39    7.20
   0  -6  -4  125.29    6.20
   0   6   4  119.89    7.30
  -1  -6  -4   -1.30    2.80
   1   6   4    2.30    3.30
  -2  -6  -4    1.80    3.70
   2   6   4    4.70    3.60
   4  -7  -4    7.50    3.90
  -4   7   4   12.80    4.90
   3  -7  -4    9.70    3.70
  -3   7   4    9.50    4.20
   2  -7  -4   17.30    4.30
  -2   7   4   14.50    4.10
   1  -7  -4    5.70    3.50
  -1   7   4    6.50    3.70
   0  -7  -4  120.39    8.00
   0   7   4  119.59    8.00
  -1  -7  -4   12.50    4.00
   1   7   4    2.90    3.80
   2  -8  -4   10.20    4.20
  -2   8   4   12.20    4.40
   1  -8  -4   19.70    5.00
  -1   8   4   24.10    5.50
   0   9  -5    5.90    5.10
   1  -9   5   99.69    9.70
   1   8  -5    4.00    4.80
  -1  -8   5    3.00    4.00
   0   8  -5   26.60    5.40
   0  -8   5   30.60    5.90
  -1   8  -5   51.19    6.00
   1  -8   5   42.10    6.30
  -3   8  -5    5.00    4.50
  -4   8  -5    5.20    4.80
   4  -8   5    1.60    4.50
   2   7  -5   -3.20    3.90
  -2  -7   5    0.90    3.80
   1   7  -5   21.90    5.20
  -1  -7   5   23.70    5.20
   0   7  -5   78.39    7.00
   0  -7   5   91.79    7.30
  -1   7  -5   63.99    6.40
   1  -7   5   55.79    6.40
  -2   7  -5  148.79    7.50
   2  -7   5  145.59    7.70
  -3   7  -5   26.80    5.10
   3  -7   5   25.40    5.10
  -4   7  -5    3.90    4.70
   4  -7   5    3.90    4.70
   3   6  -5    3.20    4.50
  -3  -6   5    6.50    4.40
   2   6  -5   12.50    4.40
  -2  -6   5   16.40    4.50
   1   6  -5   83.89    7.20
  -1  -6   5   87.59    6.90
   0   6  -5    0.40    3.20
   0  -6   5    6.10    3.40
  -1   6  -5  104.49    7.20
   1  -6   5   79.69    5.40
   1  -6   5   83.09    6.10
  -2   6  -5   80.29    5.80
  -2   6  -5   84.19    5.90
   2  -6   5   82.79    6.40
  -3   6  -5   81.49    6.70
   3  -6   5   99.59    7.90
  -4   6  -5    1.00    3.80
   4  -6   5   -0.60    4.40
   3   5  -5   14.70    4.80
  -3  -5   5   14.10    4.40
   2   5  -5  114.59    7.70
  -2  -5   5  115.89    7.40
   1   5  -5  267.37   10.00
  -1  -5   5  263.37    9.80
   0   5  -5   94.99    6.20
   0  -5   5  100.49    6.00
   0  -5   5   92.89    5.30
  -1   5  -5   37.40    4.50
   1  -5   5   32.40    4.00
   1  -5   5   27.60    4.00
  -2   5  -5   -2.30    2.30
  -2   5  -5    3.00    2.60
   2  -5   5   -2.90    2.70
  -3   5  -5   38.60    5.10
  -3   5  -5   45.10    4.50
   3  -5   5   40.30    5.50
  -4   5  -5   58.39    6.60
   4  -5   5   50.09    6.60
  -5   5  -5    8.60    4.80
   5  -5   5    4.90    5.70
   4   4  -5   -2.60    4.00
  -4  -4   5   -4.80    3.30
   3   4  -5   49.50    5.90
  -3  -4   5   47.30    5.50
   2   4  -5   20.00    4.00
  -2  -4   5    8.80    3.20
  -2  -4   5   12.70    2.80
   1   4  -5  104.09    6.40
  -1  -4   5  117.09    6.10
  -1  -4   5  112.39    5.40
   0   4  -5  151.98    6.70
   0  -4   5  150.38    6.30
   0  -4   5  147.99    6.20
  -1   4  -5    8.80    2.40
  -1   4  -5    8.60    2.70
   1  -4   5    7.30    2.50
   1  -4   5    6.70    2.70
  -2   4  -5   11.10    2.90
  -2   4  -5    2.50    2.50
   2  -4   5    3.90    2.90
  -3   4  -5   17.70    3.20
  -3   4  -5   36.70    4.90
   3  -4   5   19.00    4.30
  -4   4  -5   60.79    6.80
   4  -4   5   52.49    6.80
  -5   4  -5    2.10    4.00
   5  -4   5    6.20    5.30
   4   3  -5   29.30    5.30
   3   3  -5   57.69    6.20
   3   3  -5   64.09    5.90
  -3  -3   5   67.49    5.00
   2   3  -5  461.15   12.40
   2   3  -5  465.75   12.40
  -2  -3   5  479.45   11.20
   1   3  -5   16.20    3.20
  -1  -3   5   12.90    2.70
   0   3  -5   62.89    4.60
   0  -3   5   59.79    3.90
   0  -3   5   69.89    4.50
  -1   3  -5   38.60    3.80
  -1   3  -5   28.60    2.90
   1  -3   5   32.30    3.80
   1  -3   5   27.40    2.80
  -2   3  -5  263.57    8.00
  -2   3  -5  244.38    7.70
   2  -3   5  251.97    8.80
  -3   3  -5   74.49    5.60
  -3   3  -5   71.89    5.10
   3  -3   5   73.79    6.30
  -4   3  -5   38.00    5.50
  -4   3  -5   47.30    4.90
   4  -3   5   60.59    6.70
  -5   3  -5   -0.60    3.90
   5  -3   5   -2.70    4.60
   5   2  -5   31.70    6.40
   4   2  -5   18.70    4.60
  -4  -2   5   19.60    4.20
   3   2  -5    4.10    3.30
   3   2  -5    2.80    2.90
  -3  -2   5    1.80    2.60
   2   2  -5 1151.58   21.10
   2   2  -5 1161.68   20.90
  -2  -2   5 1125.69   20.00
   1   2  -5    0.10    2.20
   1   2  -5    3.50    2.10
  -1  -2   5    1.70    2.00
   0   2  -5   11.10    2.10
   0   2  -5    8.30    1.50
   0   2  -5    5.50    2.30
   0  -2   5    6.20    2.30
  -1   2  -5    0.40    2.10
   1  -2   5    0.00    2.20
   1  -2   5   -0.10    1.30
  -2   2  -5  244.38    7.70
   2  -2   5  252.37    8.70
   2  -2   5  265.07    7.80
  -3   2  -5   81.29    5.90
   3  -2   5   71.29    5.50
   3  -2   5   81.79    6.50
  -4   2  -5   23.70    4.40
   4  -2   5   24.10    5.10
  -5   2  -5    4.90    4.40
   5  -2   5    2.90    5.00
   5   1  -5   52.69    6.80
  -5  -1   5   54.59    6.30
   4   1  -5   36.30    5.20
  -4  -1   5   47.70    5.30
   3   1  -5   80.59    5.60
   3   1  -5   79.69    5.60
  -3  -1   5   77.59    5.80
   2   1  -5   12.90    2.70
   2   1  -5   14.60    2.90
  -2  -1   5   18.50    3.10
   1   1  -5    9.10    2.50
   1   1  -5    9.70    2.20
  -1  -1   5   11.90    2.60
   0   1  -5   80.09    3.40
   0   1  -5   87.49    4.60
   0  -1   5   81.99    4.70
   0  -1   5   81.49    2.90
  -1   1  -5  230.58    4.80
   1  -1   5  230.88    6.20
   1  -1   5  232.98    7.60
  -2   1  -5   32.30    3.70
   2  -1   5   29.90    3.90
   2  -1   5   31.50    3.60
  -3   1  -5  188.98    8.00
   3  -1   5  208.98    8.80
   3  -1   5  191.58    7.90
  -4   1  -5    7.60    3.60
   4  -1   5    6.30    4.10
   4  -1   5    2.90    3.40
   5  -1   5    0.90    5.20
   5   0  -5   23.90    5.10
  -5   0   5   38.00    5.70
   4   0  -5  102.39    6.80
  -4   0   5  129.69    7.80
   3   0  -5  179.78    7.30
  -3   0   5  190.28    7.60
   2   0  -5   10.10    2.50
   2   0  -5   11.70    2.40
  -2   0   5    8.40    2.50
   1   0  -5    9.70    2.30
   1   0  -5   10.10    2.10
  -1   0   5    7.90    1.40
  -1   0   5    8.60    2.40
   0   0  -5 1181.58   19.40
   0   0  -5 1179.58   17.90
   0   0   5 1163.38   19.70
   0   0   5 1168.28   17.70
  -1   0  -5  121.89    5.40
   1   0   5  110.39    5.50
   1   0   5  127.89    4.70
  -2   0  -5   43.30    4.00
   2   0   5   49.30    4.40
   2   0   5   47.20    4.40
  -3   0  -5  244.88    8.70
   3   0   5  258.77    9.40
   3   0   5  245.28    9.00
  -4   0  -5    3.60    3.70
   4   0   5    6.60    4.80
   4   0   5    3.50    3.20
  -5   0  -5    0.50    4.30
   5  -1  -5   34.30    5.40
  -5   1   5   57.09    6.70
   4  -1  -5    7.70    3.40
  -4   1   5   11.90    4.00
   3  -1  -5    3.10    2.30
  -3   1   5   -0.60    2.50
   2  -1  -5    7.70    2.30
   2  -1  -5   11.00    2.60
  -2   1   5    6.60    2.60
   1  -1  -5   58.69    3.80
   1  -1  -5   53.19    3.50
  -1   1   5   49.30    3.10
  -1   1   5   48.90    3.80
   0  -1  -5  377.26    8.10
   0  -1  -5  388.16    9.30
   0   1   5  389.26    8.50
   0   1   5  376.46    9.10
  -1  -1  -5   49.99    4.00
   1   1   5   47.30    3.70
   1   1   5   45.20    3.90
  -2  -1  -5   38.10    3.90
   2   1   5   50.69    4.50
   2   1   5   45.50    4.50
  -3  -1  -5   17.00    3.70
   3   1   5   13.00    3.50
  -4  -1  -5    1.20    3.60
   4   1   5   -6.40    2.60
   5  -2  -5   36.80    5.40
  -5   2   5   58.79    6.90
   4  -2  -5    8.60    3.40
  -4   2   5   10.10    4.00
   3  -2  -5    8.50    2.80
  -3   2   5    9.70    3.00
   2  -2  -5  217.98    7.20
  -2   2   5  219.28    7.00
  -2   2   5  221.28    7.50
   1  -2  -5  417.76    9.10
   1  -2  -5  399.16    9.50
  -1   2   5  397.36    9.50
  -1   2   5  410.06    9.50
   0  -2  -5  217.58    6.20
   0  -2  -5  220.38    7.00
   0   2   5  208.78    6.80
   0   2   5  216.68    6.70
  -1  -2  -5  135.39    5.80
   1   2   5  134.69    5.90
   1   2   5  139.99    5.90
  -2  -2  -5   29.50    3.70
   2   2   5   25.70    4.00
  -3  -2  -5    3.40    3.60
   3   2   5    2.60    2.90
  -4  -2  -5    1.00    4.50
   4   2   5   -2.70    3.30
   5  -3  -5    7.90    3.90
  -5   3   5   12.70    5.10
   4  -3  -5    3.60    3.00
  -4   3   5    1.70    3.50
   3  -3  -5    4.20    2.60
  -3   3   5    7.00    3.20
  -3   3   5    1.50    2.80
   2  -3  -5   12.90    3.00
  -2   3   5   15.50    3.10
  -2   3   5   14.50    3.30
   1  -3  -5  381.06    9.10
   1  -3  -5  378.36    9.60
  -1   3   5  374.56   10.00
  -1   3   5  376.16    9.30
   0  -3  -5  181.98    6.50
   0  -3  -5  181.58    6.30
   0   3   5  190.18    6.30
   0   3   5  189.68    7.10
  -1  -3  -5    6.10    2.70
   1   3   5    6.00    2.80
  -2  -3  -5   26.10    4.10
   2   3   5   26.70    4.40
  -3  -3  -5    1.80    3.60
   3   3   5    0.60    3.00
   5  -4  -5   27.90    5.10
  -5   4   5   41.10    6.50
   4  -4  -5   38.00    5.00
  -4   4   5   61.29    6.10
   3  -4  -5  228.88    9.20
  -3   4   5  255.57    9.10
  -3   4   5  256.57    9.70
   2  -4  -5    2.20    2.50
  -2   4   5    1.80    2.50
  -2   4   5    3.40    3.00
   1  -4  -5  515.25   12.30
  -1   4   5  504.35   13.40
  -1   4   5  505.85   12.80
   0  -4  -5   25.70    3.30
   0  -4  -5   19.00    3.40
   0   4   5   15.60    3.40
  -1  -4  -5    0.40    2.70
   1   4   5    3.50    3.00
  -2  -4  -5    1.00    3.20
   2   4   5    1.50    3.00
  -3  -4  -5    8.10    4.20
   3   4   5    4.60    3.60
   4  -5  -5   51.19    5.90
  -4   5   5   70.09    6.80
   3  -5  -5   35.70    4.80
  -3   5   5   61.49    5.50
  -3   5   5   48.80    5.90
   2  -5  -5  115.69    6.50
  -2   5   5  112.49    6.90
   1  -5  -5  159.88    7.50
  -1   5   5  170.38    8.00
   0  -5  -5   10.60    3.30
   0  -5  -5    8.70    3.00
   0   5   5    9.60    3.60
  -1  -5  -5    1.40    3.20
   1   5   5    0.50    3.10
  -2  -5  -5   -0.90    3.50
   2   5   5    2.90    3.30
   4  -6  -5   30.90    5.30
  -4   6   5   51.29    6.40
  -4   6   5   31.40    6.10
   3  -6  -5   17.70    4.20
  -3   6   5   24.90    4.80
   2  -6  -5   76.39    6.00
  -2   6   5   66.19    6.80
   1  -6  -5    3.70    3.10
  -1   6   5   -1.70    3.10
   0  -6  -5   18.60    4.20
   0   6   5   16.10    4.20
  -1  -6  -5   25.10    4.40
   1   6   5   20.20    4.70
   3  -7  -5   65.69    6.90
  -3   7   5   57.29    6.90
   2  -7  -5   19.80    4.60
  -2   7   5   18.60    4.70
   1  -7  -5    1.20    3.30
  -1   7   5   -1.10    3.40
   0  -7  -5    7.50    3.80
   0   7   5    3.90    3.80
   0   8  -6    6.10    4.70
   0  -8   6    4.80    4.40
  -1   8  -6   21.20    5.30
   1  -8   6    7.60    4.80
   3  -8   6   11.90    5.30
   1   7  -6   17.80    5.10
  -1  -7   6   29.00    5.80
   0   7  -6    0.00    4.20
   0  -7   6    0.90    3.60
  -1   7  -6    4.00    3.90
   1  -7   6    1.30    3.60
  -2   7  -6   25.60    4.60
   2  -7   6   21.50    4.70
   3  -7   6  160.48    9.90
  -4   7  -6   -0.30    4.40
   4  -7   6   -1.10    4.80
   2   6  -6   13.50    4.60
  -2  -6   6   16.40    4.90
   1   6  -6    1.70    3.70
  -1  -6   6    4.20    3.50
   0   6  -6  121.39    8.40
   0  -6   6  120.49    7.40
  -1   6  -6    3.60    3.50
   1  -6   6    4.90    3.20
   1  -6   6    3.70    3.00
  -2   6  -6   14.10    4.20
   2  -6   6   14.50    4.20
  -3   6  -6  140.79    8.20
   3  -6   6  138.39    9.40
  -4   6  -6    0.40    3.80
   4  -6   6    6.30    5.10
   3   5  -6   35.00    5.80
  -3  -5   6   27.80    5.50
   2   5  -6    0.80    3.60
  -2  -5   6    2.50    3.40
   1   5  -6    0.60    3.30
  -1  -5   6    3.40    3.10
  -1  -5   6   -1.80    2.40
   0   5  -6   86.59    6.60
   0  -5   6   91.89    6.00
   0  -5   6   84.49    6.00
  -1   5  -6  184.28    8.20
   1  -5   6  195.28    8.20
   1  -5   6  186.98    8.30
  -2   5  -6   93.89    6.40
   2  -5   6   85.89    7.10
  -3   5  -6   31.10    4.40
  -3   5  -6   23.20    4.70
   3  -5   6   30.40    5.40
  -4   5  -6    6.60    4.10
   4  -5   6    6.70    5.10
   4   4  -6    8.40    4.80
   3   4  -6   34.50    5.40
  -3  -4   6   40.80    5.80
   2   4  -6   13.20    4.10
  -2  -4   6   11.00    3.70
  -2  -4   6    8.90    3.10
   1   4  -6   19.90    4.10
  -1  -4   6   14.80    3.50
  -1  -4   6   17.40    3.40
   0   4  -6   19.20    3.70
   0  -4   6   22.30    3.60
   0  -4   6   22.40    3.70
  -1   4  -6   72.89    5.60
   1  -4   6   74.09    5.90
  -2   4  -6  127.89    6.20
  -2   4  -6  145.29    7.00
   2  -4   6  144.69    7.90
  -3   4  -6   16.40    3.70
  -3   4  -6   16.50    3.90
   3  -4   6   14.70    4.60
  -4   4  -6    3.50    3.90
   4  -4   6   -3.50    4.40
   3   3  -6    3.90    3.80
   3   3  -6    7.30    3.60
  -3  -3   6    7.50    3.50
   2   3  -6    7.20    3.40
   2   3  -6    3.00    3.00
  -2  -3   6    3.50    2.80
   1   3  -6  551.94   13.00
   1   3  -6  545.95   13.50
  -1  -3   6  543.15   12.80
   0   3  -6  381.36   10.60
   0  -3   6  394.06    9.70
   0  -3   6  376.16   10.30
  -1   3  -6    1.90    2.60
   1  -3   6    2.20    2.70
  -2   3  -6   90.19    5.90
  -2   3  -6   90.29    5.20
   2  -3   6   82.99    6.60
  -3   3  -6   -3.70    2.80
  -3   3  -6   -0.10    2.60
   3  -3   6   -0.80    3.70
  -4   3  -6   -1.10    3.30
  -4   3  -6    0.60    3.50
   4  -3   6    5.30    4.70
   4   2  -6   -0.80    3.70
  -4  -2   6   -1.50    3.50
   3   2  -6    7.10    3.60
   3   2  -6   12.50    3.60
  -3  -2   6    7.40    3.30
   2   2  -6    4.20    3.10
   2   2  -6    7.80    3.20
  -2  -2   6    8.20    3.00
   1   2  -6  666.93   13.90
   1   2  -6  671.03   14.50
  -1  -2   6  661.83   14.30
   0   2  -6   84.89    4.20
   0   2  -6   94.39    5.50
   0  -2   6   79.69    5.30
  -1   2  -6  257.67    8.30
   1  -2   6  259.27    7.00
   1  -2   6  257.37    8.80
  -2   2  -6   44.30    4.40
   2  -2   6   44.10    5.20
   2  -2   6   35.60    4.00
  -3   2  -6   14.10    3.80
   3  -2   6    7.00    3.40
   3  -2   6    8.40    4.20
  -4   2  -6   -0.70    3.80
   4  -2   6    7.00    4.60
   5  -2   6    4.00    5.20
  -5  -1   6    4.10    4.90
   4   1  -6   28.70    5.20
  -4  -1   6   27.80    4.90
   3   1  -6   16.10    3.70
   3   1  -6   16.20    3.70
  -3  -1   6   16.30    3.90
   2   1  -6  232.28    8.00
   2   1  -6  233.28    8.10
  -2  -1   6  241.68    8.20
   1   1  -6  303.27    8.10
   1   1  -6  282.67    8.50
  -1  -1   6  292.07    8.80
   0   1  -6    5.50    2.60
   0   1  -6   11.80    2.20
   0  -1   6    4.80    2.70
  -1   1  -6    2.20    2.30
   1  -1   6    3.00    2.70
   1  -1   6    3.80    2.10
  -2   1  -6   -0.50    2.70
   2  -1   6   -5.00    2.80
   2  -1   6    1.10    2.30
  -3   1  -6   -2.70    3.10
   3  -1   6   -2.00    3.40
   3  -1   6    1.30    2.90
  -4   1  -6   70.49    6.70
   4  -1   6   64.69    6.80
   4  -1   6   57.09    6.20
   5   0  -6   -0.90    3.80
  -5   0   6    2.20    4.50
   4   0  -6   11.20    3.80
  -4   0   6   19.70    4.90
   3   0  -6  115.59    6.60
  -3   0   6  124.89    7.20
   2   0  -6  221.28    7.40
   2   0  -6  231.38    7.70
  -2   0   6  216.48    7.90
   1   0  -6  317.77    8.80
   1   0  -6  326.17    8.20
  -1   0   6  312.57    9.20
   0   0  -6  668.73   13.80
   0   0  -6  674.33   12.00
   0   0   6  658.13   11.80
   0   0   6  686.83   14.20
  -1   0  -6  129.39    6.30
   1   0   6  132.49    6.50
   1   0   6  135.59    5.30
  -2   0  -6    3.00    3.00
   2   0   6    8.10    2.80
   2   0   6    8.00    3.40
  -3   0  -6    2.00    3.30
   3   0   6   -0.10    3.00
   3   0   6    1.50    3.50
  -4   0  -6   69.49    6.50
   4   0   6   51.29    6.20
   5  -1  -6    8.10    4.50
  -5   1   6   12.20    4.90
   4  -1  -6   47.90    5.40
  -4   1   6   74.49    6.90
   3  -1  -6  114.99    6.20
  -3   1   6  106.19    6.90
   2  -1  -6   78.09    4.90
   2  -1  -6   81.09    5.00
  -2   1   6   66.59    5.30
   1  -1  -6   40.40    3.60
   1  -1  -6   33.80    3.60
  -1   1   6   29.00    3.70
  -1   1   6   34.20    3.60
   0  -1  -6   55.39    4.40
   0  -1  -6   52.99    3.50
   0   1   6   53.49    4.50
   0   1   6   56.89    3.80
  -1  -1  -6    9.90    3.10
   1   1   6   11.10    2.80
   1   1   6    7.20    3.00
  -2  -1  -6   25.90    3.90
   2   1   6   18.40    3.60
   2   1   6   17.90    3.80
  -3  -1  -6    8.70    3.80
   3   1   6    5.60    3.30
  -4  -1  -6    6.10    4.50
   4   1   6    3.20    3.60
   5  -2  -6   48.00    6.20
  -5   2   6   75.09    7.80
   4  -2  -6  109.39    7.10
  -4   2   6  118.69    8.50
   3  -2  -6   85.39    5.80
  -3   2   6   79.19    6.30
   2  -2  -6  392.66   10.50
  -2   2   6  395.96   10.90
   1  -2  -6   13.70    2.90
   1  -2  -6   12.50    2.80
  -1   2   6   11.90    3.10
  -1   2   6   13.40    2.80
   0  -2  -6   76.69    5.50
   0  -2  -6   80.59    4.40
   0   2   6   71.89    4.70
   0   2   6   72.39    5.10
  -1  -2  -6   24.30    3.70
   1   2   6   26.40    3.70
   1   2   6   25.10    3.70
  -2  -2  -6   12.90    3.50
   2   2   6   16.00    3.60
  -3  -2  -6   32.50    4.90
   3   2   6   34.80    5.20
   5  -3  -6   42.10    9.30
   4  -3  -6   56.49    5.70
  -4   3   6   76.59    6.80
   3  -3  -6   36.30    4.60
  -3   3   6   49.60    5.60
   2  -3  -6    5.10    2.80
  -2   3   6    7.90    3.00
  -2   3   6    5.70    2.80
   1  -3  -6  121.29    6.10
   1  -3  -6  119.19    5.90
  -1   3   6  108.39    5.90
  -1   3   6  119.19    6.00
   0  -3  -6   31.90    4.00
   0  -3  -6   34.60    3.80
   0   3   6   29.60    4.80
   0   3   6   38.00    4.60
  -1  -3  -6   87.69    6.10
   1   3   6   70.89    5.60
  -2  -3  -6    4.60    3.30
   2   3   6   -0.50    2.90
  -3  -3  -6   10.70    4.50
   3   3   6   10.30    3.90
   4  -4  -6  182.58    8.90
  -4   4   6  204.48    9.80
   3  -4  -6   25.80    4.30
  -3   4   6   35.90    5.10
   2  -4  -6   71.89    5.60
  -2   4   6   72.39    5.50
  -2   4   6   69.69    5.70
   1  -4  -6   14.70    3.40
  -1   4   6   16.30    3.60
   0  -4  -6  121.19    6.60
   0  -4  -6  127.89    6.30
   0   4   6  128.49    7.10
  -1  -4  -6   21.30    3.80
   1   4   6   13.40    3.90
  -2  -4  -6    6.60    3.90
   2   4   6    7.10    3.60
   4  -5  -6   67.99    6.90
  -4   5   6  103.09    8.00
   3  -5  -6   -0.60    3.00
  -3   5   6    2.60    3.50
   2  -5  -6    6.90    3.30
  -2   5   6    5.70    3.30
   1  -5  -6   16.70    3.70
  -1   5   6   11.30    3.50
   0  -5  -6   95.29    6.60
   0   5   6   83.29    6.70
  -1  -5  -6   16.40    3.80
   1   5   6   15.50    4.40
  -2  -5  -6    4.50    4.50
   3  -6  -6   10.10    3.90
  -3   6   6    2.80    3.70
   2  -6  -6    5.90    3.60
  -2   6   6    3.90    3.40
   1  -6  -6   17.00    4.10
  -1   6   6   16.70    4.30
   0   6   6    8.50    4.10
  -1  -6  -6   37.00    5.10
   2  -7  -6   34.60    5.20
  -2   7   6   29.40    5.50
   1  -7  -6   22.30    4.90
  -1   7   6   23.90    5.30
   0   8  -7   15.40    5.50
   0  -8   7    9.20    4.70
  -1   8  -7   30.60    6.10
   1   7  -7   17.10    5.20
  -1  -7   7   19.80    5.10
   0   7  -7   34.20    6.00
   0  -7   7   30.30    5.60
  -1   7  -7   45.30    6.20
  -2   7  -7   19.30    5.10
   2  -7   7   18.80    5.00
   3  -7   7   -0.40    4.40
   2   6  -7   15.10    4.80
  -2  -6   7    6.80    4.40
   1   6  -7   73.09    7.50
  -1  -6   7   53.59    6.50
   0   6  -7   50.39    6.40
   0  -6   7   35.20    4.80
   0  -6   7   39.20    5.50
  -1   6  -7   24.20    4.90
   1  -6   7   32.40    5.20
  -2   6  -7   17.10    4.50
   2  -6   7   13.70    4.80
  -3   6  -7    9.10    4.20
   3  -6   7    4.50    4.70
   3   5  -7   14.80    5.20
  -3  -5   7   12.80    5.80
   2   5  -7   53.39    6.50
  -2  -5   7   53.79    6.50
   1   5  -7   63.09    6.50
  -1  -5   7   66.89    5.60
  -1  -5   7   57.29    6.20
   0   5  -7  119.99    8.30
   0  -5   7  107.99    7.10
   0  -5   7  125.89    7.30
  -1   5  -7    2.00    3.40
   1  -5   7    5.30    3.50
  -2   5  -7   26.70    4.50
   2  -5   7   38.50    5.70
  -3   5  -7   21.30    4.50
   3  -5   7   10.30    5.10
  -4   5  -7   20.70    5.10
   4  -5   7   14.90    5.90
   3   4  -7    8.20    4.20
  -3  -4   7    8.60    4.20
   2   4  -7  146.49    9.00
  -2  -4   7  135.69    8.00
  -2  -4   7  150.68    8.20
   1   4  -7    3.60    3.60
  -1  -4   7    3.70    3.10
  -1  -4   7    0.70    2.80
   0   4  -7    5.80    3.50
   0  -4   7    5.20    3.20
   0  -4   7    2.60    2.70
  -1   4  -7   10.60    3.70
   1  -4   7   14.00    4.00
  -2   4  -7    3.10    3.40
   2  -4   7    0.60    3.70
  -3   4  -7   47.00    5.60
  -3   4  -7   59.59    5.80
   3  -4   7   62.29    7.10
  -4   4  -7    9.00    4.60
  -4   4  -7    8.50    5.00
   4  -4   7    9.90    5.60
   3   3  -7   26.50    5.10
   3   3  -7   26.40    5.10
  -3  -3   7   20.70    4.70
   2   3  -7   19.90    4.60
   2   3  -7   28.90    4.80
  -2  -3   7   25.20    4.50
   1   3  -7  269.17    9.20
   1   3  -7  272.57   10.00
  -1  -3   7  274.67    9.60
   0   3  -7  128.69    7.20
   0  -3   7  140.49    7.30
   0  -3   7  140.29    6.10
  -1   3  -7  152.28    7.50
   1  -3   7  142.29    7.80
  -2   3  -7    0.70    3.10
   2  -3   7   -3.80    3.50
  -3   3  -7   51.99    5.80
  -3   3  -7   70.79    6.10
   3  -3   7   71.69    7.20
  -4   3  -7   12.30    4.40
  -4   3  -7    8.40    4.20
   4  -3   7    5.50    5.00
   4   2  -7  131.19    9.10
  -4  -2   7  161.98    9.70
   3   2  -7   37.70    5.30
   3   2  -7   28.50    5.20
  -3  -2   7   34.10    5.30
   2   2  -7   -4.70    2.80
   2   2  -7   -3.40    2.80
  -2  -2   7   -2.60    3.20
   1   2  -7  237.18    9.00
   1   2  -7  239.68    8.20
  -1  -2   7  232.98    8.90
   0   2  -7   53.59    4.40
   0   2  -7   45.40    4.80
   0  -2   7   51.29    5.20
  -1   2  -7   52.09    5.20
   1  -2   7   40.40    5.10
  -2   2  -7   80.99    6.30
   2  -2   7   80.69    5.50
   2  -2   7   60.99    6.30
  -3   2  -7   41.60    5.10
   3  -2   7   26.30    5.40
   3  -2   7   32.50    4.80
  -4   2  -7    1.30    4.20
   4  -2   7    4.00    4.60
   4   1  -7   41.00    6.10
  -4  -1   7   47.80    6.40
   3   1  -7   17.00    4.10
  -3  -1   7   22.90    4.60
   2   1  -7   26.90    4.10
   2   1  -7   24.30    3.90
  -2  -1   7   19.40    4.00
   1   1  -7  116.59    5.70
   1   1  -7  111.19    6.30
  -1  -1   7  109.49    6.60
   0   1  -7  125.49    6.50
   0   1  -7  111.49    4.90
   0  -1   7  113.39    6.60
  -1   1  -7   28.10    4.30
   1  -1   7   34.50    3.80
   1  -1   7   32.00    4.70
  -2   1  -7   28.00    4.40
   2  -1   7   28.10    4.00
   2  -1   7   29.50    4.90
  -3   1  -7   12.50    4.40
   3  -1   7    9.00    4.50
   3  -1   7   12.90    3.90
  -4   1  -7    6.10    5.00
   4  -1   7    8.30    4.70
   4  -1   7   11.30    4.40
   4   0  -7   27.40    5.00
  -4   0   7   36.90    6.00
   3   0  -7    8.30    3.50
  -3   0   7    7.10    3.90
   2   0  -7    6.60    3.00
   2   0  -7    6.90    2.90
  -2   0   7    1.60    3.00
   1   0  -7   19.50    3.10
   1   0  -7   13.30    3.40
  -1   0   7   15.50    3.60
   0   0  -7  172.88    7.30
   0   0   7  167.58    7.60
  -1   0  -7  379.76   11.00
   1   0   7  393.16   11.70
   1   0   7  395.66    9.80
  -2   0  -7   -1.70    3.40
   2   0   7   -1.20    2.60
   2   0   7   -5.30    3.30
  -3   0  -7    4.50    4.20
   3   0   7    4.00    4.20
   3   0   7    1.50    3.20
  -4   0  -7   16.40    5.30
   4   0   7   10.60    4.40
   4  -1  -7   25.70    4.90
  -4   1   7   30.40    5.80
   3  -1  -7   10.80    3.50
  -3   1   7   10.50    4.10
   2  -1  -7   57.79    5.00
  -2   1   7   54.69    5.50
   1  -1  -7   20.60    3.50
   1  -1  -7   29.90    3.70
  -1   1   7   25.90    4.00
   0  -1  -7   24.30    3.90
   0   1   7   23.60    3.30
   0   1   7   18.40    3.80
  -1  -1  -7  138.79    7.80
   1   1   7  129.69    6.10
   1   1   7  118.69    7.20
  -2  -1  -7    4.60    3.70
   2   1   7    3.20    2.90
   2   1   7    6.20    3.70
  -3  -1  -7   -5.30    3.60
   3   1   7   -3.40    2.90
   4  -2  -7   -3.30    3.10
  -4   2   7    3.50    4.70
   3  -2  -7   11.40    3.50
  -3   2   7   16.00    4.20
   2  -2  -7   30.20    4.10
  -2   2   7   29.10    4.40
   1  -2  -7  376.56   10.50
   1  -2  -7  386.06   10.10
  -1   2   7  378.56   11.10
   0  -2  -7  109.39    7.20
   0   2   7  113.39    6.60
   0   2   7  104.49    5.80
  -1  -2  -7    3.20    3.80
   1   2   7    3.40    2.80
  -2  -2  -7    6.80    3.90
   2   2   7   -1.90    2.80
  -3  -2  -7   -3.30    4.00
   3   2   7    1.70    3.50
   4  -3  -7   13.60    4.20
  -4   3   7    1.30    4.60
   3  -3  -7   37.70    4.90
  -3   3   7   38.70    5.30
   2  -3  -7   27.40    4.10
  -2   3   7   31.90    4.60
   1  -3  -7   10.90    3.40
  -1   3   7    8.70    3.10
  -1   3   7   15.50    3.60
   0  -3  -7  233.58    9.30
   0   3   7  226.88    8.80
  -1  -3  -7    0.40    3.50
   1   3   7   -1.00    2.70
  -2  -3  -7    5.00    4.10
   2   3   7    0.40    3.20
   4  -4  -7   -1.30    3.50
  -4   4   7   -1.20    4.20
   3  -4  -7  193.68    9.00
  -3   4   7  212.48    9.70
   2  -4  -7  135.69    7.70
  -2   4   7  149.29    7.80
   1  -4  -7    0.10    3.00
  -1   4   7    4.70    3.30
   0  -4  -7   61.89    5.70
   0   4   7   48.50    5.50
  -1  -4  -7    2.20    4.00
   1   4   7    3.80    3.50
  -2  -4  -7    4.10    3.80
   2   4   7    3.70    3.90
   3  -5  -7   73.59    7.20
   2  -5  -7   24.90    4.50
   1  -5  -7   42.10    5.10
  -1   5   7   36.30    5.10
   0   5   7    1.40    3.50
  -1  -5  -7    0.40    3.80
   1   5   7   -2.50    3.40
   2  -6  -7   -0.40    3.60
  -2   6   7   -0.60    3.70
   1  -6  -7    6.40    3.60
  -1   6   7    5.00    3.70
   0   6   7    5.00    4.70
  -1  -7   8    0.00    4.30
   0   7  -8   -5.60    4.30
  -1   7  -8   20.20    5.60
   1  -7   8   20.70    7.30
  -2   7  -8   23.10    5.50
   2  -7   8   12.60    5.30
   1   6  -8    4.20    4.50
  -1  -6   8    4.30    4.10
   0   6  -8   26.80    5.60
   0  -6   8   26.60    4.90
  -1   6  -8   55.79    6.60
   1  -6   8   45.70    6.00
  -2   6  -8    5.30    4.10
   2  -6   8    0.50    4.30
  -3   6  -8   14.50    4.90
   3  -6   8   12.10    5.90
   2   5  -8    5.30    4.80
  -2  -5   8   -0.70    3.70
   1   5  -8   12.40    4.80
  -1  -5   8   22.70    4.50
  -1  -5   8    4.50    3.80
   0   5  -8   47.90    6.10
   0  -5   8   53.79    6.30
  -1   5  -8  136.99    8.70
   1  -5   8  116.99    8.50
  -2   5  -8   17.30    4.80
   2  -5   8   23.00    5.60
  -3   5  -8    4.90    4.00
   3  -5   8    0.40    5.20
   3   4  -8    4.10    4.70
  -3  -4   8    0.40    3.90
   2   4  -8    1.90    4.20
  -2  -4   8   -5.10    3.10
  -2  -4   8    1.70    4.00
   1   4  -8   69.79    6.90
  -1  -4   8   55.49    6.10
  -1  -4   8   43.20    5.20
   0   4  -8   20.70    4.70
   0  -4   8   18.10    4.50
  -1   4  -8   24.10    4.70
   1  -4   8   33.70    5.60
  -2   4  -8   22.70    4.70
   2  -4   8   13.20    5.20
  -3   4  -8    7.00    4.20
   3  -4   8    4.30    5.10
  -4   4  -8    8.80    4.40
   3   3  -8   13.20    5.20
   3   3  -8   16.40    4.90
  -3  -3   8   21.80    5.30
   2   3  -8   32.20    5.60
   2   3  -8   26.10    5.20
  -2  -3   8   33.80    5.70
   1   3  -8   36.20    4.90
   1   3  -8   39.60    5.40
  -1  -3   8   29.40    5.00
   0   3  -8  372.46   12.10
   0  -3   8  374.66   12.20
  -1   3  -8    1.00    3.40
   1  -3   8    1.10    3.70
  -2   3  -8    5.80    3.80
   2  -3   8   -0.40    4.10
  -3   3  -8    5.80    4.00
   3  -3   8    8.10    5.20
  -4   3  -8    8.60    4.70
  -4   3  -8    6.90    4.60
  -4  -2   8   24.70    6.10
   3   2  -8   97.79   11.10
   3   2  -8   85.29    7.60
  -3  -2   8   87.09    8.00
   2   2  -8   20.30    4.40
   2   2  -8   32.40    5.10
  -2  -2   8   26.90    5.10
   1   2  -8    1.90    3.40
   1   2  -8    0.90    2.70
  -1  -2   8    8.90    4.00
   0   2  -8  367.56   11.80
   0  -2   8  386.86   12.30
  -1   2  -8    7.60    3.60
   1  -2   8    0.90    3.90
  -2   2  -8   -1.00    3.50
   2  -2   8    8.90    4.50
  -3   2  -8    2.30    3.90
   3  -2   8    4.90    4.60
  -4   2  -8    2.20    4.80
   4  -2   8    4.80    5.50
   4   1  -8    2.10    4.70
  -4  -1   8    1.90    4.80
   3   1  -8   78.99    7.10
  -3  -1   8   92.79    8.20
   2   1  -8   75.99    6.10
   2   1  -8   66.69    6.00
  -2  -1   8   84.29    7.40
   1   1  -8   75.09    6.20
   1   1  -8   84.99    5.60
  -1  -1   8   79.59    6.80
   0   1  -8   -0.50    3.20
   0  -1   8    2.50    3.70
  -1   1  -8    0.00    3.50
   1  -1   8    0.50    3.80
  -2   1  -8   13.20    4.20
   2  -1   8   13.30    5.90
   2  -1   8   17.80    4.80
  -3   1  -8    1.60    4.20
   3  -1   8    3.00    4.60
   3  -1   8    4.50    3.70
   4   0  -8   47.70    6.50
  -4   0   8   58.89    7.50
   3   0  -8   52.69    5.90
  -3   0   8   57.89    6.90
   2   0  -8  102.79    6.40
   2   0  -8  113.99    7.40
  -2   0   8  113.49    8.40
   1   0  -8  129.09    6.20
   1   0  -8  119.29    7.10
  -1   0   8  119.49    7.80
   0   0  -8    9.20    3.80
   0   0   8    6.40    3.80
  -1   0  -8    2.20    3.60
   1   0   8   -1.10    3.70
  -2   0  -8   64.49    6.50
   2   0   8   53.99    5.60
   2   0   8   45.60    6.00
  -3   0  -8   -0.30    4.70
   3   0   8    0.50    5.50
   3   0   8    3.10    3.70
   4  -1  -8   37.10    5.90
  -4   1   8   47.80    7.10
   3  -1  -8  104.09    7.20
  -3   1   8  118.59    8.80
   2  -1  -8   11.50    3.50
  -2   1   8    6.20    4.20
   1  -1  -8    6.70    3.50
   1  -1  -8    7.60    2.90
  -1   1   8   -0.20    3.50
   0  -1  -8   -2.80    3.40
   0   1   8   -2.40    3.40
  -1  -1  -8    2.50    3.90
   1   1   8    2.20    3.80
   1   1   8    2.20    3.80
  -2  -1  -8   29.60    5.60
   2   1   8   10.50    3.60
  -3  -1  -8    1.60    6.20
   3   1   8    2.70    3.40
   4  -2  -8  116.29    8.50
  -4   2   8  104.49   10.40
   3  -2  -8   46.90    5.60
  -3   2   8   58.19    6.50
   2  -2  -8   20.40    4.10
  -2   2   8   18.80    4.60
   1  -2  -8    8.50    3.70
   1  -2  -8    9.40    3.20
  -1   2   8    2.90    3.60
   0  -2  -8   32.30    4.80
   0   2   8   28.40    4.60
  -1  -2  -8   53.49    6.50
   1   2   8   36.90    4.90
  -2  -2  -8   12.60    5.00
   2   2   8    6.40    3.60
   3  -3  -8   11.60    4.20
  -3   3   8   14.60    4.60
   2  -3  -8    2.00    3.20
  -2   3   8   -2.20    3.70
   1  -3  -8    1.90    3.70
  -1   3   8   -0.90    3.50
   0  -3  -8    1.60    4.40
  -1  -3  -8   59.59    6.70
   1   3   8   38.20    5.20
   2   3   8    5.20    3.90
   3  -4  -8   49.30    6.00
  -3   4   8   60.09    6.60
   2  -4  -8   20.40    4.40
   0   4   8    3.30    3.50
  -1  -4  -8   37.00    6.00
   1   4   8   26.90    5.00
   2  -5  -8   20.80    5.00
   0   5   8   19.10    4.80
  -1  -6   9    4.20    4.50
   0   6  -9    5.50    5.00
   0  -6   9    7.60    4.40
  -1   6  -9   11.10    4.90
   1  -6   9    3.50    4.70
  -2   6  -9   21.70    5.70
   2  -6   9   15.00    5.60
  -2  -5   9   15.20    5.40
   1   5  -9   54.19    7.00
  -1  -5   9   47.70    6.20
  -1  -5   9   44.60    6.10
   0   5  -9    2.30    4.30
   0  -5   9    0.60    4.20
  -1   5  -9   -1.80    4.20
   1  -5   9    1.10    4.40
  -2   5  -9    8.60    4.90
   2  -5   9   15.20    5.90
  -3   5  -9   16.50    5.20
   2   4  -9    9.70    5.20
  -2  -4   9    4.90    4.10
  -2  -4   9    7.90    4.90
   1   4  -9   35.20    5.90
  -1  -4   9   26.30    5.00
  -1  -4   9   33.60    5.80
   0   4  -9    0.30    3.80
   0  -4   9   -2.80    4.00
  -1   4  -9   11.10    4.60
   1  -4   9   20.40    5.40
  -2   4  -9    9.40    4.50
   2  -4   9    4.30    5.10
  -3   4  -9    2.10    4.20
   3  -4   9    4.10    7.10
   3   3  -9   33.20    6.50
   3   3  -9   44.50   10.50
  -3  -3   9   42.70    7.20
   2   3  -9    7.70    4.60
   2   3  -9    7.70    4.40
  -2  -3   9    1.00    5.00
   1   3  -9   12.00    4.70
   1   3  -9    5.70    3.90
  -1  -3   9   16.70    5.10
   0   3  -9    4.30    4.10
   0  -3   9    7.00    4.30
  -1   3  -9  110.49    8.50
   1  -3   9  113.59    9.30
  -2   3  -9   17.50    4.90
   2  -3   9   13.60    5.40
  -3   3  -9    2.40    4.20
   3  -3   9   -2.20    5.10
   3   2  -9   82.19    8.10
  -3  -2   9  109.39    9.20
   2   2  -9   -3.20    3.90
   2   2  -9    0.80    3.90
  -2  -2   9   -1.70    4.50
   1   2  -9   -0.10    3.90
  -1  -2   9    2.70    4.40
   0   2  -9   -0.50    3.70
   0  -2   9    1.30    4.10
  -1   2  -9  114.09    8.30
   1  -2   9  126.69    9.40
  -2   2  -9   17.10    4.80
   2  -2   9    7.50    5.00
  -3   2  -9   13.80    5.10
   3  -2   9    4.40    5.10
   3   1  -9    9.00    4.50
  -3  -1   9    9.40    5.80
   2   1  -9   16.20    4.70
   2   1  -9   23.20    4.60
  -2  -1   9    9.70    5.30
   1   1  -9    8.20    4.30
  -1  -1   9    9.10    4.80
   0   1  -9   42.70    5.60
   0  -1   9   40.90    5.60
  -1   1  -9   37.10    5.50
   1  -1   9   48.20    6.40
  -2   1  -9   12.30    4.60
   2  -1   9   12.10    5.00
   3  -1   9   -3.90    4.70
   3   0  -9    4.20    4.10
  -3   0   9    0.60    5.30
   2   0  -9   15.00    4.30
  -2   0   9    7.10    4.80
   1   0  -9   42.20    5.40
  -1   0   9   52.79    6.50
   0   0  -9   46.50    5.60
   0   0   9   39.00    5.60
  -1   0  -9   24.20    5.10
   1   0   9   21.90    5.10
  -2   0  -9   33.70    5.70
   2   0   9   40.20    6.30
   3  -1  -9    7.80    4.10
  -3   1   9    6.10    5.10
   2  -1  -9   30.20    4.90
  -2   1   9   37.80    5.90
   1  -1  -9   20.20    4.70
  -1   1   9   20.70    5.00
   0  -1  -9   41.50    5.60
   0   1   9   34.20    5.40
  -1  -1  -9    4.50    4.40
   1   1   9    0.40    4.00
  -2  -1  -9    4.10    5.10
   3  -2  -9   48.80    6.10
  -3   2   9   74.49    8.10
   2  -2  -9   47.60    5.50
  -2   2   9   61.39    6.80
  -1   2   9   19.10    5.00
   0  -2  -9   37.90    5.50
   0   2   9   41.60    5.60
  -1  -2  -9   15.80    5.60
   3  -3  -9   29.70    5.50
  -3   3   9   29.70    6.20
   2  -3  -9   40.90    5.60
  -2   3   9   48.40    6.30
   0  -3  -9    3.40    4.90
  -1  -3  -9   19.10    6.20
   2  -4  -9   77.39    7.10
   0  -5  10   42.90    6.90
   1  -5  10    5.10    6.00
   1   4 -10    5.90    4.80
  -1  -4  10    9.00    5.10
   0   4 -10   49.99    6.80
   0  -4  10   60.19    7.60
  -1   4 -10   11.70    5.30
   1  -4  10   16.60    6.00
   2   3 -10   70.59    7.90
   2   3 -10   67.29    7.90
  -2  -3  10   74.19    8.90
   1   3 -10   12.90    5.30
  -1  -3  10    9.20    5.60
   0   3 -10    3.10    4.30
   0  -3  10    0.60    4.80
  -1   3 -10   59.09    7.10
   1  -3  10   73.29    8.30
   2   2 -10  123.69    9.60
   2   2 -10  115.09    8.60
  -2  -2  10  120.69   10.30
   1   2 -10   30.30    5.70
  -1  -2  10   25.10    6.40
   0   2 -10    0.40    4.20
   0  -2  10    6.10    4.90
  -1   2 -10   23.60    5.40
   1  -2  10   20.90    5.60
   2  -2  10    8.30    5.70
   2   1 -10   25.20    5.20
  -2  -1  10   22.70    6.70
   1   1 -10    1.80    4.40
  -1  -1  10    8.20    5.40
   0   1 -10   13.30    4.70
   0  -1  10   10.80    5.20
  -1   1 -10    1.40    4.30
   1  -1  10    5.40    4.90
   2  -1  10   15.20    5.80
   2   0 -10   27.60    5.60
  -2   0  10   28.10    6.70
   1   0 -10    2.60    4.30
  -1   0  10    5.70    5.20
   0   0 -10    2.00    4.30
   0   0  10    1.90    4.50
  -1   0 -10    0.70    4.50
   1   0  10   -1.50    4.40
  -2   1  10   15.80    6.00
  -1   1  10    3.50    5.10
   0  -1 -10    2.60    4.80
   0   1  10    1.50    4.60
  -1  -1 -10    9.60    6.50
   1   1  10   10.60    6.10
  -2   2  10    4.70    5.90
  -1   2  10    8.60    5.30
   0  -2 -10    2.40    4.80
   0   0   0    0.00    0.00

_computing_structure_solution     'SHELXT 2014/5 (Sheldrick, 2014)'
;
_shelx_hkl_checksum                97596
_olex2_submission_special_instructions  'No special instructions were received'
