# Supplementary material for: Rapid and Visual Detection of Volatile Amines Based on Their Gas–Solid Reaction with Tetrachloro-p-Benzoquinone
Source: Molecules. 2024 Apr 17;29(8):1818. doi: 10.3390/molecules29081818 (PMC11054329; doi:10.3390/molecules29081818)
Supplement: Supplementary file 1 [file molecules-29-01818-s001.zip › crystal data/C3.cif]

data_44
_audit_creation_date               2024-03-23
_audit_creation_method
;
Olex2 1.5
(compiled 2023.03.06 svn.rbb2c1857 for OlexSys, GUI svn.r6748)
;
_shelx_SHELXL_version_number       '2018/3'
_audit_contact_author_address      ?
_audit_contact_author_email        ?
_audit_contact_author_name         ''
_audit_contact_author_phone        ?
_publ_contact_author_id_orcid      ?
_publ_section_references
;
Dolomanov, O.V., Bourhis, L.J., Gildea, R.J, Howard, J.A.K. & Puschmann, H.
 (2009), J. Appl. Cryst. 42, 339-341.

Sheldrick, G.M. (2015). Acta Cryst. C71, 3-8.
;
_chemical_name_common              ?
_chemical_name_systematic          44
_chemical_formula_moiety           'C12 H16 Cl2 N2 O2'
_chemical_formula_sum              'C12 H16 Cl2 N2 O2'
_chemical_formula_weight           291.17
_chemical_melting_point            ?
loop_
  _atom_type_symbol
  _atom_type_description
  _atom_type_scat_dispersion_real
  _atom_type_scat_dispersion_imag
  _atom_type_scat_source
 'C' 'C' 0.0033 0.0016 'International Tables Vol C Tables 4.2.6.8 and 6.1.1.4'
 'H' 'H' 0.0000 0.0000 'International Tables Vol C Tables 4.2.6.8 and 6.1.1.4'
 'Cl' 'Cl' 0.1484 0.1585 'International Tables Vol C Tables 4.2.6.8 and 6.1.1.4'
 'N' 'N' 0.0061 0.0033 'International Tables Vol C Tables 4.2.6.8 and 6.1.1.4'
 'O' 'O' 0.0106 0.0060 'International Tables Vol C Tables 4.2.6.8 and 6.1.1.4'

_shelx_space_group_comment
;
The symmetry employed for this shelxl refinement is uniquely defined
by the following loop, which should always be used as a source of
symmetry information in preference to the above space-group names.
They are only intended as comments.
;
_space_group_crystal_system        'triclinic'
_space_group_IT_number             2
_space_group_name_H-M_alt          'P -1'
_space_group_name_Hall             '-P 1'
loop_
  _space_group_symop_operation_xyz
 'x, y, z'
 '-x, -y, -z'

_cell_length_a                     4.765(3)
_cell_length_b                     7.470(4)
_cell_length_c                     10.096(5)
_cell_angle_alpha                  77.250(5)
_cell_angle_beta                   78.671(6)
_cell_angle_gamma                  86.462(6)
_cell_volume                       343.6(3)
_cell_formula_units_Z              1
_cell_measurement_reflns_used      1731
_cell_measurement_temperature      296.15
_cell_measurement_theta_max        27.49
_cell_measurement_theta_min        2.80
_shelx_estimated_absorpt_T_max     0.955
_shelx_estimated_absorpt_T_min     0.912
_exptl_absorpt_coefficient_mu      0.468
_exptl_absorpt_correction_T_max    0.7455
_exptl_absorpt_correction_T_min    0.6318
_exptl_absorpt_correction_type     multi-scan
_exptl_absorpt_process_details
;
SADABS-2014/5 (Bruker,2014/5) was used for absorption correction.
wR2(int) was 0.0403 before and 0.0282 after correction.
The Ratio of minimum to maximum transmission is 0.8475.
The \l/2 correction factor is 0.00150.
;
_exptl_absorpt_special_details     ?
_exptl_crystal_colour              'clear pinkish pink'
_exptl_crystal_colour_lustre       clear
_exptl_crystal_colour_modifier     pinkish
_exptl_crystal_colour_primary      pink
_exptl_crystal_density_diffrn      1.407
_exptl_crystal_density_meas        ?
_exptl_crystal_density_method      ?
_exptl_crystal_description         block
_exptl_crystal_F_000               152
_exptl_crystal_size_max            0.2
_exptl_crystal_size_mid            0.2
_exptl_crystal_size_min            0.1
_exptl_transmission_factor_max     ?
_exptl_transmission_factor_min     ?
_diffrn_reflns_av_R_equivalents    0.0149
_diffrn_reflns_av_unetI/netI       0.0185
_diffrn_reflns_Laue_measured_fraction_full  0.998
_diffrn_reflns_Laue_measured_fraction_max  0.969
_diffrn_reflns_limit_h_max         6
_diffrn_reflns_limit_h_min         -6
_diffrn_reflns_limit_k_max         9
_diffrn_reflns_limit_k_min         -9
_diffrn_reflns_limit_l_max         13
_diffrn_reflns_limit_l_min         -12
_diffrn_reflns_number              3814
_diffrn_reflns_point_group_measured_fraction_full  0.998
_diffrn_reflns_point_group_measured_fraction_max  0.969
_diffrn_reflns_theta_full          25.242
_diffrn_reflns_theta_max           27.490
_diffrn_reflns_theta_min           2.106
_diffrn_ambient_temperature        296.15
_diffrn_detector_area_resol_mean   ?
_diffrn_measured_fraction_theta_full  0.998
_diffrn_measured_fraction_theta_max  0.969
_diffrn_measurement_device_type    'Bruker APEX-II CCD'
_diffrn_measurement_method         '\f and \w scans'
_diffrn_radiation_type             MoK\a
_diffrn_radiation_wavelength       0.71073
_diffrn_source                     ?
_diffrn_source_current             30.0
_diffrn_source_power               1.5
_diffrn_source_voltage             50.0
_diffrn_standards_number           0
_reflns_Friedel_coverage           0.000
_reflns_Friedel_fraction_full      .
_reflns_Friedel_fraction_max       .
_reflns_number_gt                  1232
_reflns_number_total               1522
_reflns_special_details
;
 Reflections were merged by SHELXL according to the crystal
 class for the calculation of statistics and refinement.
 
 _reflns_Friedel_fraction is defined as the number of unique
 Friedel pairs measured divided by the number that would be
 possible theoretically, ignoring centric projections and
 systematic absences.
;
_reflns_threshold_expression       'I > 2\s(I)'
_computing_cell_refinement         'SAINT v8.34A (Bruker, 2013)'
_computing_data_collection         ?
_computing_data_reduction          'SAINT v8.34A (Bruker, 2013)'
_computing_molecular_graphics      'Olex2 1.5 (Dolomanov et al., 2009)'
_computing_publication_material    'Olex2 1.5 (Dolomanov et al., 2009)'
_computing_structure_refinement    'SHELXL 2018/3 (Sheldrick, 2015)'
_computing_structure_solution      'SHELXT 2014/5 (Sheldrick, 2014)'
_refine_diff_density_max           0.387
_refine_diff_density_min           -0.137
_refine_diff_density_rms           0.058
_refine_ls_extinction_coef         .
_refine_ls_extinction_method       none
_refine_ls_goodness_of_fit_ref     1.029
_refine_ls_hydrogen_treatment      refall
_refine_ls_matrix_type             full
_refine_ls_number_parameters       114
_refine_ls_number_reflns           1522
_refine_ls_number_restraints       0
_refine_ls_R_factor_all            0.0490
_refine_ls_R_factor_gt             0.0394
_refine_ls_restrained_S_all        1.029
_refine_ls_shift/su_max            0.000
_refine_ls_shift/su_mean           0.000
_refine_ls_structure_factor_coef   Fsqd
_refine_ls_weighting_details      
 'w=1/[\s^2^(Fo^2^)+(0.0714P)^2^+0.0350P] where P=(Fo^2^+2Fc^2^)/3'
_refine_ls_weighting_scheme        calc
_refine_ls_wR_factor_gt            0.1055
_refine_ls_wR_factor_ref           0.1123
_refine_special_details            ?
_olex2_refinement_description
;
;
_atom_sites_solution_hydrogens     difmap
_atom_sites_solution_primary       dual
_atom_sites_solution_secondary     ?
loop_
  _atom_site_label
  _atom_site_type_symbol
  _atom_site_fract_x
  _atom_site_fract_y
  _atom_site_fract_z
  _atom_site_U_iso_or_equiv
  _atom_site_adp_type
  _atom_site_occupancy
  _atom_site_site_symmetry_order
  _atom_site_calc_flag
  _atom_site_refinement_flags_posn
  _atom_site_refinement_flags_adp
  _atom_site_refinement_flags_occupancy
  _atom_site_disorder_assembly
  _atom_site_disorder_group
 Cl01 Cl 0.85263(11) 0.33378(6) 0.23652(5) 0.0587(2) Uani 1 1 d . . . . .
 O2 O 0.5725(4) 0.14076(17) 0.08549(16) 0.0649(4) Uani 1 1 d . . . . .
 N2 N 0.7247(4) 0.7581(2) 0.10536(18) 0.0522(4) Uani 1 1 d . . . . .
 H2 H 0.673(5) 0.854(3) 0.066(2) 0.058(6) Uiso 1 1 d . . . . .
 C7 C 0.6282(4) 0.6199(2) 0.06512(17) 0.0426(4) Uani 1 1 d . . . . .
 C8 C 0.6615(4) 0.4341(2) 0.10880(17) 0.0433(4) Uani 1 1 d . . . . .
 C9 C 0.5439(4) 0.3074(2) 0.04993(18) 0.0455(4) Uani 1 1 d . . . . .
 C10 C 0.8726(4) 0.7635(3) 0.2177(2) 0.0517(5) Uani 1 1 d . . . . .
 H10A H 1.010(4) 0.665(3) 0.226(2) 0.048(5) Uiso 1 1 d . . . . .
 H10B H 0.972(4) 0.880(3) 0.193(2) 0.059(6) Uiso 1 1 d . . . . .
 C11 C 0.6681(5) 0.7583(4) 0.3525(2) 0.0649(6) Uani 1 1 d . . . . .
 H11A H 0.576(5) 0.648(4) 0.379(3) 0.078(8) Uiso 1 1 d . . . . .
 H11B H 0.537(6) 0.866(4) 0.340(3) 0.099(9) Uiso 1 1 d . . . . .
 C12 C 0.8205(9) 0.7793(7) 0.4658(3) 0.0949(10) Uani 1 1 d . . . . .
 H12A H 0.942(8) 0.881(6) 0.437(4) 0.123(13) Uiso 1 1 d . . . . .
 H12B H 0.951(8) 0.679(5) 0.474(4) 0.124(14) Uiso 1 1 d . . . . .
 H12C H 0.688(7) 0.782(4) 0.546(4) 0.104(10) Uiso 1 1 d . . . . .

loop_
  _atom_site_aniso_label
  _atom_site_aniso_U_11
  _atom_site_aniso_U_22
  _atom_site_aniso_U_33
  _atom_site_aniso_U_23
  _atom_site_aniso_U_13
  _atom_site_aniso_U_12
 Cl01 0.0795(4) 0.0499(3) 0.0546(3) -0.0072(2) -0.0385(3) 0.0085(2)
 O2 0.1007(11) 0.0344(7) 0.0715(9) -0.0108(6) -0.0484(8) 0.0086(6)
 N2 0.0722(11) 0.0382(8) 0.0546(9) -0.0114(7) -0.0313(8) 0.0028(7)
 C7 0.0506(9) 0.0389(9) 0.0418(9) -0.0104(7) -0.0159(7) 0.0026(7)
 C8 0.0529(10) 0.0408(9) 0.0402(9) -0.0075(7) -0.0211(7) 0.0053(7)
 C9 0.0574(10) 0.0379(9) 0.0454(9) -0.0105(7) -0.0201(8) 0.0060(7)
 C10 0.0588(11) 0.0511(11) 0.0533(11) -0.0153(8) -0.0250(9) -0.0009(9)
 C11 0.0679(13) 0.0736(16) 0.0593(13) -0.0197(11) -0.0199(10) -0.0032(12)
 C12 0.099(2) 0.139(3) 0.0599(16) -0.0382(18) -0.0270(16) -0.006(2)

_geom_special_details
;
 All esds (except the esd in the dihedral angle between two l.s. planes)
 are estimated using the full covariance matrix.  The cell esds are taken
 into account individually in the estimation of esds in distances, angles
 and torsion angles; correlations between esds in cell parameters are only
 used when they are defined by crystal symmetry.  An approximate (isotropic)
 treatment of cell esds is used for estimating esds involving l.s. planes.
;
loop_
  _geom_bond_atom_site_label_1
  _geom_bond_atom_site_label_2
  _geom_bond_distance
  _geom_bond_site_symmetry_2
  _geom_bond_publ_flag
 Cl01 C8 1.7335(17) . ?
 O2 C9 1.224(2) . ?
 N2 H2 0.79(2) . ?
 N2 C7 1.326(2) . ?
 N2 C10 1.457(2) . ?
 C7 C8 1.370(2) . ?
 C7 C9 1.536(2) 2_665 ?
 C8 C9 1.417(2) . ?
 C10 H10A 0.96(2) . ?
 C10 H10B 0.98(2) . ?
 C10 C11 1.504(3) . ?
 C11 H11A 0.92(3) . ?
 C11 H11B 0.99(3) . ?
 C11 C12 1.511(3) . ?
 C12 H12A 0.94(4) . ?
 C12 H12B 0.95(4) . ?
 C12 H12C 0.92(4) . ?

loop_
  _geom_angle_atom_site_label_1
  _geom_angle_atom_site_label_2
  _geom_angle_atom_site_label_3
  _geom_angle
  _geom_angle_site_symmetry_1
  _geom_angle_site_symmetry_3
  _geom_angle_publ_flag
 C7 N2 H2 111.9(16) . . ?
 C7 N2 C10 132.01(18) . . ?
 C10 N2 H2 115.5(16) . . ?
 N2 C7 C8 130.59(16) . . ?
 N2 C7 C9 110.44(15) . 2_665 ?
 C8 C7 C9 118.98(14) . 2_665 ?
 C7 C8 Cl01 123.72(13) . . ?
 C7 C8 C9 121.87(15) . . ?
 C9 C8 Cl01 114.40(13) . . ?
 O2 C9 C7 117.38(15) . 2_665 ?
 O2 C9 C8 123.47(16) . . ?
 C8 C9 C7 119.15(15) . 2_665 ?
 N2 C10 H10A 109.6(12) . . ?
 N2 C10 H10B 106.9(13) . . ?
 N2 C10 C11 112.11(17) . . ?
 H10A C10 H10B 108.9(17) . . ?
 C11 C10 H10A 111.2(12) . . ?
 C11 C10 H10B 107.9(12) . . ?
 C10 C11 H11A 109.2(16) . . ?
 C10 C11 H11B 107.9(18) . . ?
 C10 C11 C12 111.8(2) . . ?
 H11A C11 H11B 113(2) . . ?
 C12 C11 H11A 108.6(17) . . ?
 C12 C11 H11B 105.9(18) . . ?
 C11 C12 H12A 111(2) . . ?
 C11 C12 H12B 105(2) . . ?
 C11 C12 H12C 110(2) . . ?
 H12A C12 H12B 103(3) . . ?
 H12A C12 H12C 114(3) . . ?
 H12B C12 H12C 114(3) . . ?

loop_
  _geom_torsion_atom_site_label_1
  _geom_torsion_atom_site_label_2
  _geom_torsion_atom_site_label_3
  _geom_torsion_atom_site_label_4
  _geom_torsion
  _geom_torsion_site_symmetry_1
  _geom_torsion_site_symmetry_2
  _geom_torsion_site_symmetry_3
  _geom_torsion_site_symmetry_4
  _geom_torsion_publ_flag
 Cl01 C8 C9 O2 0.2(3) . . . . ?
 Cl01 C8 C9 C7 -179.56(12) . . . 2_665 ?
 N2 C7 C8 Cl01 0.0(3) . . . . ?
 N2 C7 C8 C9 -178.80(18) . . . . ?
 N2 C10 C11 C12 -175.4(3) . . . . ?
 C7 N2 C10 C11 -83.7(3) . . . . ?
 C7 C8 C9 O2 179.14(18) . . . . ?
 C7 C8 C9 C7 -0.6(3) . . . 2_665 ?
 C9 C7 C8 Cl01 179.46(12) 2_665 . . . ?
 C9 C7 C8 C9 0.6(3) 2_665 . . . ?
 C10 N2 C7 C8 -7.2(4) . . . . ?
 C10 N2 C7 C9 173.30(19) . . . 2_665 ?

_shelx_res_file
;
TITL 44_a.res in P-1
    44.res
    created by SHELXL-2018/3 at 21:53:21 on 23-Mar-2024
REM Old TITL 44 in P-1
REM SHELXT solution in P-1
REM R1 0.192, Rweak 0.007, Alpha 0.039, Orientation as input
REM Formula found by SHELXT: C6 N O Cl
CELL 0.71073 4.7654 7.4697 10.0964 77.25 78.671 86.462
ZERR 1 0.0025 0.0039 0.0052 0.005 0.006 0.006
LATT 1
SFAC C H Cl N O
UNIT 12 16 2 2 2

L.S. 40
PLAN  1
SIZE 0.1 0.2 0.2
TEMP 23
CONF
list 4
MORE -1
BOND $H
fmap 2
acta
REM <olex2.extras>
REM <HklSrc "%.\\44.hkl">
REM </olex2.extras>

WGHT    0.071400    0.035000
FVAR       1.17996
CL01  3    0.852627    0.333784    0.236522    11.00000    0.07948    0.04986 =
         0.05456   -0.00720   -0.03851    0.00846
O2    5    0.572487    0.140758    0.085494    11.00000    0.10066    0.03443 =
         0.07154   -0.01081   -0.04838    0.00857
N2    4    0.724704    0.758104    0.105359    11.00000    0.07221    0.03821 =
         0.05461   -0.01142   -0.03126    0.00282
H2    2    0.672708    0.854313    0.066193    11.00000    0.05817
C7    1    0.628243    0.619883    0.065123    11.00000    0.05061    0.03891 =
         0.04184   -0.01044   -0.01588    0.00263
C8    1    0.661456    0.434056    0.108796    11.00000    0.05287    0.04076 =
         0.04017   -0.00752   -0.02108    0.00533
C9    1    0.543923    0.307376    0.049930    11.00000    0.05743    0.03794 =
         0.04536   -0.01049   -0.02015    0.00604
C10   1    0.872551    0.763545    0.217724    11.00000    0.05882    0.05111 =
         0.05326   -0.01534   -0.02496   -0.00088
H10A  2    1.010383    0.665018    0.225735    11.00000    0.04802
H10B  2    0.972494    0.880080    0.192968    11.00000    0.05915
C11   1    0.668101    0.758338    0.352455    11.00000    0.06789    0.07363 =
         0.05931   -0.01968   -0.01991   -0.00325
H11A  2    0.576409    0.648435    0.378736    11.00000    0.07846
H11B  2    0.536542    0.865637    0.339698    11.00000    0.09890
C12   1    0.820476    0.779346    0.465826    11.00000    0.09921    0.13916 =
         0.05988   -0.03819   -0.02697   -0.00633
H12A  2    0.941624    0.881091    0.436697    11.00000    0.12333
H12B  2    0.950990    0.678724    0.474475    11.00000    0.12436
H12C  2    0.688406    0.781921    0.545583    11.00000    0.10389
HKLF 4


REM  44_a.res in P-1
REM wR2 = 0.1123, GooF = S = 1.029, Restrained GooF = 1.029 for all data
REM R1 = 0.0394 for 1232 Fo > 4sig(Fo) and 0.0490 for all 1522 data
REM 114 parameters refined using 0 restraints

END

WGHT      0.0714      0.0350

REM Highest difference peak  0.387,  deepest hole -0.137,  1-sigma level  0.058
Q1    1   0.6430  0.5323  0.0839  11.00000  0.05    0.39
;
_shelx_res_checksum                97621
_shelx_hkl_file
;
   1   0   0  177.38    2.60
   1   0   0  179.58    2.60
   1   0   0  175.68    2.50
   1   0   0  175.88    2.50
   2   0   0   85.69    1.90
   2   0   0   88.69    1.90
   2   0   0   86.59    1.70
   2   0   0   87.79    1.60
   3   0   0   39.70    1.50
   3   0   0   42.10    1.50
   3   0   0   43.20    1.30
   3   0   0   42.20    1.40
   4   0   0   89.69    2.50
   4   0   0   91.29    2.60
   4   0   0   95.09    2.30
  -5   0   0    3.60    1.10
   5   0   0    1.20    0.90
   6  -1   0    0.80    1.20
   5  -1   0   -0.70    0.80
  -5   1   0    0.30    0.90
   4  -1   0  120.89    2.80
   4  -1   0  128.89    3.30
  -4   1   0  125.69    3.40
   3  -1   0   69.89    2.10
   3  -1   0   70.69    1.70
  -3   1   0   73.49    1.70
   2  -1   0    8.30    0.50
   2  -1   0    9.30    0.80
  -2   1   0    8.90    0.50
   1  -1   0   85.29    1.70
   1  -1   0   88.69    1.40
  -1   1   0   90.49    1.40
  -1   1   0   88.99    1.80
   0  -1   0  650.13    8.40
   0  -1   0  671.03    8.40
   0   1   0  674.33    8.30
   0   1   0  664.03    8.40
  -1  -1   0  267.47    3.70
   1   1   0  269.97    3.80
   1   1   0  272.87    3.80
   1   1   0  270.77    3.60
   2   1   0  208.68    3.40
   2   1   0  202.18    3.30
   2   1   0  200.58    3.20
   3   1   0   68.89    1.80
   3   1   0   70.69    1.90
   3   1   0   70.69    1.90
  -4  -1   0    3.50    0.80
   4   1   0    2.60    0.70
   4   1   0    2.70    0.70
   4   1   0    2.90    0.80
   5   1   0   -0.40    0.80
   5  -2   0   -0.10    0.90
  -5   2   0    2.40    1.10
   4  -2   0    0.50    0.80
  -4   2   0    1.10    0.80
   3  -2   0   60.99    1.50
   3  -2   0   63.29    2.00
  -3   2   0   59.09    2.10
  -3   2   0   56.39    1.40
   2  -2   0  905.91   12.50
   2  -2   0  919.81   11.80
  -2   2   0  919.41   12.70
  -2   2   0  917.21   11.70
   1  -2   0  216.58    3.50
   1  -2   0  212.88    3.10
  -1   2   0  217.48    3.60
  -1   2   0  213.48    3.00
   0  -2   0 3853.61   48.00
   0  -2   0 3856.11   48.00
   0   2   0 3927.31   48.20
   0   2   0 3833.42   48.30
  -1  -2   0  664.23    8.70
  -1  -2   0  679.23    9.00
   1   2   0  672.73    8.90
   1   2   0  691.43    8.70
  -2  -2   0  186.68    3.10
   2   2   0  176.08    2.90
   2   2   0  182.98    3.20
   2   2   0  178.68    3.10
  -3  -2   0   68.79    1.90
   3   2   0   70.69    1.90
   3   2   0   69.19    1.80
   3   2   0   66.29    2.00
  -4  -2   0    8.80    1.10
   4   2   0   10.30    1.10
  -5  -2   0   10.80    1.40
   5   2   0   10.30    1.30
   5  -3   0    0.50    1.00
  -5   3   0    0.90    1.10
   4  -3   0   43.70    2.20
  -4   3   0   43.80    2.30
   3  -3   0   43.40    1.80
  -3   3   0   41.90    1.90
   2  -3   0    0.90    0.30
   2  -3   0    0.30    0.50
  -2   3   0    0.60    0.30
  -2   3   0    0.80    0.60
   1  -3   0   87.59    1.70
   1  -3   0   92.69    2.10
  -1   3   0   91.49    1.70
  -1   3   0   88.49    2.10
   0  -3   0  216.88    3.30
   0  -3   0  215.08    3.50
   0   3   0  215.98    3.50
   0   3   0  214.88    3.30
  -1  -3   0 1226.18   15.70
  -1  -3   0 1224.28   15.90
   1   3   0 1238.78   15.90
   1   3   0 1239.28   15.60
  -2  -3   0    0.80    0.40
  -2  -3   0    0.70    0.30
   2   3   0    0.60    0.40
   2   3   0    0.80    0.30
  -3  -3   0  101.99    2.40
  -3  -3   0  103.09    2.60
   3   3   0  102.39    2.50
  -4  -3   0    0.40    0.70
   4   3   0    1.20    0.80
  -5  -3   0    3.60    1.10
   5   3   0    3.50    1.00
   5  -4   0    2.30    1.20
  -5   4   0    1.90    1.20
   4  -4   0   61.09    2.60
  -4   4   0   61.89    2.80
   3  -4   0   -0.40    0.70
  -3   4   0    0.00    0.70
   2  -4   0  440.96    6.30
   2  -4   0  451.25    7.20
  -2   4   0  450.05    7.50
  -2   4   0  449.95    6.30
   1  -4   0   43.90    1.20
   1  -4   0   43.70    1.60
  -1   4   0   43.70    1.20
  -1   4   0   44.50    1.60
   0  -4   0   56.99    1.60
   0  -4   0   53.69    1.40
   0   4   0   56.49    1.40
   0   4   0   56.59    1.60
  -1  -4   0  276.77    4.60
  -1  -4   0  284.07    4.40
   1   4   0  280.47    4.30
   1   4   0  281.57    4.50
  -2  -4   0   19.50    1.10
  -2  -4   0   19.20    0.90
   2   4   0   22.10    1.10
  -3  -4   0   15.40    1.20
   3   4   0   16.90    1.30
  -4  -4   0    1.70    0.90
   4   4   0    1.30    0.80
  -5  -4   0    4.80    1.30
   5   4   0    5.40    1.20
   4  -5   0   12.70    1.60
  -4   5   0    9.40    1.60
   3  -5   0   79.39    2.90
  -3   5   0   76.09    2.90
   2  -5   0   24.80    1.50
  -2   5   0   25.50    1.60
   1  -5   0  211.68    3.60
   1  -5   0  208.48    4.20
  -1   5   0  203.98    4.20
  -1   5   0  202.68    3.50
   0  -5   0   11.00    0.90
   0  -5   0   10.10    1.00
   0   5   0   10.80    0.90
   0   5   0   10.00    0.90
  -1  -5   0  274.47    4.70
  -1  -5   0  273.07    4.60
   1   5   0  271.67    4.70
  -2  -5   0  144.39    3.20
  -2  -5   0  144.69    2.90
   2   5   0  144.99    3.20
  -3  -5   0    9.70    1.20
   3   5   0   10.40    1.20
  -4  -5   0    1.00    0.90
   4   5   0    1.20    0.90
  -5  -5   0    0.00    1.00
   5   5   0    1.60    1.10
   4  -6   0    6.40    1.40
  -4   6   0    5.90    1.50
   3  -6   0   21.40    2.00
  -3   6   0   21.00    1.90
   2  -6   0    4.60    1.10
  -2   6   0    3.00    0.90
   1  -6   0  113.59    3.10
  -1   6   0  114.79    3.20
  -1   6   0  114.69    2.50
   0  -6   0   22.80    1.30
   0  -6   0   23.50    1.50
   0   6   0   21.90    1.20
   0   6   0   23.50    1.40
  -1  -6   0   15.50    1.20
  -1  -6   0   16.20    1.20
   1   6   0   16.00    1.20
  -2  -6   0   71.19    2.30
   2   6   0   66.49    2.30
  -3  -6   0   76.89    2.70
   3   6   0   76.99    2.70
  -4  -6   0   -0.50    0.90
   4   6   0    0.00    1.00
   3  -7   0   -0.60    1.00
  -3   7   0   -0.40    0.90
   2  -7   0    0.80    1.00
  -2   7   0    0.30    0.80
   1  -7   0  307.17    6.10
  -1   7   0  303.87    6.00
   0  -7   0    1.70    0.80
   0  -7   0    2.10    0.90
   0   7   0    1.10    0.70
  -1  -7   0   16.10    1.50
   1   7   0   14.60    1.40
  -2  -7   0   18.90    1.60
   2   7   0   19.20    1.60
  -3  -7   0    9.50    1.40
   3   7   0   11.30    1.50
   3  -8   0    5.70    1.70
  -3   8   0    4.00    1.50
   2  -8   0   14.20    1.80
  -2   8   0   17.80    2.00
   1  -8   0   -0.60    0.90
  -1   8   0    1.40    1.00
   0   8   0    1.00    0.80
  -1  -8   0    5.10    1.10
   1   8   0    6.20    1.10
  -2  -8   0   17.90    1.80
   2   8   0   14.30    1.60
  -3  -8   0    2.50    1.20
   3   8   0   -0.20    1.10
   1   9   0   -1.20    0.90
   1   9  -1   22.90    2.10
   0   9  -1    0.90    1.00
   1  -9   1   35.80    2.70
   2   8  -1   -2.00    0.90
  -2  -8   1    0.50    0.90
   1   8  -1    3.20    1.00
  -1  -8   1    3.50    1.00
   0   8  -1   -0.20    0.80
   0  -8   1    2.10    1.10
   1  -8   1   16.90    1.80
  -2   8  -1   -1.20    0.90
   2  -8   1    0.10    1.10
   3   7  -1    1.20    1.10
  -3  -7   1    1.50    1.00
   2   7  -1    1.70    1.00
  -2  -7   1    0.50    0.80
   1   7  -1   26.40    1.70
  -1  -7   1   22.60    1.60
  -1  -7   1   25.90    1.80
   0   7  -1  196.08    4.10
   0  -7   1  192.28    4.50
  -1   7  -1   39.90    1.80
  -1   7  -1   38.50    2.00
   1  -7   1   43.60    2.30
  -2   7  -1   18.70    1.90
   2  -7   1   19.10    2.00
  -3   7  -1   15.00    1.90
   3  -7   1   18.00    2.00
   4   6  -1    8.50    1.40
  -4  -6   1    5.70    1.30
   3   6  -1   28.70    1.90
  -3  -6   1   31.90    1.90
   2   6  -1    1.60    0.80
  -2  -6   1    2.40    0.80
   1   6  -1   20.00    1.40
  -1  -6   1   19.90    1.30
  -1  -6   1   21.50    1.40
   0   6  -1   24.20    1.40
   0  -6   1   25.70    1.50
   0  -6   1   26.90    1.30
  -1   6  -1   71.79    2.10
  -1   6  -1   70.99    2.40
   1  -6   1   73.99    2.60
  -2   6  -1   31.20    1.90
   2  -6   1   28.10    1.90
  -3   6  -1    7.00    1.30
   3  -6   1    5.90    1.30
  -4   6  -1   11.10    1.70
   4  -6   1   11.40    1.70
   5   5  -1   -0.90    1.00
   4   5  -1    1.60    1.00
  -4  -5   1   -0.70    0.80
   3   5  -1   75.39    2.50
  -3  -5   1   71.69    2.50
   2   5  -1    5.00    0.80
  -2  -5   1    6.30    0.90
  -2  -5   1    5.90    0.90
   1   5  -1   11.90    1.10
  -1  -5   1   11.50    1.00
  -1  -5   1   11.90    1.00
   0   5  -1  378.96    6.10
   0   5  -1  391.16    6.10
   0  -5   1  393.06    6.40
   0  -5   1  396.26    6.00
  -1   5  -1   21.80    1.30
  -1   5  -1   20.60    1.10
   1  -5   1   23.30    1.00
   1  -5   1   22.50    1.40
  -2   5  -1   11.50    0.90
  -2   5  -1   13.20    1.40
   2  -5   1   11.10    1.40
  -3   5  -1  104.89    3.40
   3  -5   1  113.39    3.40
  -4   5  -1    5.70    1.30
   4  -5   1    2.90    1.20
   5   4  -1    0.90    1.10
  -5  -4   1   -0.30    1.00
   4   4  -1    8.20    1.20
  -4  -4   1    7.40    1.30
   3   4  -1   17.40    1.30
  -3  -4   1   15.40    1.20
  -3  -4   1   15.40    1.30
   2   4  -1    2.40    0.60
  -2  -4   1    2.40    0.70
  -2  -4   1    2.40    0.60
   1   4  -1  175.08    3.30
  -1  -4   1  178.88    3.20
  -1  -4   1  175.28    3.30
   0   4  -1   15.70    0.80
   0   4  -1   15.40    0.90
   0  -4   1   13.80    0.90
   0  -4   1   15.80    0.80
  -1   4  -1  332.67    5.10
  -1   4  -1  333.87    5.60
   1  -4   1  328.87    4.80
   1  -4   1  344.77    5.60
  -2   4  -1  111.79    2.30
  -2   4  -1  114.99    3.00
   2  -4   1  111.49    2.90
  -3   4  -1  237.08    5.20
   3  -4   1  244.28    5.00
  -4   4  -1   17.10    1.90
   4  -4   1   15.70    1.70
  -5   4  -1    3.50    1.30
   5  -4   1    4.30    1.30
   5   3  -1    1.30    1.00
  -5  -3   1    0.10    1.00
   4   3  -1    3.20    0.90
   3   3  -1   17.80    1.20
  -3  -3   1   17.50    1.20
   2   3  -1  305.27    4.90
  -2  -3   1  301.97    4.90
   1   3  -1   58.89    1.20
   1   3  -1   60.29    1.50
  -1  -3   1   62.09    1.60
  -1  -3   1   59.59    1.50
   0   3  -1  453.65    6.40
   0   3  -1  452.55    6.30
   0  -3   1  451.35    6.30
   0  -3   1  465.25    6.60
  -1   3  -1  105.99    2.40
  -1   3  -1  102.29    2.00
   1  -3   1  107.29    1.80
   1  -3   1  101.79    2.30
  -2   3  -1  106.29    2.10
  -2   3  -1  108.99    2.70
   2  -3   1  107.29    2.60
   2  -3   1  103.29    1.80
  -3   3  -1   18.10    1.40
  -3   3  -1   17.50    0.90
   3  -3   1   17.70    1.40
  -4   3  -1   46.40    2.40
   4  -3   1   44.90    2.20
  -5   3  -1   24.80    2.40
   5  -3   1   19.30    2.00
   5   2  -1   -0.10    0.80
   4   2  -1   -0.40    0.60
   4   2  -1    0.40    0.60
  -4  -2   1    0.30    0.60
   3   2  -1  182.48    3.80
   3   2  -1  191.18    3.50
  -3  -2   1  183.58    3.70
   2   2  -1   46.40    1.40
   2   2  -1   47.60    1.50
  -2  -2   1   47.70    1.40
   1   2  -1  220.18    3.40
   1   2  -1  223.08    3.50
  -1  -2   1  221.28    3.50
   0   2  -1  723.93    9.30
   0   2  -1  722.33    9.30
   0  -2   1  720.43    9.50
   0  -2   1  718.03    9.20
  -1   2  -1 2061.19   25.40
  -1   2  -1 1966.60   25.00
   1  -2   1 2034.50   25.30
   1  -2   1 1979.90   24.60
  -2   2  -1    0.90    0.30
   2  -2   1    0.60    0.20
   2  -2   1   -0.10    0.50
  -3   2  -1   47.30    1.40
   3  -2   1   50.29    1.80
  -4   2  -1   23.80    1.80
   4  -2   1   24.50    1.70
  -5   2  -1   18.70    2.10
   5  -2   1   20.80    2.00
   5   1  -1    2.20    1.00
  -5  -1   1    1.50    0.90
   4   1  -1   11.70    1.10
   4   1  -1   10.80    1.20
  -4  -1   1   11.30    1.30
   3   1  -1   31.30    1.20
   3   1  -1   31.90    1.40
  -3  -1   1   28.60    1.40
   2   1  -1   78.09    1.60
   2   1  -1   74.69    1.60
   2   1  -1   75.69    1.80
  -2  -1   1   75.59    1.80
   1   1  -1  966.50   12.40
   1   1  -1  967.20   12.30
  -1  -1   1  978.20   12.40
   0   1  -1  109.29    1.70
   0  -1   1  116.19    1.60
   0  -1   1  106.89    1.80
  -1   1  -1  343.47    4.70
   1  -1   1  339.37    4.90
   1  -1   1  351.96    4.90
  -2   1  -1   15.70    0.70
   2  -1   1   16.10    0.90
   2  -1   1   13.30    0.90
   2  -1   1   15.50    0.60
  -3   1  -1  567.04    7.90
   3  -1   1  566.54    8.60
   3  -1   1  559.34    7.70
   3  -1   1  552.14    8.30
  -4   1  -1    6.90    0.80
   4  -1   1    7.00    1.10
  -5   1  -1    9.60    1.60
   5  -1   1    9.80    1.40
  -6   1  -1    0.80    1.20
   5   0  -1   11.90    1.40
  -5   0   1   13.00    1.60
   4   0  -1   -0.20    0.60
   4   0  -1   -0.50    0.60
  -4   0   1    0.20    0.60
   3   0  -1   23.70    1.00
   3   0  -1   22.20    1.10
   3   0  -1   19.80    1.20
  -3   0   1   23.00    1.20
   2   0  -1   13.10    0.80
   2   0  -1   12.90    0.70
   2   0  -1   13.50    0.60
  -2   0   1   13.40    0.80
   1   0  -1 9673.93  121.09
   1   0  -1 9845.42  122.39
   1   0  -1 9972.00  122.99
  -1   0   1 9999.00  121.99
   0   0  -1 2156.28   26.40
   0   0  -1 2075.29   26.30
   0   0   1 2065.69   26.60
   0   0   1 2171.18   26.50
   1   0   1 1320.77   16.70
   1   0   1 1345.07   16.60
   2   0   1  265.77    4.10
   2   0   1  270.27    4.30
   2   0   1  266.77    3.90
   2   0   1  265.27    3.90
   3   0   1  172.28    3.10
   3   0   1  171.78    3.10
   3   0   1  173.08    3.30
   3   0   1  172.58    3.50
   4   0   1   12.30    1.30
   4   0   1   13.10    1.10
   4   0   1   15.70    1.30
   5   0   1   29.60    1.80
   5  -1  -1    6.60    1.30
  -5   1   1    6.40    1.30
   4  -1  -1   44.70    2.00
   4  -1  -1   43.40    1.70
  -4   1   1   39.60    2.00
   3  -1  -1   15.10    1.10
   3  -1  -1   15.20    0.90
  -3   1   1   15.40    1.10
   2  -1  -1   49.99    1.50
   2  -1  -1   49.70    1.30
  -2   1   1   49.70    1.50
   1  -1  -1   11.60    0.50
   1  -1  -1   11.60    0.60
  -1   1   1   10.90    0.60
   0  -1  -1  287.27    3.70
   0  -1  -1  285.97    3.80
   0   1   1  284.97    3.60
   0   1   1  283.67    3.90
  -1  -1  -1   48.50    1.00
   1   1   1   49.70    1.10
   1   1   1   47.60    1.00
   2   1   1   58.39    1.40
   2   1   1   55.79    1.30
   2   1   1   55.89    1.40
   3   1   1  170.38    3.20
   3   1   1  171.18    3.20
   3   1   1  170.28    3.10
   3   1   1  167.78    3.40
   4   1   1    2.80    0.70
   4   1   1    4.40    0.90
   4   1   1    4.70    0.80
   5   1   1    3.30    0.90
   5  -2  -1    3.70    1.20
  -5   2   1    1.90    1.00
   4  -2  -1   35.90    1.90
   4  -2  -1   37.10    1.90
  -4   2   1   34.60    2.00
   3  -2  -1   23.90    1.40
   3  -2  -1   24.90    1.10
  -3   2   1   23.30    1.40
   2  -2  -1   15.70    0.70
   2  -2  -1   14.90    1.00
  -2   2   1   13.60    1.00
   1  -2  -1 1993.30   25.20
   1  -2  -1 1997.30   25.30
  -1   2   1 2041.70   25.40
   0  -2  -1  692.23    9.00
   0  -2  -1  698.53    9.00
   0   2   1  695.73    9.20
   0   2   1  706.83    8.80
  -1  -2  -1    0.10    0.30
  -1  -2  -1   -0.30    0.10
   1   2   1    0.70    0.30
   1   2   1    0.10    0.30
  -2  -2  -1  830.42   10.70
  -2  -2  -1  836.62   11.10
   2   2   1  824.52   11.00
   2   2   1  826.32   11.00
  -3  -2  -1   21.20    1.00
  -3  -2  -1   19.60    1.10
   3   2   1   19.30    1.10
   3   2   1   20.80    1.10
  -4  -2  -1   37.50    1.60
   4   2   1   37.10    1.60
   4   2   1   36.70    1.70
  -5  -2  -1    0.70    0.80
   5   2   1    1.00    0.80
   5  -3  -1   11.40    1.70
  -5   3   1   11.30    1.70
   4  -3  -1    4.20    1.10
  -4   3   1    5.20    1.10
   3  -3  -1   14.90    0.90
   3  -3  -1   16.00    1.40
  -3   3   1   14.00    1.30
   2  -3  -1   46.10    1.30
   2  -3  -1   46.50    1.60
  -2   3   1   48.70    1.80
   1  -3  -1  156.98    2.90
   1  -3  -1  157.18    2.60
  -1   3   1  156.98    3.10
  -1   3   1  152.08    2.30
   0  -3  -1  355.86    5.20
   0  -3  -1  359.36    5.20
   0   3   1  368.56    5.40
   0   3   1  362.26    5.00
  -1  -3  -1  276.17    4.30
  -1  -3  -1  275.27    3.90
   1   3   1  280.67    4.20
   1   3   1  286.77    4.20
  -2  -3  -1  422.96    5.80
  -2  -3  -1  424.46    6.40
   2   3   1  425.46    6.30
   2   3   1  426.66    6.10
  -3  -3  -1    9.30    1.00
  -3  -3  -1    8.40    0.70
   3   3   1    9.30    0.90
   3   3   1    8.70    0.90
  -4  -3  -1   -0.10    0.60
   4   3   1    0.10    0.70
  -5  -3  -1   -0.60    0.80
   5   3   1    0.40    0.80
   5  -4  -1    6.20    1.40
  -5   4   1    8.20    1.60
   4  -4  -1   25.40    1.90
  -4   4   1   24.30    2.00
   3  -4  -1   85.29    2.70
  -3   4   1   84.69    2.90
   2  -4  -1   -0.20    0.40
   2  -4  -1   -1.10    0.50
  -2   4   1   -0.30    0.50
   1  -4  -1    1.40    0.50
   1  -4  -1    2.00    0.50
  -1   4   1    1.70    0.30
  -1   4   1    1.20    0.50
   0  -4  -1  709.33    9.70
   0  -4  -1  718.53    9.70
   0   4   1  715.23    9.90
   0   4   1  695.23    9.40
  -1  -4  -1   19.50    1.00
  -1  -4  -1   19.90    0.80
   1   4   1   20.60    1.00
   1   4   1   16.90    1.00
  -2  -4  -1    0.20    0.30
  -2  -4  -1    0.00    0.40
   2   4   1    0.50    0.40
   2   4   1    0.60    0.50
  -3  -4  -1   17.10    1.20
   3   4   1   16.60    1.20
  -4  -4  -1   49.40    2.10
   4   4   1   46.80    2.10
  -5  -4  -1    1.70    1.00
   5   4   1    0.00    0.90
   4  -5  -1   60.29    2.80
  -4   5   1   57.39    2.90
   3  -5  -1    2.60    0.90
  -3   5   1    1.30    0.90
   2  -5  -1    0.30    0.70
   2  -5  -1    0.10    0.50
  -2   5   1   -0.30    0.60
   1  -5  -1   98.09    2.60
   1  -5  -1  105.79    2.30
  -1   5   1  100.09    2.80
  -1   5   1  102.59    2.10
   0  -5  -1  321.07    5.20
   0  -5  -1  311.37    5.00
   0   5   1  302.47    5.20
   0   5   1  304.67    4.80
  -1  -5  -1   16.60    0.90
  -1  -5  -1   16.40    1.10
   1   5   1   18.80    1.20
   1   5   1   17.90    1.10
  -2  -5  -1  150.58    3.30
   2   5   1  151.08    3.20
  -3  -5  -1   17.60    1.30
   3   5   1   16.80    1.40
  -4  -5  -1    0.70    0.80
   4   5   1    0.20    0.80
  -5  -5  -1    3.90    1.20
   5   5   1    5.30    1.30
   4  -6  -1    2.40    1.20
  -4   6   1    2.90    1.30
   3  -6  -1    1.10    1.00
  -3   6   1    1.80    1.00
   2  -6  -1   75.19    2.70
  -2   6   1   81.39    2.90
   1  -6  -1   11.00    1.10
   1  -6  -1   11.90    1.30
  -1   6   1   10.70    1.30
  -1   6   1   10.30    1.10
   0  -6  -1   54.59    1.80
   0  -6  -1   55.99    2.00
   0   6   1   61.79    2.20
   0   6   1   54.59    1.70
  -1  -6  -1   40.40    1.70
  -1  -6  -1   43.20    1.70
   1   6   1   38.70    1.80
   1   6   1   39.60    1.60
  -2  -6  -1  227.88    4.60
   2   6   1  221.28    4.40
  -3  -6  -1    4.10    1.00
   3   6   1    4.40    1.00
  -4  -6  -1    9.80    1.40
   4   6   1   14.70    1.70
   3  -7  -1    5.20    1.30
  -3   7   1    3.80    1.30
   2  -7  -1  113.29    3.60
  -2   7   1  114.89    3.70
   1  -7  -1   45.10    2.20
  -1   7   1   48.80    2.30
   0  -7  -1   57.99    2.20
   0  -7  -1   59.59    2.10
   0   7   1   57.29    2.00
   0   7   1   74.09    2.80
  -1  -7  -1   29.10    1.60
   1   7   1   31.10    1.60
  -2  -7  -1    2.80    1.00
   2   7   1    2.90    0.90
  -3  -7  -1    8.60    1.40
   3   7   1    6.80    1.30
  -4  -7  -1    4.30    1.30
   4   7   1    5.70    1.40
   3  -8  -1    3.70    1.40
   2  -8  -1    1.50    1.10
  -2   8   1    0.90    1.00
   1  -8  -1    6.50    1.30
  -1   8   1    5.90    1.30
   0  -8  -1   11.50    1.40
  -1  -8  -1   12.80    1.50
   1   8   1   10.50    1.30
  -2  -8  -1   15.30    1.60
   2   8   1   15.50    1.60
  -3  -8  -1    1.70    1.10
   3   8   1    0.30    1.00
  -1  -9  -1    7.80    1.40
   1   9   1    7.20    1.30
  -2  -9  -1    3.20    1.20
   2   9   1    3.80    1.20
   0   9  -2   28.60    2.20
   2   8  -2    0.50    1.00
  -2  -8   2    0.20    1.00
   1   8  -2    2.40    1.10
   0   8  -2   10.00    1.40
   0  -8   2    9.90    1.50
  -1   8  -2   11.00    1.30
   1  -8   2    9.90    1.60
   2  -8   2   16.90    2.10
   3   7  -2    6.70    1.40
  -3  -7   2    9.40    1.50
   2   7  -2    7.90    1.30
  -2  -7   2    7.00    1.20
   1   7  -2   13.30    1.50
  -1  -7   2   12.40    1.40
  -1  -7   2   12.00    1.40
   0   7  -2   98.69    2.90
   0  -7   2   96.99    3.20
  -1   7  -2   29.60    1.70
   1  -7   2   30.30    2.10
  -2   7  -2   11.00    1.60
   2  -7   2    9.70    1.60
  -3   7  -2    2.60    1.20
   3  -7   2    1.20    1.20
   4   6  -2    7.20    1.40
  -4  -6   2    7.50    1.50
   3   6  -2    0.00    0.90
  -3  -6   2    2.00    1.00
   2   6  -2   16.40    1.60
  -2  -6   2   15.90    1.40
  -2  -6   2   14.60    1.50
   1   6  -2    0.70    0.70
  -1  -6   2    2.20    0.70
  -1  -6   2    2.80    0.80
   0   6  -2  172.08    3.70
   0  -6   2  172.38    4.00
   0  -6   2  169.18    3.50
  -1   6  -2   -0.70    0.60
  -1   6  -2   -0.10    0.50
   1  -6   2   -0.80    0.70
  -2   6  -2    0.80    0.60
  -2   6  -2    0.40    0.70
   2  -6   2   -0.80    0.80
  -3   6  -2   52.29    2.60
   3  -6   2   50.69    2.60
  -4   6  -2    0.40    1.00
   4  -6   2    1.10    1.20
   4   5  -2   10.80    1.40
  -4  -5   2   10.80    1.50
   3   5  -2   27.60    1.80
  -3  -5   2   26.00    1.70
   2   5  -2   13.60    1.30
  -2  -5   2   12.50    1.20
  -2  -5   2   13.40    1.30
   1   5  -2  104.99    2.70
  -1  -5   2  106.19    2.60
  -1  -5   2  107.39    2.70
   0   5  -2   -0.10    0.50
   0   5  -2   -0.10    0.50
   0  -5   2   -0.30    0.40
   0  -5   2    0.40    0.60
  -1   5  -2    9.60    1.10
  -1   5  -2   10.20    1.00
   1  -5   2    9.70    1.20
  -2   5  -2  295.07    5.00
  -2   5  -2  299.67    5.80
   2  -5   2  286.37    5.70
  -3   5  -2   -0.60    0.80
   3  -5   2   -0.20    0.80
  -4   5  -2    1.00    1.10
   4  -5   2    1.70    1.10
   5   4  -2    0.70    1.00
  -5  -4   2    0.60    1.10
   4   4  -2    3.00    0.90
  -4  -4   2    1.40    0.90
   3   4  -2   16.70    1.30
  -3  -4   2   13.60    1.40
  -3  -4   2   14.20    1.30
   2   4  -2  163.78    3.40
  -2  -4   2  162.48    3.50
  -2  -4   2  166.98    3.40
   1   4  -2    8.40    0.90
  -1  -4   2    6.70    0.80
  -1  -4   2    9.80    0.90
   0   4  -2    0.60    0.40
   0   4  -2    0.50    0.40
   0  -4   2    0.10    0.40
   0  -4   2    0.40    0.40
  -1   4  -2  342.07    5.70
  -1   4  -2  340.87    5.40
   1  -4   2  352.46    5.80
   1  -4   2  341.67    4.90
  -2   4  -2  219.18    3.90
  -2   4  -2  227.78    4.60
   2  -4   2  220.58    4.50
  -3   4  -2  131.99    3.70
  -3   4  -2  129.49    2.80
   3  -4   2  132.29    3.50
  -4   4  -2    0.60    1.00
   4  -4   2    0.30    0.90
  -5   4  -2    6.60    1.60
   5  -4   2    7.50    1.50
   4   3  -2   11.50    1.20
   4   3  -2   11.60    1.40
  -4  -3   2   11.30    1.30
   3   3  -2    3.80    0.80
   3   3  -2    2.10    0.80
  -3  -3   2    5.60    0.90
   2   3  -2    0.50    0.50
   2   3  -2    0.90    0.50
  -2  -3   2    0.50    0.50
   1   3  -2  186.38    3.30
  -1  -3   2  187.28    3.40
   0   3  -2   96.19    2.00
   0   3  -2   93.89    1.90
   0  -3   2   94.99    1.90
   0  -3   2   94.59    2.10
  -1   3  -2  189.68    3.50
  -1   3  -2  184.18    3.20
   1  -3   2  184.38    2.70
   1  -3   2  190.48    3.50
  -2   3  -2   68.29    1.70
  -2   3  -2   63.89    2.10
   2  -3   2   68.79    2.10
  -3   3  -2  173.38    4.10
  -3   3  -2  174.28    3.30
   3  -3   2  178.78    3.90
  -4   3  -2   24.60    1.90
   4  -3   2   26.00    1.80
  -5   3  -2    4.60    1.30
   5  -3   2    6.00    1.40
   5   2  -2    0.60    1.00
   4   2  -2   44.00    1.80
   4   2  -2   45.30    2.10
  -4  -2   2   46.10    2.00
   3   2  -2    4.80    0.70
   3   2  -2    4.70    0.80
  -3  -2   2    4.00    0.80
   2   2  -2  156.88    3.10
   2   2  -2  152.08    2.90
  -2  -2   2  155.18    3.10
   1   2  -2  484.25    6.70
   1   2  -2  473.75    6.60
  -1  -2   2  472.15    6.80
   0   2  -2  136.19    2.20
   0   2  -2  135.49    2.20
   0   2  -2  134.69    2.40
   0  -2   2  132.69    2.50
  -1   2  -2  311.17    4.70
   1  -2   2  327.47    4.90
   1  -2   2  320.97    4.90
  -2   2  -2  227.58    3.70
   2  -2   2  231.88    4.20
   2  -2   2  228.98    4.10
  -3   2  -2   88.19    2.10
   3  -2   2   90.09    2.50
   3  -2   2   84.39    2.50
  -4   2  -2    1.00    0.50
   4  -2   2    1.20    0.80
  -5   2  -2    5.60    1.40
   5  -2   2    8.90    1.40
   5   1  -2    1.10    1.00
  -5  -1   2    1.20    1.00
   4   1  -2    0.30    0.70
   4   1  -2   -0.30    0.60
  -4  -1   2   -0.30    0.70
   3   1  -2   19.70    1.00
   3   1  -2   21.50    1.30
  -3  -1   2   21.40    1.30
  -3  -1   2   19.30    1.10
   2   1  -2  133.79    2.70
   2   1  -2  132.79    2.40
  -2  -1   2  134.09    2.30
  -2  -1   2  133.89    2.70
   1   1  -2  135.49    2.40
   1   1  -2  132.79    2.20
  -1  -1   2  136.09    2.50
   0   1  -2  849.52   10.60
   0   1  -2  835.52   10.80
   0  -1   2  838.72   10.90
   0  -1   2  849.81   10.60
  -1   1  -2   99.89    1.80
   1  -1   2  101.69    2.00
   1  -1   2  101.09    1.90
  -2   1  -2  802.12   10.60
   2  -1   2  813.82   11.10
   2  -1   2  801.72   10.90
  -3   1  -2  174.98    3.20
   3  -1   2  176.58    2.90
   3  -1   2  180.88    3.50
   3  -1   2  178.28    3.70
  -4   1  -2   64.09    1.90
   4  -1   2   65.49    2.30
   4  -1   2   65.19    2.50
   5  -1   2    3.50    1.00
  -6   1  -2    0.70    1.20
   5   0  -2    1.50    1.00
  -5   0   2    2.00    1.10
   4   0  -2   22.30    1.50
  -4   0   2   25.50    1.80
   3   0  -2   17.00    1.10
   3   0  -2   18.50    0.90
  -3   0   2   17.40    1.10
   2   0  -2  203.18    3.60
   2   0  -2  212.98    3.20
  -2   0   2  216.18    3.50
  -2   0   2  211.18    3.80
   1   0  -2 3963.90   49.60
   1   0  -2 3932.51   49.20
  -1   0   2 4010.00   49.00
  -1   0   2 3966.10   48.90
   0   0  -2   24.90    0.60
   0   0  -2   25.10    0.70
   0   0   2   23.70    0.70
   0   0   2   24.60    0.70
  -1   0  -2  182.58    2.80
  -1   0  -2  186.68    2.50
   1   0   2  184.08    2.70
   1   0   2  186.08    3.00
  -2   0  -2   44.40    1.20
  -2   0  -2   42.90    1.00
   2   0   2   42.80    1.40
   2   0   2   44.40    1.20
  -3   0  -2  359.96    5.60
   3   0   2  369.46    5.70
   3   0   2  368.16    6.10
  -4   0  -2   34.60    1.40
   4   0   2   37.20    1.70
   4   0   2   33.50    1.80
  -5   0  -2    2.80    0.80
   5   0   2    2.60    1.10
  -6   0  -2    3.70    1.50
   5  -1  -2   11.50    1.70
   4  -1  -2    0.40    0.70
   4  -1  -2    0.40    0.60
  -4   1   2    0.50    0.60
   3  -1  -2   17.20    1.10
   3  -1  -2   15.10    1.20
  -3   1   2   16.30    1.10
   2  -1  -2    1.90    0.30
   2  -1  -2    2.10    0.50
   2  -1  -2    2.00    0.50
  -2   1   2    1.40    0.50
   1  -1  -2 2833.52   36.10
   1  -1  -2 2799.12   35.30
  -1   1   2 2855.11   35.10
   0  -1  -2   46.30    1.00
   0  -1  -2   46.80    0.80
   0   1   2   46.50    1.10
  -1  -1  -2   30.30    0.80
   1   1   2   31.90    0.90
   1   1   2   30.30    0.80
  -2  -1  -2  848.12   10.90
   2   1   2  841.42   11.20
   2   1   2  829.12   10.70
   2   1   2  822.42   11.00
  -3  -1  -2    4.60    0.60
   3   1   2    3.80    0.70
   3   1   2    4.30    0.60
   3   1   2    2.90    0.60
  -4  -1  -2    0.20    0.50
   4   1   2   -0.40    0.50
   4   1   2   -0.30    0.50
   4   1   2    0.40    0.70
   5   1   2   26.10    2.00
   5  -2  -2    5.00    1.30
  -5   2   2    3.90    1.10
   4  -2  -2   12.30    1.20
   4  -2  -2   17.70    1.70
  -4   2   2   13.90    1.50
   3  -2  -2   60.89    1.80
   3  -2  -2   57.39    2.00
  -3   2   2   60.19    2.10
   2  -2  -2  105.09    2.40
   2  -2  -2  105.29    2.20
  -2   2   2  105.39    2.50
   1  -2  -2   26.70    0.90
   1  -2  -2   25.30    1.00
  -1   2   2   24.60    1.00
   0  -2  -2   25.70    0.80
   0  -2  -2   24.90    0.70
   0   2   2   24.70    0.60
   0   2   2   26.30    0.90
  -1  -2  -2 1971.80   24.80
   1   2   2 1986.70   24.90
   1   2   2 1990.20   24.70
  -2  -2  -2    5.90    0.40
  -2  -2  -2    7.50    0.70
   2   2   2    8.10    0.70
   2   2   2    6.80    0.70
  -3  -2  -2    9.70    0.90
  -3  -2  -2    8.20    0.70
   3   2   2    8.00    0.90
   3   2   2    9.80    0.90
  -4  -2  -2   27.60    1.40
   4   2   2   32.30    1.60
   4   2   2   28.00    1.60
  -5  -2  -2   85.39    2.70
   5   2   2   82.39    2.70
   5  -3  -2    0.50    1.00
  -5   3   2    0.60    1.00
   4  -3  -2    8.10    1.30
  -4   3   2    8.60    1.30
   3  -3  -2   73.09    2.40
   3  -3  -2   73.29    2.10
  -3   3   2   74.79    2.50
   2  -3  -2   27.70    1.30
   2  -3  -2   29.20    1.10
  -2   3   2   29.70    1.40
   1  -3  -2  131.49    2.60
   1  -3  -2  135.09    2.50
  -1   3   2  136.99    2.90
   0  -3  -2  980.50   12.60
   0  -3  -2  956.40   12.70
   0   3   2  982.50   13.00
   0   3   2  992.50   12.40
  -1  -3  -2  232.88    3.70
  -1  -3  -2  222.48    3.10
   1   3   2  227.98    3.80
   1   3   2  232.68    3.60
  -2  -3  -2  239.88    4.00
  -2  -3  -2  229.38    3.30
   2   3   2  249.28    4.00
   2   3   2  238.28    4.00
  -3  -3  -2   18.20    1.10
   3   3   2   18.00    1.10
   3   3   2   16.60    1.10
  -4  -3  -2    4.90    0.90
   4   3   2    5.40    1.00
   4   3   2    4.50    0.90
  -5  -3  -2    2.00    0.90
   5   3   2    1.40    0.90
   5  -4  -2   13.20    1.80
  -5   4   2    9.70    1.70
   4  -4  -2    0.30    0.90
  -4   4   2    1.20    0.90
   3  -4  -2   27.00    1.30
   3  -4  -2   27.30    1.70
  -3   4   2   27.60    1.80
   2  -4  -2    0.10    0.40
   2  -4  -2   -0.20    0.50
  -2   4   2    0.20    0.50
   1  -4  -2  335.37    5.20
   1  -4  -2  341.57    5.50
  -1   4   2  337.47    4.60
  -1   4   2  341.87    5.80
   0  -4  -2    2.50    0.50
   0  -4  -2    2.60    0.60
   0   4   2    3.50    0.50
   0   4   2    3.60    0.60
  -1  -4  -2   71.49    1.80
  -1  -4  -2   69.79    1.50
   1   4   2   69.49    1.70
   1   4   2   72.39    1.90
  -2  -4  -2   83.79    2.20
   2   4   2   78.09    2.10
   2   4   2   86.09    2.10
  -3  -4  -2   59.59    2.00
   3   4   2   58.79    1.90
   3   4   2   58.29    1.90
  -4  -4  -2    2.90    0.80
   4   4   2    4.70    1.00
  -5  -4  -2   19.70    1.80
   5   4   2   21.20    1.90
   4  -5  -2    3.20    1.20
  -4   5   2    2.90    1.20
   3  -5  -2   38.10    2.10
  -3   5   2   38.40    2.20
   2  -5  -2   85.79    2.20
   2  -5  -2   85.59    2.60
  -2   5   2   85.39    2.80
   1  -5  -2   32.10    1.30
   1  -5  -2   33.30    1.50
  -1   5   2   31.60    1.60
  -1   5   2   32.90    1.20
   0  -5  -2  124.39    2.60
   0  -5  -2  119.99    2.60
   0   5   2  121.09    2.40
   0   5   2  119.29    2.90
  -1  -5  -2  268.67    4.20
  -1  -5  -2  259.77    4.60
   1   5   2  270.27    4.70
   1   5   2  266.97    4.40
  -2  -5  -2   24.10    1.30
   2   5   2   22.80    1.30
   2   5   2   24.00    1.30
  -3  -5  -2   10.90    1.20
   3   5   2   12.20    1.20
  -4  -5  -2    0.00    0.70
   4   5   2    0.80    0.90
  -5  -5  -2   13.00    1.60
   5   5   2   14.80    1.60
   4  -6  -2    3.20    1.30
  -4   6   2    2.10    1.20
   3  -6  -2    9.50    1.40
  -3   6   2   10.20    1.60
   2  -6  -2    0.50    0.80
  -2   6   2    0.60    0.80
   1  -6  -2   55.49    1.80
   1  -6  -2   52.39    2.00
  -1   6   2   52.09    2.20
   0  -6  -2    2.30    0.70
   0  -6  -2    3.00    0.70
   0   6   2    5.90    1.10
   0   6   2    1.60    0.60
  -1  -6  -2  292.07    5.20
   1   6   2  290.87    5.00
   1   6   2  287.87    5.30
  -2  -6  -2   86.39    2.60
   2   6   2   81.89    2.50
  -3  -6  -2   17.90    1.50
   3   6   2   20.50    1.60
  -4  -6  -2   -0.30    0.80
   4   6   2   -0.20    0.90
   3  -7  -2    4.50    1.30
  -3   7   2    5.30    1.40
   2  -7  -2  124.19    3.70
  -2   7   2  129.29    3.90
   1  -7  -2   15.70    1.30
   1  -7  -2   17.50    1.60
  -1   7   2   18.00    1.70
   0  -7  -2    1.80    0.80
   0   7   2    0.50    0.60
  -1  -7  -2    3.00    0.90
   1   7   2   -2.10    1.00
   1   7   2    1.90    0.80
  -2  -7  -2   78.09    2.60
   2   7   2   74.79    2.50
  -3  -7  -2    3.50    1.10
   3   7   2    3.80    1.10
  -4  -7  -2   -0.30    0.90
   4   7   2    1.40    1.10
   3  -8  -2    1.00    1.20
   2  -8  -2   15.70    1.80
  -2   8   2   15.60    1.90
   1  -8  -2    3.90    1.10
  -1   8   2    5.10    1.30
   0  -8  -2    0.40    0.80
   0   8   2    2.90    1.50
  -1  -8  -2   44.20    2.20
   1   8   2   47.70    2.10
  -2  -8  -2   -0.40    0.80
   2   8   2   -0.10    0.90
  -3  -8  -2   -1.30    0.80
   3   8   2    1.70    1.10
  -1   9   2   16.60    2.20
  -1  -9  -2    1.00    1.00
  -2  -9  -2    0.90    1.00
   2   9   2    1.40    1.00
  -2  -8   3    0.50    1.00
   1   8  -3    2.00    1.10
   0   8  -3   24.60    2.00
   0  -8   3   27.20    2.30
  -1   8  -3    8.40    1.30
   1  -8   3    8.50    1.60
   2  -8   3    3.80    1.40
  -3  -7   3   -0.20    1.00
   2   7  -3    3.40    1.20
  -2  -7   3    2.80    1.10
   1   7  -3   58.69    2.50
  -1  -7   3   55.79    2.60
   0   7  -3    1.40    0.90
   0  -7   3    1.00    1.00
  -1   7  -3    0.40    0.80
   1  -7   3    0.10    1.00
  -2   7  -3   21.60    1.60
   2  -7   3   18.30    2.00
  -3   7  -3   31.10    2.30
   3  -7   3   32.90    2.60
   3   6  -3    4.10    1.20
  -3  -6   3    4.90    1.20
   2   6  -3    8.20    1.30
  -2  -6   3    7.60    1.20
  -2  -6   3    8.90    1.20
   1   6  -3  108.89    3.10
  -1  -6   3  107.09    2.80
  -1  -6   3  105.99    3.10
   0   6  -3   45.40    1.90
   0  -6   3   42.00    2.10
  -1   6  -3   17.80    1.40
   1  -6   3   17.50    1.70
  -2   6  -3   61.19    2.60
  -2   6  -3   61.49    2.20
   2  -6   3   58.39    2.80
  -3   6  -3    1.60    1.10
   3  -6   3    1.30    1.10
  -4   6  -3   -0.60    1.00
   4  -6   3    1.80    1.20
   4   5  -3   21.30    1.90
  -4  -5   3   18.80    2.00
   3   5  -3    0.60    0.90
  -3  -5   3    1.60    0.90
  -3  -5   3    0.00    0.80
   2   5  -3    0.70    0.80
  -2  -5   3   -0.40    0.70
  -2  -5   3   -0.30    0.70
   1   5  -3   20.30    1.40
  -1  -5   3   19.90    1.30
  -1  -5   3   21.00    1.40
   0   5  -3   22.10    1.30
   0  -5   3   21.10    1.50
   0  -5   3   23.80    1.20
  -1   5  -3  210.48    4.00
  -1   5  -3  201.78    4.20
   1  -5   3  203.68    4.40
  -2   5  -3   29.30    1.80
  -2   5  -3   29.00    1.40
   2  -5   3   29.50    1.90
  -3   5  -3   22.40    1.90
  -3   5  -3   23.90    1.40
   3  -5   3   23.60    2.00
  -4   5  -3   27.20    2.20
   4  -5   3   26.90    2.10
   4   4  -3    8.20    1.20
   3   4  -3   30.50    1.70
  -3  -4   3   28.00    1.80
   2   4  -3   32.00    1.50
  -2  -4   3   29.80    1.60
   1   4  -3   81.69    2.20
  -1  -4   3   81.69    2.10
  -1  -4   3   79.19    2.30
   0   4  -3  177.18    3.20
   0   4  -3  181.38    3.50
   0  -4   3  180.98    3.70
   0  -4   3  179.58    3.20
  -1   4  -3    1.90    0.60
  -1   4  -3    2.50    0.60
   1  -4   3    1.50    0.60
  -2   4  -3  427.26    6.80
  -2   4  -3  441.86    7.50
   2  -4   3  451.85    7.50
  -3   4  -3    0.30    0.60
  -3   4  -3    0.10    0.80
   3  -4   3    0.30    0.80
  -4   4  -3   33.70    2.30
   4  -4   3   34.70    2.20
  -5   4  -3    0.60    1.10
   5  -4   3   -0.10    1.10
   5   3  -3    0.00    1.10
   4   3  -3    2.70    0.90
   4   3  -3    0.90    0.90
  -4  -3   3    3.70    1.10
   3   3  -3    8.20    1.20
   3   3  -3    8.20    1.00
  -3  -3   3    7.80    1.10
   2   3  -3   14.40    1.10
   2   3  -3   11.90    1.10
  -2  -3   3   13.30    1.20
   1   3  -3    0.30    0.40
   1   3  -3   -0.20    0.40
  -1  -3   3   -0.60    0.40
   0   3  -3   69.79    1.60
   0   3  -3   67.79    1.80
   0  -3   3   68.39    1.90
  -1   3  -3  405.86    6.10
   1  -3   3  419.06    6.50
   1  -3   3  403.26    5.40
  -2   3  -3  218.18    3.90
   2  -3   3  228.98    4.40
   2  -3   3  222.58    4.30
  -3   3  -3    8.20    0.90
   3  -3   3    8.20    1.20
  -4   3  -3   29.70    1.50
  -4   3  -3   33.40    2.10
   4  -3   3   35.90    2.10
  -5   3  -3    8.30    1.60
   5  -3   3    8.20    1.40
   5   2  -3    1.90    1.10
  -5  -2   3    1.70    1.10
   4   2  -3   12.20    1.20
   4   2  -3    9.60    1.40
  -4  -2   3   11.50    1.40
   3   2  -3   98.99    2.40
   3   2  -3  101.29    2.80
  -3  -2   3  102.99    2.90
   2   2  -3   68.19    1.80
   2   2  -3   70.49    2.10
  -2  -2   3   70.19    2.10
   1   2  -3  273.77    4.40
   1   2  -3  271.27    4.20
  -1  -2   3  270.57    4.50
   0   2  -3  789.42   10.60
   0   2  -3  804.62   10.30
   0  -2   3  800.42   10.20
   0  -2   3  786.82   10.80
  -1   2  -3  101.79    2.10
   1  -2   3  100.69    2.30
   1  -2   3  100.39    2.20
  -2   2  -3   41.00    1.30
   2  -2   3   40.20    1.50
   2  -2   3   36.30    1.50
  -3   2  -3  127.29    2.70
   3  -2   3  123.79    3.10
   3  -2   3  125.09    3.20
  -4   2  -3   87.89    2.40
   4  -2   3   94.79    3.10
   4  -2   3   91.49    2.90
   5  -2   3    0.10    0.90
   5   1  -3   -0.40    0.90
  -5  -1   3    1.20    1.00
   4   1  -3    1.60    0.90
  -4  -1   3    3.30    0.90
   3   1  -3    1.00    0.60
   3   1  -3    1.30    0.50
  -3  -1   3    2.00    0.70
   2   1  -3   30.20    1.00
   2   1  -3   27.70    1.30
  -2  -1   3   27.90    1.30
  -2  -1   3   26.60    0.80
   1   1  -3  231.68    3.70
   1   1  -3  220.88    3.50
  -1  -1   3  227.58    3.90
   0   1  -3  324.47    4.50
   0   1  -3  322.57    4.60
   0  -1   3  317.37    4.80
   0  -1   3  322.37    4.40
  -1   1  -3  156.38    2.70
   1  -1   3  154.88    2.70
   1  -1   3  159.08    2.80
  -2   1  -3  735.43   10.00
   2  -1   3  742.43   10.40
   2  -1   3  740.93   10.20
  -3   1  -3   55.39    1.60
   3  -1   3   52.19    1.80
   3  -1   3   52.69    2.00
  -4   1  -3    1.00    0.50
   4  -1   3    1.00    0.90
   4  -1   3    1.10    0.70
  -5   1  -3    7.60    1.00
   5  -1   3    9.10    1.50
   5  -1   3    9.80    1.30
  -6   1  -3    0.20    1.20
   5   0  -3    0.60    1.00
  -5   0   3    1.70    1.20
   4   0  -3    0.50    0.70
  -4   0   3    0.80    0.90
   3   0  -3   16.50    1.20
   3   0  -3   16.10    0.90
  -3   0   3   16.70    1.40
  -3   0   3   16.40    1.10
   2   0  -3 1347.27   17.20
   2   0  -3 1366.06   17.90
  -2   0   3 1372.46   17.40
  -2   0   3 1346.37   18.00
   1   0  -3  853.51   10.80
   1   0  -3  855.91   11.30
  -1   0   3  853.81   11.30
  -1   0   3  827.32   10.80
   0   0  -3  195.98    3.00
   0   0  -3  201.88    3.00
   0   0   3  202.08    3.10
   0   0   3  203.68    3.00
  -1   0  -3  154.78    2.30
  -1   0  -3  157.98    2.60
   1   0   3  157.18    2.70
   1   0   3  158.68    2.50
  -2   0  -3 1782.12   22.60
  -2   0  -3 1771.32   22.10
   2   0   3 1775.52   23.00
   2   0   3 1818.32   22.60
  -3   0  -3   28.00    1.20
  -3   0  -3   27.80    0.90
   3   0   3   28.10    1.40
   3   0   3   27.80    1.20
  -4   0  -3   28.50    1.40
   4   0   3   30.40    1.50
   4   0   3   30.80    1.80
  -5   0  -3   25.70    1.60
   5   0   3   25.90    2.00
   6   0   3    3.80    1.40
   5  -1  -3    3.70    1.10
  -5   1   3    1.90    1.20
   4  -1  -3    0.90    0.80
   3  -1  -3    1.40    0.60
   3  -1  -3    1.00    0.60
  -3   1   3    1.10    0.60
   2  -1  -3  982.90   13.60
   2  -1  -3 1009.20   13.50
  -2   1   3  999.00   13.40
   1  -1  -3  173.18    3.00
  -1   1   3  170.28    2.90
   0  -1  -3  545.95    7.20
   0  -1  -3  534.55    6.90
   0   1   3  547.95    7.30
   0   1   3  532.85    7.10
  -1  -1  -3  778.32   10.00
  -1  -1  -3  780.92   10.10
   1   1   3  777.02   10.30
   1   1   3  766.82    9.70
  -2  -1  -3    3.50    0.50
   2   1   3    3.10    0.40
   2   1   3    5.10    0.70
  -3  -1  -3    7.70    0.70
   3   1   3    6.40    0.90
   3   1   3    7.50    0.70
  -4  -1  -3  140.69    2.90
  -4  -1  -3  136.79    3.10
   4   1   3  139.69    3.60
  -5  -1  -3    1.80    0.80
   5   1   3    2.60    1.10
   4  -2  -3   12.50    1.30
   4  -2  -3   15.30    1.70
  -4   2   3   11.90    1.40
   3  -2  -3    5.60    0.80
   3  -2  -3    5.20    0.90
  -3   2   3    4.80    0.90
   2  -2  -3  185.68    3.70
   2  -2  -3  194.08    3.50
  -2   2   3  194.28    3.70
   1  -2  -3   -0.10    0.30
   1  -2  -3    0.00    0.40
  -1   2   3    0.00    0.40
   0  -2  -3  569.94    7.70
   0  -2  -3  570.34    7.50
   0   2   3  573.74    7.90
  -1  -2  -3  599.24    8.10
   1   2   3  599.14    8.00
   1   2   3  620.34    8.50
  -2  -2  -3  167.28    3.00
   2   2   3  175.98    3.30
   2   2   3  170.68    3.00
  -3  -2  -3   91.69    2.10
   3   2   3   92.99    2.40
   3   2   3   90.09    2.20
  -4  -2  -3   44.30    1.70
   4   2   3   44.90    1.80
   4   2   3   45.50    2.00
   5   2   3   52.29    2.50
  -6  -2  -3    0.50    0.90
   5  -3  -3    1.10    1.10
  -5   3   3    2.10    1.10
   4  -3  -3    5.00    1.20
   4  -3  -3    8.40    1.10
  -4   3   3    7.70    1.30
   3  -3  -3   -0.20    0.60
   3  -3  -3    0.20    0.50
  -3   3   3    0.40    0.70
   2  -3  -3  316.17    5.10
   2  -3  -3  315.37    5.40
  -2   3   3  318.07    5.60
   1  -3  -3  437.06    6.50
   1  -3  -3  430.46    6.40
  -1   3   3  442.76    6.80
   0  -3  -3   31.20    1.10
   0  -3  -3   31.90    1.00
   0   3   3   33.00    1.30
   0   3   3   31.30    0.80
  -1  -3  -3  856.71   11.40
   1   3   3  855.71   11.20
   1   3   3  854.51   11.60
  -2  -3  -3   26.40    1.10
   2   3   3   26.50    1.20
   2   3   3   24.10    1.10
  -3  -3  -3   49.50    1.60
   3   3   3   50.09    1.80
   3   3   3   46.30    1.60
  -4  -3  -3    8.50    1.10
   4   3   3    7.90    1.10
   4   3   3    7.30    1.10
  -5  -3  -3   15.10    1.50
   5   3   3   16.40    1.60
  -5   4   3    3.80    1.30
   4  -4  -3   17.70    1.80
  -4   4   3   17.10    1.90
   3  -4  -3    2.90    0.90
   3  -4  -3    2.60    0.70
  -3   4   3    2.10    0.90
   2  -4  -3   22.50    1.30
   2  -4  -3   20.10    1.20
  -2   4   3   21.70    1.40
   1  -4  -3   14.40    0.90
   1  -4  -3   13.70    1.00
  -1   4   3   13.60    1.10
   0  -4  -3  160.78    2.80
   0  -4  -3  161.78    3.00
   0   4   3  160.98    3.30
   0   4   3  160.28    2.60
  -1  -4  -3   84.09    1.50
  -1  -4  -3   83.09    2.10
   1   4   3   85.69    1.90
   1   4   3   86.09    2.20
  -2  -4  -3    0.70    0.50
   2   4   3    0.30    0.50
   2   4   3    0.30    0.50
  -3  -4  -3   76.19    2.30
   3   4   3   75.79    2.30
   3   4   3   75.19    2.20
  -4  -4  -3   16.90    1.40
   4   4   3   16.20    1.50
  -5  -4  -3   -1.40    0.70
   5   4   3    2.20    1.00
   4  -5  -3   14.00    1.80
  -4   5   3   14.40    1.90
   3  -5  -3   11.20    1.40
  -3   5   3   11.40    1.60
   2  -5  -3   17.00    1.10
   2  -5  -3   15.80    1.30
  -2   5   3   17.50    1.50
   1  -5  -3  280.07    5.00
   1  -5  -3  288.67    4.80
  -1   5   3  283.07    5.40
   0  -5  -3   66.19    1.90
   0  -5  -3   64.79    1.80
   0   5   3   67.79    2.20
   0   5   3   63.79    1.60
  -1  -5  -3    3.00    0.70
   1   5   3    1.90    0.70
   1   5   3    2.80    0.60
  -2  -5  -3  108.79    2.70
   2   5   3  108.09    2.70
   2   5   3  109.69    2.60
  -3  -5  -3   33.10    1.70
   3   5   3   33.60    1.60
   3   5   3   33.10    1.70
  -4  -5  -3   17.50    1.60
   4   5   3   18.40    1.60
  -5  -5  -3    3.50    1.10
   5   5   3    4.70    1.20
   4  -6  -3    0.00    1.10
  -4   6   3   -0.50    1.00
   3  -6  -3    1.00    1.00
  -3   6   3    2.60    1.10
   2  -6  -3   12.10    1.20
   2  -6  -3   14.10    1.50
  -2   6   3   11.90    1.40
   1  -6  -3    0.00    0.60
   1  -6  -3    0.70    0.60
  -1   6   3   -0.30    0.60
   0  -6  -3  116.69    2.80
   0  -6  -3  113.09    2.90
   0   6   3  121.49    3.20
   0   6   3  118.99    2.50
  -1  -6  -3  353.96    6.10
   1   6   3  354.96    5.70
   1   6   3  347.67    6.20
  -2  -6  -3    2.30    0.80
   2   6   3    1.30    0.80
   2   6   3    1.50    0.70
  -3  -6  -3    4.30    1.00
   3   6   3    5.20    1.10
  -4  -6  -3    0.60    0.80
   4   6   3   -0.80    0.90
  -5  -6  -3    3.80    1.40
   3  -7  -3   65.29    3.00
  -3   7   3   65.49    3.10
   2  -7  -3    2.00    1.00
  -2   7   3    2.00    1.10
   1  -7  -3   22.30    1.60
   1  -7  -3   22.00    1.40
  -1   7   3   21.20    1.80
   0  -7  -3    8.70    1.20
  -1  -7  -3  148.79    3.60
   1   7   3  144.49    3.30
   1   7   3  138.89    3.80
  -2  -7  -3    6.00    1.10
   2   7   3    4.70    1.00
  -3  -7  -3   16.20    1.70
   3   7   3   14.20    1.60
  -4  -7  -3   10.30    1.60
   4   7   3    9.60    1.50
   3  -8  -3    6.80    1.60
   2  -8  -3    1.20    1.00
  -2   8   3    0.50    1.10
   1  -8  -3   13.90    1.90
  -1   8   3   12.80    1.70
   0  -8  -3   41.30    2.10
   0   8   3   46.70    2.80
  -1  -8  -3    8.80    1.30
   1   8   3    6.80    1.10
  -2  -8  -3   -0.60    0.80
   2   8   3   -0.50    0.80
  -3  -8  -3   14.20    1.70
   3   8   3   12.10    1.50
  -1   9   3    5.90    1.80
   0  -9  -3    1.20    1.10
   0   9   3   -0.30    1.70
  -1  -9  -3   12.80    1.70
  -2  -9  -3    9.10    1.50
   2   9   3    9.60    1.50
  -1  -8   4   15.20    1.90
   0   8  -4    0.90    1.00
   0  -8   4    0.60    1.30
  -1   8  -4   15.00    1.70
   1  -8   4   16.70    2.10
   2   7  -4    7.20    1.40
  -2  -7   4   10.00    1.50
  -2  -7   4    7.20    1.70
   1   7  -4    8.70    1.40
  -1  -7   4    7.50    1.40
   0   7  -4    9.50    1.30
   0  -7   4    9.60    1.60
  -1   7  -4   24.10    1.90
   1  -7   4   27.80    2.20
  -2   7  -4   22.60    1.80
   2  -7   4   18.50    2.10
  -3   7  -4    9.00    1.70
   3  -7   4    7.60    2.20
   3   6  -4    4.10    1.20
  -3  -6   4    2.40    1.20
   2   6  -4   15.20    1.70
  -2  -6   4   17.00    1.70
  -2  -6   4   19.60    1.80
   1   6  -4   74.69    2.70
  -1  -6   4   71.39    2.70
  -1  -6   4   68.89    2.40
   0   6  -4   13.80    1.40
   0  -6   4   13.90    1.60
  -1   6  -4   12.60    1.30
   1  -6   4   11.00    1.50
  -2   6  -4   28.90    1.70
  -2   6  -4   31.60    2.00
   2  -6   4   28.80    2.20
  -3   6  -4    4.40    1.30
  -3   6  -4    5.30    1.10
   3  -6   4    6.20    1.50
  -4   6  -4   15.40    2.10
   4   5  -4    1.20    1.10
   3   5  -4    1.40    1.00
  -3  -5   4    4.30    1.20
  -3  -5   4    2.00    1.10
   2   5  -4   17.80    1.60
  -2  -5   4   18.90    1.60
  -2  -5   4   16.00    1.60
   1   5  -4    5.50    1.00
  -1  -5   4    7.60    1.00
  -1  -5   4    4.00    0.90
   0   5  -4   16.70    1.30
   0  -5   4   17.70    1.50
  -1   5  -4  119.39    3.00
   1  -5   4  113.29    3.30
  -2   5  -4   89.49    2.60
  -2   5  -4   85.29    2.90
   2  -5   4   84.29    3.00
  -3   5  -4    6.50    1.10
  -3   5  -4    5.40    1.30
   3  -5   4    7.40    1.40
  -4   5  -4    1.70    1.20
   4  -5   4    2.70    1.30
   4   4  -4    0.80    1.00
   4   4  -4    0.80    1.00
  -4  -4   4   -0.40    1.10
   3   4  -4   12.60    1.30
   3   4  -4   12.30    1.50
  -3  -4   4   17.30    1.70
   2   4  -4   39.10    1.80
   2   4  -4   39.10    1.80
  -2  -4   4   37.60    1.90
   1   4  -4   16.10    1.20
  -1  -4   4   16.50    1.40
   0   4  -4   67.79    2.00
   0  -4   4   67.59    2.20
   0  -4   4   64.39    1.70
  -1   4  -4  450.05    7.10
  -1   4  -4  453.35    7.20
   1  -4   4  453.65    7.50
  -2   4  -4   31.80    1.50
  -2   4  -4   31.10    1.70
   2  -4   4   32.50    1.80
  -3   4  -4   37.80    1.70
  -3   4  -4   38.20    2.10
   3  -4   4   37.00    2.10
  -4   4  -4   52.09    2.70
  -4   4  -4   55.39    2.10
   4  -4   4   56.89    2.70
  -5   4  -4   25.30    2.80
   5  -4   4   25.70    2.30
   4   3  -4    2.80    0.90
   4   3  -4    2.30    1.10
  -4  -3   4    3.50    1.10
   3   3  -4   -0.50    0.80
   3   3  -4    0.30    0.60
  -3  -3   4    0.50    0.80
   2   3  -4   29.10    1.60
   2   3  -4   32.90    1.50
  -2  -3   4   27.80    1.60
   1   3  -4    3.40    0.70
   1   3  -4    3.80    0.70
  -1  -3   4    2.50    0.70
   0   3  -4  333.87    5.40
   0   3  -4  337.97    5.00
   0   3  -4  330.57    4.90
   0  -3   4  333.47    5.60
  -1   3  -4   28.60    1.30
   1  -3   4   28.50    1.20
   1  -3   4   29.60    1.50
  -2   3  -4  268.57    4.70
   2  -3   4  268.77    5.00
   2  -3   4  273.67    5.10
  -3   3  -4   55.89    1.90
   3  -3   4   56.19    2.20
   3  -3   4   56.09    2.30
  -4   3  -4    0.50    0.60
   4  -3   4   -0.20    0.90
  -5   3  -4    0.00    1.10
   5  -3   4    1.30    1.10
   5   2  -4    3.70    1.30
  -5  -2   4    3.70    1.40
   4   2  -4    6.30    1.30
  -4  -2   4    4.30    1.20
   3   2  -4   -0.60    0.70
   3   2  -4    0.50    0.60
  -3  -2   4   -0.20    0.70
   2   2  -4  234.48    4.10
   2   2  -4  237.58    4.50
  -2  -2   4  237.38    4.60
   1   2  -4  263.07    4.30
   1   2  -4  266.17    4.50
  -1  -2   4  271.97    4.70
   0   2  -4   11.00    0.70
   0   2  -4   10.50    0.80
   0  -2   4   10.60    0.90
   0  -2   4   10.50    0.60
  -1   2  -4   19.80    1.00
  -1   2  -4   19.30    0.60
   1  -2   4   19.20    1.10
   1  -2   4   18.60    1.00
  -2   2  -4  504.65    7.50
   2  -2   4  502.45    7.80
   2  -2   4  501.25    7.70
  -3   2  -4  213.48    4.00
   3  -2   4  208.48    4.50
   3  -2   4  215.28    4.40
  -4   2  -4   33.60    1.60
   4  -2   4   31.80    1.90
   4  -2   4   31.70    2.00
  -5   2  -4   15.30    1.50
   5  -2   4   12.80    1.80
   5  -2   4   14.40    1.60
   5   1  -4   -0.50    1.00
  -5  -1   4    0.80    1.10
   4   1  -4    2.00    1.00
  -4  -1   4    2.70    1.10
   3   1  -4    0.80    0.70
   3   1  -4    1.10    0.60
  -3  -1   4    0.90    0.70
   2   1  -4   22.90    1.00
   2   1  -4   20.40    1.20
  -2  -1   4   21.40    1.30
   1   1  -4   53.59    1.60
   1   1  -4   52.59    1.40
  -1  -1   4   52.99    1.70
   0   1  -4   18.70    0.80
   0   1  -4   18.10    0.80
   0  -1   4   17.40    0.90
   0  -1   4   17.90    0.70
  -1   1  -4  781.82   10.50
  -1   1  -4  779.02    9.90
   1  -1   4  790.72   10.60
   1  -1   4  791.32   10.60
  -2   1  -4   40.00    1.30
   2  -1   4   39.10    1.40
   2  -1   4   40.90    1.60
  -3   1  -4   26.20    1.20
   3  -1   4   26.60    1.40
   3  -1   4   29.20    1.60
  -4   1  -4    7.20    0.90
   4  -1   4    5.80    1.20
   4  -1   4    7.50    1.10
  -5   1  -4    8.00    1.10
   5  -1   4    7.90    1.50
   6  -1   4   -0.90    1.90
   5   0  -4    1.40    1.00
  -5   0   4    0.70    1.20
   4   0  -4   11.30    1.40
  -4   0   4   10.60    1.50
   3   0  -4  177.68    4.00
  -3   0   4  174.18    4.00
   2   0  -4  456.55    6.30
   2   0  -4  456.45    7.10
  -2   0   4  452.85    6.50
  -2   0   4  454.15    7.20
   1   0  -4  353.26    5.40
   1   0  -4  359.56    4.90
  -1   0   4  348.57    5.50
  -1   0   4  343.17    4.90
   0   0  -4   61.29    1.30
   0   0  -4   59.89    1.40
   0   0   4   58.69    1.40
   0   0   4   61.29    1.50
  -1   0  -4 1956.20   24.70
  -1   0  -4 1962.90   24.40
   1   0   4 1978.20   25.00
   1   0   4 1989.10   24.70
  -2   0  -4 1109.79   14.70
  -2   0  -4 1098.89   14.00
   2   0   4 1149.98   15.10
   2   0   4 1121.59   14.60
  -3   0  -4  382.16    6.10
   3   0   4  399.26    6.60
   3   0   4  381.16    6.00
  -4   0  -4   31.00    1.50
   4   0   4   32.20    1.90
   4   0   4   34.00    1.70
  -5   0  -4    7.30    1.10
   5   0   4    8.40    1.40
   6   0   4    4.70    1.40
   5  -1  -4   -0.10    1.00
  -5   1   4   -0.60    1.10
   4  -1  -4   -0.60    0.70
  -4   1   4   -0.20    0.90
   3  -1  -4   81.49    2.50
  -3   1   4   77.69    2.30
  -3   1   4   79.89    2.60
   2  -1  -4  211.18    4.00
  -2   1   4  218.18    3.80
  -2   1   4  208.38    4.10
   1  -1  -4  239.58    3.90
   1  -1  -4  232.38    3.20
  -1   1   4  226.78    4.00
  -1   1   4  231.98    3.80
   0  -1  -4  202.28    3.00
   0  -1  -4  209.28    3.30
   0   1   4  209.48    3.30
   0   1   4  206.98    3.40
  -1  -1  -4  146.89    2.40
  -1  -1  -4  146.29    2.50
   1   1   4  143.19    2.70
  -2  -1  -4   12.50    0.80
  -2  -1  -4   11.80    0.60
   2   1   4   13.70    1.00
   2   1   4   11.30    0.60
  -3  -1  -4  184.08    3.50
  -3  -1  -4  189.78    3.20
   3   1   4  193.08    4.00
   3   1   4  187.08    3.30
  -4  -1  -4    4.30    0.80
   4   1   4    3.20    1.00
  -5  -1  -4    4.90    1.00
   5   1   4    5.10    1.30
  -6  -1  -4    2.20    1.00
   6   1   4    3.60    1.40
   5  -2  -4   -0.80    0.90
  -5   2   4   -2.00    1.10
   4  -2  -4    6.70    1.20
  -4   2   4    6.40    1.20
   3  -2  -4   59.89    2.30
   3  -2  -4   62.99    2.20
  -3   2   4   61.49    2.20
   2  -2  -4   -0.20    0.50
   2  -2  -4    0.50    0.50
  -2   2   4    0.30    0.50
   1  -2  -4    1.00    0.50
   1  -2  -4    0.30    0.40
  -1   2   4    0.30    0.50
   0  -2  -4  746.13   10.00
   0  -2  -4  731.53    9.40
   0   2   4  741.03   10.10
   0   2   4  741.43    9.80
  -1  -2  -4  675.23    9.20
   1   2   4  687.03    9.50
  -2  -2  -4   15.90    0.80
   2   2   4   16.80    1.10
   2   2   4   16.40    0.90
  -3  -2  -4   61.59    1.70
   3   2   4   60.49    2.10
   3   2   4   58.39    1.80
  -4  -2  -4  273.07    4.80
   4   2   4  270.77    5.40
  -5  -2  -4    5.00    1.10
   5   2   4    6.00    1.30
  -6  -2  -4   -0.60    0.80
   4  -3  -4    2.40    1.00
   4  -3  -4    1.60    0.90
  -4   3   4    1.80    1.00
   3  -3  -4   70.09    2.30
   3  -3  -4   68.09    2.50
  -3   3   4   69.49    2.60
   2  -3  -4   16.80    1.20
   2  -3  -4   20.20    1.10
  -2   3   4   18.80    1.30
   1  -3  -4  232.78    4.00
   1  -3  -4  227.88    4.00
  -1   3   4  224.98    4.20
   0  -3  -4  653.53    9.10
   0  -3  -4  675.33    8.80
   0   3   4  650.93    9.40
   0   3   4  663.33    8.50
  -1  -3  -4   37.40    1.30
   1   3   4   37.00    1.10
   1   3   4   38.10    1.40
  -2  -3  -4  144.69    2.90
   2   3   4  144.79    2.80
   2   3   4  149.09    3.10
  -3  -3  -4  116.79    2.70
   3   3   4  114.39    2.90
   3   3   4  117.69    2.70
  -4  -3  -4  119.39    2.90
   4   3   4  112.59    3.20
   4   3   4  115.89    3.00
   5   3   4    1.00    0.90
   5   3   4    1.90    1.00
   4  -4  -4    0.30    1.00
   4  -4  -4    2.10    1.10
  -4   4   4    1.30    1.00
   3  -4  -4    0.50    0.70
   3  -4  -4    1.20    0.70
  -3   4   4    1.00    0.90
   2  -4  -4   24.70    1.50
   2  -4  -4   26.60    1.40
  -2   4   4   28.10    1.60
   1  -4  -4   52.19    1.70
   1  -4  -4   50.29    1.60
  -1   4   4   55.19    1.90
   0  -4  -4    6.30    0.80
   0  -4  -4    6.30    0.60
   0   4   4    5.50    0.90
   0   4   4    5.30    0.50
  -1  -4  -4  178.58    3.40
   1   4   4  174.68    3.60
   1   4   4  178.68    3.10
  -2  -4  -4  238.58    4.30
   2   4   4  234.68    4.10
   2   4   4  233.68    4.50
  -3  -4  -4   13.30    1.10
   3   4   4   14.50    1.30
   3   4   4   15.60    1.20
  -4  -4  -4   13.90    1.40
   4   4   4   13.10    1.40
   4   4   4   14.90    1.50
  -5  -4  -4    1.10    0.90
   5   4   4    1.60    1.00
   4  -5  -4   -1.00    0.90
  -4   5   4    0.50    1.00
   3  -5  -4   17.10    1.40
   3  -5  -4   19.70    1.80
  -3   5   4   20.70    1.80
   2  -5  -4  122.29    3.00
   2  -5  -4  119.29    3.20
  -2   5   4  118.79    3.40
   1  -5  -4    3.70    0.80
   1  -5  -4    4.60    0.80
  -1   5   4    4.50    0.90
   0  -5  -4   65.49    1.80
   0  -5  -4   69.69    2.00
   0   5   4   68.19    1.50
   0   5   4   68.89    2.30
  -1  -5  -4  132.89    3.00
   1   5   4  133.39    2.70
   1   5   4  137.19    3.20
  -2  -5  -4   67.19    2.10
   2   5   4   66.99    2.20
   2   5   4   69.39    2.10
  -3  -5  -4    0.40    0.60
   3   5   4    0.50    0.70
   3   5   4    0.50    0.70
  -4  -5  -4   85.29    2.80
   4   5   4   86.69    2.80
  -5  -5  -4    6.40    1.30
   5   5   4    6.70    1.40
   4  -6  -4    2.90    1.30
  -4   6   4    1.20    1.20
   3  -6  -4    1.30    1.00
  -3   6   4    0.70    1.00
   2  -6  -4    1.40    0.90
   2  -6  -4    0.20    0.60
  -2   6   4   -0.40    0.80
   1  -6  -4   10.00    1.10
   1  -6  -4   11.30    1.20
  -1   6   4    7.30    1.20
   0  -6  -4  412.36    6.80
   0   6   4  408.26    7.20
  -1  -6  -4   25.10    1.50
   1   6   4   24.40    1.30
   1   6   4   20.20    1.60
  -2  -6  -4   50.09    2.00
   2   6   4   46.70    2.10
   2   6   4   48.20    1.90
  -3  -6  -4    6.80    1.10
   3   6   4    6.80    1.10
   3   6   4    6.60    1.10
  -4  -6  -4    7.50    1.30
   4   6   4    8.60    1.30
  -5  -6  -4    0.60    1.00
   3  -7  -4   12.50    1.70
  -3   7   4   11.10    1.80
   2  -7  -4   27.20    2.00
   2  -7  -4   30.40    1.70
  -2   7   4   24.40    2.10
   1  -7  -4    0.50    0.70
   1  -7  -4    0.60    0.70
  -1   7   4    0.60    0.90
   0  -7  -4   67.39    2.40
   0   7   4   72.99    2.90
  -1  -7  -4   76.99    2.60
   1   7   4   70.49    2.70
   1   7   4   76.89    2.20
  -2  -7  -4   59.59    2.40
   2   7   4   51.29    2.30
   2   7   4   59.79    2.20
  -3  -7  -4   16.20    1.70
   3   7   4   16.90    1.70
  -4  -7  -4    5.20    1.20
   4   7   4    6.90    1.40
   2  -8  -4    6.80    1.40
  -2   8   4    5.60    1.50
   1  -8  -4    7.90    1.20
  -1   8   4    9.30    1.70
   0  -8  -4   38.10    2.10
   0   8   4   43.20    2.70
  -1  -8  -4    0.10    0.80
   1   8   4   -2.80    0.90
  -2  -8  -4    7.40    1.30
   2   8   4    8.50    1.20
  -3  -8  -4    2.10    1.10
   3   8   4    3.00    1.20
  -1   9   4    5.90    1.90
   0  -9  -4   12.70    1.60
   0   9   4   16.50    2.40
  -1  -9  -4    2.00    1.10
  -2  -9  -4    4.30    1.30
   2   9   4    6.80    2.20
  -2  -7   5    9.10    1.50
   1   7  -5    5.80    1.40
  -1  -7   5    7.70    1.50
   0   7  -5    3.90    1.20
   0  -7   5    3.20    1.30
  -1   7  -5   -0.40    0.90
   1  -7   5    0.00    1.10
  -2   7  -5   37.00    2.20
   2  -7   5   37.60    2.80
   3   6  -5    0.90    1.60
  -3  -6   5   -2.30    1.60
  -3  -6   5    1.00    1.10
   2   6  -5   30.00    2.20
  -2  -6   5   29.50    2.00
  -2  -6   5   29.90    2.20
   1   6  -5   -0.30    0.90
  -1  -6   5    1.90    1.00
   0   6  -5   -0.80    0.80
   0  -6   5    1.60    1.00
  -1   6  -5   53.29    2.30
   1  -6   5   55.49    2.70
  -2   6  -5    3.30    1.00
   2  -6   5    1.50    1.20
  -3   6  -5    4.00    1.40
  -3   6  -5    3.30    1.00
   3  -6   5    3.20    1.40
   3   5  -5    1.40    1.00
  -3  -5   5    0.00    1.10
   2   5  -5    0.10    0.90
  -2  -5   5    0.40    0.80
  -2  -5   5   -0.80    0.90
   1   5  -5    7.10    1.20
  -1  -5   5    5.70    1.10
  -1  -5   5    9.70    1.20
   0   5  -5   86.19    2.70
   0  -5   5   90.39    3.00
  -1   5  -5   26.90    1.60
   1  -5   5   26.60    1.90
  -2   5  -5   14.80    1.60
  -2   5  -5   13.30    1.40
   2  -5   5   13.40    1.60
  -3   5  -5   47.00    2.20
  -3   5  -5   42.60    2.50
   3  -5   5   51.79    2.70
  -4   5  -5   42.30    2.80
   4  -5   5   48.50    2.80
   4   4  -5    1.50    1.20
   4   4  -5    1.50    1.30
  -4  -4   5    2.50    1.40
   3   4  -5    1.10    1.00
   3   4  -5    0.20    0.80
  -3  -4   5   -0.40    1.00
   2   4  -5    0.60    0.80
   2   4  -5    0.40    0.80
  -2  -4   5   -0.40    0.80
   1   4  -5   62.99    2.20
   1   4  -5   63.59    2.10
  -1  -4   5   64.19    2.40
   0   4  -5  138.69    3.20
   0  -4   5  140.59    3.50
  -1   4  -5  174.88    3.70
   1  -4   5  180.38    4.20
  -2   4  -5   11.30    1.20
   2  -4   5   10.40    1.30
  -3   4  -5  171.78    3.90
   3  -4   5  172.18    4.50
  -4   4  -5   21.30    1.60
  -4   4  -5   21.50    2.20
   4  -4   5   19.80    2.00
   5  -4   5   23.40    2.30
   4   3  -5   -1.00    0.90
  -4  -3   5   -0.20    1.10
   3   3  -5   12.80    1.50
   3   3  -5   14.30    1.30
  -3  -3   5   17.50    1.80
   2   3  -5    0.10    0.60
   2   3  -5    0.40    0.70
  -2  -3   5   -0.10    0.80
   1   3  -5   46.70    1.70
   1   3  -5   50.49    1.80
  -1  -3   5   46.00    1.90
   0   3  -5   25.20    1.30
   0   3  -5   24.10    1.10
   0  -3   5   24.10    1.40
  -1   3  -5  444.86    7.00
   1  -3   5  449.36    7.00
   1  -3   5  465.15    7.40
  -2   3  -5   11.80    1.10
   2  -3   5   11.60    1.20
   2  -3   5   10.40    1.30
  -3   3  -5   35.10    1.60
   3  -3   5   33.40    2.00
   3  -3   5   34.70    2.00
  -4   3  -5   16.20    1.50
   4  -3   5   18.90    2.00
   4  -3   5   16.40    1.70
   5  -3   5    8.40    1.50
   4   2  -5    0.40    1.00
  -4  -2   5    2.10    1.20
   3   2  -5   29.70    1.50
   3   2  -5   27.00    1.80
  -3  -2   5   31.50    2.00
   2   2  -5    7.30    1.00
   2   2  -5    8.60    0.90
  -2  -2   5    7.00    1.00
   1   2  -5   64.09    1.90
   1   2  -5   63.29    1.80
  -1  -2   5   65.29    2.10
   0   2  -5  108.49    2.20
   0   2  -5  107.99    2.40
   0  -2   5  108.19    2.10
   0  -2   5  106.69    2.60
  -1   2  -5  293.87    4.10
  -1   2  -5  283.57    4.80
   1  -2   5  283.17    5.00
   1  -2   5  288.97    4.80
  -2   2  -5   30.60    1.40
   2  -2   5   32.40    1.50
   2  -2   5   29.80    1.50
  -3   2  -5  266.17    5.00
   3  -2   5  272.27    5.50
   3  -2   5  275.27    5.30
  -4   2  -5   80.99    2.50
   4  -2   5   75.89    3.00
   4  -2   5   78.19    2.70
  -5   2  -5    5.60    1.10
   5  -2   5    7.40    1.60
   5  -2   5    3.60    1.70
  -5  -1   5    1.30    1.20
   4   1  -5    2.60    1.10
  -4  -1   5    3.40    1.20
   3   1  -5   -0.30    0.70
  -3  -1   5   -0.10    0.70
   2   1  -5    9.40    1.10
   2   1  -5    9.80    0.90
  -2  -1   5   10.60    1.20
   1   1  -5   39.10    1.40
   1   1  -5   40.80    1.30
  -1  -1   5   40.20    1.00
  -1  -1   5   40.10    1.60
   0   1  -5  218.88    3.70
   0   1  -5  216.88    3.60
   0  -1   5  217.88    3.50
   0  -1   5  219.38    3.90
  -1   1  -5  324.07    4.60
  -1   1  -5  319.17    5.10
   1  -1   5  326.57    5.20
   1  -1   5  336.57    5.20
  -2   1  -5  191.78    3.60
   2  -1   5  196.38    3.70
   2  -1   5  195.58    3.90
  -3   1  -5    0.50    0.50
   3  -1   5    1.00    0.70
   3  -1   5    1.20    0.60
  -4   1  -5    1.50    0.70
   4  -1   5    0.60    0.90
   4  -1   5    1.20    0.80
  -5   1  -5    2.10    0.90
   5  -1   5    2.10    1.20
   5   0  -5    0.40    1.20
  -5   0   5   -1.40    1.00
   4   0  -5    3.50    1.10
  -4   0   5    4.90    1.20
   3   0  -5   97.49    2.90
  -3   0   5   97.79    3.00
   2   0  -5   34.20    1.60
   2   0  -5   35.40    1.20
  -2   0   5   35.00    1.60
   1   0  -5    0.30    0.40
   1   0  -5   -0.10    0.30
  -1   0   5    0.00    0.50
   0   0  -5  124.39    2.40
   0   0  -5  119.89    2.30
   0   0   5  123.99    2.40
   0   0   5  121.99    2.60
  -1   0  -5 2087.99   25.60
  -1   0  -5 2040.50   25.90
   1   0   5 1977.20   26.00
   1   0   5 2082.59   25.90
  -2   0  -5  446.36    6.00
  -2   0  -5  442.86    6.70
   2   0   5  450.95    6.50
   2   0   5  446.36    7.00
  -3   0  -5    0.50    0.50
   3   0   5    0.30    0.50
   3   0   5    0.00    0.60
  -4   0  -5  183.08    3.90
   4   0   5  188.78    4.60
  -5   0  -5   23.00    1.70
   5   0   5   17.90    2.00
  -6   0  -5    1.40    1.00
   6   0   5   -0.30    1.40
   5  -1  -5   -0.40    1.00
  -5   1   5    0.40    1.40
   4  -1  -5   -0.40    0.80
  -4   1   5    2.00    1.20
   3  -1  -5   88.29    2.80
  -3   1   5   92.09    2.90
   2  -1  -5    5.00    0.80
  -2   1   5    4.00    0.70
  -2   1   5    2.90    0.80
   1  -1  -5    1.40    0.30
   1  -1  -5    2.30    0.60
  -1   1   5    2.80    0.60
  -1   1   5    1.70    0.50
   0  -1  -5  401.86    5.90
   0  -1  -5  392.16    5.50
   0   1   5  401.46    5.90
   0   1   5  400.76    6.00
  -1  -1  -5   17.30    0.80
  -1  -1  -5   17.60    0.80
   1   1   5   17.00    1.00
   1   1   5   17.80    0.80
  -2  -1  -5    6.50    0.50
  -2  -1  -5    6.80    0.70
   2   1   5    8.60    1.00
   2   1   5    6.50    0.60
  -3  -1  -5   25.60    1.30
  -3  -1  -5   26.20    1.00
   3   1   5   26.30    1.50
  -4  -1  -5   17.50    1.40
   4   1   5   19.50    1.70
  -5  -1  -5    5.70    1.10
   5   1   5    6.50    1.40
  -6  -1  -5   -0.30    0.80
   6   1   5   -0.80    1.10
   5  -2  -5    1.30    1.10
   4  -2  -5    1.60    1.00
  -4   2   5    1.20    1.10
   3  -2  -5    1.10    0.80
  -3   2   5    1.00    0.70
  -3   2   5    0.60    0.90
   2  -2  -5   38.00    1.60
  -2   2   5   37.50    1.60
  -2   2   5   34.70    1.70
   1  -2  -5  258.37    4.40
  -1   2   5  250.77    4.40
  -1   2   5  256.47    4.50
   0  -2  -5   53.59    1.50
   0  -2  -5   51.79    1.20
   0   2   5   50.79    1.40
   0   2   5   51.79    1.60
  -1  -2  -5   28.60    1.00
  -1  -2  -5   30.00    1.00
   1   2   5   29.90    1.30
  -2  -2  -5  550.84    7.90
  -2  -2  -5  549.35    7.80
   2   2   5  559.84    8.40
  -3  -2  -5  530.35    8.10
  -3  -2  -5  539.25    7.80
   3   2   5  549.45    8.60
  -4  -2  -5  163.78    3.70
   4   2   5  162.78    4.10
  -5  -2  -5    1.80    0.80
   5   2   5    0.70    1.10
  -6  -2  -5    3.90    1.20
   6   2   5    4.00    1.50
   4  -3  -5    1.20    0.90
  -4   3   5    1.20    0.90
   3  -3  -5    8.10    1.30
   3  -3  -5    8.40    1.20
  -3   3   5    8.40    1.20
   2  -3  -5   68.49    2.20
   2  -3  -5   70.89    2.20
  -2   3   5   67.09    2.30
   1  -3  -5  140.49    2.90
   1  -3  -5  138.09    3.00
  -1   3   5  133.09    3.10
   0  -3  -5  343.67    5.50
   0  -3  -5  346.07    4.80
   0   3   5  352.76    5.20
   0   3   5  350.26    5.70
  -1  -3  -5   39.80    1.40
   1   3   5   43.10    1.60
  -2  -3  -5  183.38    3.40
   2   3   5  187.08    3.40
   2   3   5  187.28    3.80
  -3  -3  -5  116.49    2.70
   3   3   5  114.89    3.00
   3   3   5  113.89    2.70
  -4  -3  -5   42.00    1.70
   4   3   5   47.30    2.00
   4   3   5   47.10    2.20
   5   3   5   17.50    1.90
   4  -4  -5    0.40    0.90
   4  -4  -5   -0.70    1.00
  -4   4   5   -0.60    0.80
   3  -4  -5   15.40    1.40
   3  -4  -5   17.40    1.70
  -3   4   5   13.10    1.50
   2  -4  -5    0.30    0.60
   2  -4  -5   -0.30    0.60
  -2   4   5    0.00    0.60
   1  -4  -5   15.70    1.10
   1  -4  -5   16.30    1.10
  -1   4   5   13.60    1.20
   0  -4  -5  206.98    3.80
   0  -4  -5  206.98    3.50
   0   4   5  211.48    4.10
  -1  -4  -5  150.58    3.10
   1   4   5  153.08    2.80
   1   4   5  152.08    3.40
  -2  -4  -5  180.88    3.60
   2   4   5  183.28    3.50
   2   4   5  185.88    4.00
  -3  -4  -5   91.09    2.50
   3   4   5   91.79    2.50
   3   4   5   92.79    2.80
  -4  -4  -5   -0.30    0.60
   4   4   5    0.30    0.80
   4   4   5   -0.40    0.80
   5   4   5    0.30    1.00
   5   4   5   -0.40    1.00
   4  -5  -5    2.30    1.20
  -4   5   5    0.00    1.00
   3  -5  -5    7.70    1.30
   3  -5  -5    6.70    1.10
  -3   5   5    4.20    1.20
   2  -5  -5   34.80    1.80
   2  -5  -5   33.70    1.80
  -2   5   5   38.60    2.10
   1  -5  -5   73.49    2.20
   1  -5  -5   75.39    2.20
  -1   5   5   72.79    2.50
   0  -5  -5   21.40    1.10
   0  -5  -5   20.60    1.20
   0   5   5   22.80    1.50
  -1  -5  -5    0.10    0.50
   1   5   5    0.20    0.60
   1   5   5    0.60    0.40
  -2  -5  -5   26.60    1.40
   2   5   5   24.50    1.30
   2   5   5   29.00    1.60
  -3  -5  -5  216.08    4.40
   3   5   5  212.38    4.70
   3   5   5  210.98    4.30
  -4  -5  -5    2.00    0.90
   4   5   5    2.20    1.00
   4   5   5    2.10    1.00
  -5  -5  -5    7.20    1.30
   5   5   5    6.70    1.40
   3  -6  -5    2.40    1.00
   3  -6  -5    3.20    1.10
  -3   6   5    2.10    1.10
   2  -6  -5    0.20    0.80
   2  -6  -5    0.30    0.70
  -2   6   5   -1.40    0.80
   1  -6  -5  130.39    3.20
   1  -6  -5  137.39    3.30
  -1   6   5  132.69    3.70
   0  -6  -5  103.79    2.80
   0   6   5  106.79    3.20
  -1  -6  -5   86.39    2.60
   1   6   5   84.39    2.80
   1   6   5   90.79    2.20
  -2  -6  -5   16.70    1.30
   2   6   5   15.70    1.30
   2   6   5   12.40    1.40
  -3  -6  -5    4.00    1.00
   3   6   5    6.50    1.10
   3   6   5    5.00    1.10
  -4  -6  -5    5.50    1.20
   4   6   5    5.50    1.30
  -5  -6  -5    2.60    1.10
   3  -7  -5    1.40    1.20
  -3   7   5    2.70    1.30
   2  -7  -5    3.60    1.00
   2  -7  -5    2.90    1.10
  -2   7   5    0.90    1.10
   1  -7  -5    4.80    1.00
  -1   7   5    4.30    1.30
   0  -7  -5  146.49    3.60
   0   7   5  145.29    4.10
  -1  -7  -5    7.50    1.30
   1   7   5    9.70    1.50
  -2  -7  -5    1.30    0.90
   2   7   5    2.00    0.80
   2   7   5   -0.20    0.80
  -3  -7  -5   59.39    2.60
   3   7   5   62.09    2.50
  -4  -7  -5    7.60    1.40
   4   7   5    8.70    1.50
  -2   8   5   -0.10    1.20
   1  -8  -5   31.20    1.90
  -1   8   5   32.30    2.60
   0  -8  -5    0.90    0.80
   0   8   5   -0.50    1.30
  -1  -8  -5   -0.20    0.80
   1   8   5   -2.60    0.80
  -2  -8  -5    9.80    1.50
   2   8   5    9.90    1.50
   2   8   5    8.10    1.30
  -3  -8  -5    0.50    1.00
   3   8   5    1.10    1.10
   1  -9  -5    3.40    1.10
  -1   9   5    6.90    2.10
   0  -9  -5    1.80    1.00
   0   9   5    0.40    1.80
  -1  -9  -5   11.70    1.70
   1   9   5    5.20    1.60
  -2  -9  -5   31.30    2.50
  -1  -7   6    2.30    1.30
   0   7  -6    9.80    1.60
   0  -7   6   11.50    1.80
  -1   7  -6   27.30    2.20
   1  -7   6   22.10    2.30
  -2   7  -6    3.50    1.20
   2   6  -6    4.20    1.30
  -2  -6   6    3.00    1.40
  -2  -6   6    5.10    1.30
   1   6  -6    1.00    1.00
  -1  -6   6    3.20    1.10
   0   6  -6   25.70    2.00
   0  -6   6   26.30    2.20
  -1   6  -6    0.40    1.00
   1  -6   6    0.30    1.10
  -2   6  -6    4.60    1.20
   2  -6   6    4.10    1.50
  -3   6  -6   21.00    1.90
   3  -6   6   17.20    2.20
   3   5  -6   -1.60    1.00
  -3  -5   6   -1.80    1.10
   2   5  -6   11.60    1.50
  -2  -5   6    8.80    1.60
   1   5  -6   13.10    1.50
  -1  -5   6   16.40    1.80
   0   5  -6    1.70    0.90
   0  -5   6    1.70    1.10
  -1   5  -6   52.29    2.30
   1  -5   6   56.99    2.60
  -2   5  -6   36.80    2.00
   2  -5   6   38.40    2.40
  -3   5  -6   21.40    2.20
  -3   5  -6   21.90    1.90
   3  -5   6   16.90    2.00
  -4   5  -6   47.60    2.90
  -4   5  -6   48.60    2.50
   4  -5   6   53.49    3.10
   3   4  -6    3.20    1.10
   3   4  -6    3.90    1.20
  -3  -4   6    0.00    1.20
   2   4  -6   10.00    1.40
   2   4  -6    9.30    1.30
  -2  -4   6    6.20    1.30
   1   4  -6    6.90    1.10
   1   4  -6    7.20    1.10
  -1  -4   6    5.10    1.10
   0   4  -6  197.38    4.20
   0  -4   6  193.98    4.50
  -1   4  -6    0.80    0.70
   1  -4   6    0.60    0.90
  -2   4  -6   98.99    2.90
   2  -4   6   98.99    3.30
  -3   4  -6    4.30    1.10
   3  -4   6    5.70    1.40
  -4   4  -6  100.39    3.20
   4  -4   6   92.09    3.60
   4   3  -6    1.30    1.20
  -4  -3   6    2.50    1.40
   3   3  -6   -0.10    0.80
   3   3  -6    0.30    0.90
  -3  -3   6   -1.00    0.90
   2   3  -6    0.90    0.80
   2   3  -6   -0.10    0.70
  -2  -3   6   -0.20    0.90
   1   3  -6   41.80    1.80
   1   3  -6   47.80    1.90
  -1  -3   6   46.30    2.10
   0   3  -6  151.88    3.10
   0   3  -6  147.99    3.30
   0  -3   6  156.38    3.70
  -1   3  -6   26.90    1.50
   1  -3   6   28.70    1.70
   1  -3   6   28.10    1.40
  -2   3  -6   58.99    2.10
   2  -3   6   56.69    2.40
   2  -3   6   57.59    2.20
  -3   3  -6   62.09    2.30
   3  -3   6   63.89    2.60
   3  -3   6   56.39    2.50
  -4   3  -6    3.70    1.00
   4  -3   6    1.70    1.10
   4  -3   6    1.20    1.20
  -5   3  -6    0.30    1.00
   5  -3   6    0.00    1.30
   5  -3   6    0.60    1.20
   4   2  -6   -0.80    1.00
  -4  -2   6    0.90    1.20
   3   2  -6    5.90    1.30
  -3  -2   6    8.00    1.40
   2   2  -6   15.60    1.30
   2   2  -6   16.90    1.50
  -2  -2   6   15.90    1.50
   1   2  -6   44.10    1.70
   1   2  -6   42.70    1.60
  -1  -2   6   44.70    2.00
   0   2  -6   10.40    0.90
   0   2  -6   10.50    1.00
   0  -2   6    8.40    1.00
  -1   2  -6   99.59    2.50
   1  -2   6  101.29    2.70
   1  -2   6   98.99    2.50
   2  -2   6  350.16    6.20
   2  -2   6  346.57    6.20
  -3   2  -6   14.90    1.30
   3  -2   6   13.60    1.40
   3  -2   6   15.80    1.60
  -4   2  -6    2.60    0.90
   4  -2   6    3.40    1.00
   4  -2   6    3.50    1.20
  -5   2  -6   41.60    2.20
   5  -2   6   38.50    2.70
   4   1  -6   -0.50    1.00
  -4  -1   6    0.20    1.10
   3   1  -6   10.20    1.40
  -3  -1   6   16.00    1.70
   2   1  -6   14.20    1.40
   2   1  -6   13.80    1.10
  -2  -1   6   13.40    1.30
   1   1  -6    0.10    0.50
   1   1  -6    1.20    0.50
  -1  -1   6    1.20    0.60
   0   1  -6  180.88    3.40
   0   1  -6  184.38    3.30
   0  -1   6  181.68    3.20
   0  -1   6  178.88    3.60
  -1   1  -6  198.58    3.20
  -1   1  -6  191.28    3.60
   1  -1   6  196.28    3.70
   1  -1   6  194.68    3.80
  -2   1  -6    8.80    0.90
   2  -1   6    9.80    1.10
   2  -1   6    8.70    1.00
  -3   1  -6   23.80    1.40
   3  -1   6   24.50    1.70
   3  -1   6   25.70    1.50
  -4   1  -6   20.90    1.50
   4  -1   6   24.90    2.50
   4  -1   6   22.00    1.90
  -5   1  -6   13.00    1.50
   5  -1   6   10.40    1.70
   4   0  -6    7.80    1.40
  -4   0   6    7.20    1.40
   3   0  -6    1.10    0.90
  -3   0   6    2.90    1.00
   2   0  -6    1.00    0.70
  -2   0   6    0.30    0.70
   1   0  -6   11.30    1.10
   1   0  -6   11.40    0.80
  -1   0   6   11.00    1.10
  -1   0   6   12.30    0.80
   0   0  -6  828.72   11.10
   0   0  -6  817.82   11.30
   0   0   6  841.92   11.60
   0   0   6  830.32   11.30
  -1   0  -6   27.90    1.00
  -1   0  -6   28.00    1.20
   1   0   6   36.90    1.40
   1   0   6   28.60    1.30
  -2   0  -6   76.19    2.00
  -2   0  -6   74.29    1.70
   2   0   6   73.29    2.30
   2   0   6   76.09    2.00
  -3   0  -6  329.67    5.60
   3   0   6  330.97    6.20
   3   0   6  325.87    5.50
  -4   0  -6   13.80    1.30
   4   0   6   12.90    1.60
  -5   0  -6    5.50    1.10
   5   0   6    5.00    1.40
   4  -1  -6   18.40    1.90
  -4   1   6   22.70    2.10
   3  -1  -6   36.30    2.00
  -3   1   6   41.40    2.20
   2  -1  -6   14.10    1.20
  -2   1   6   16.00    1.40
  -2   1   6   13.40    1.10
   1  -1  -6   75.49    1.60
   1  -1  -6   75.49    2.10
  -1   1   6   72.09    2.20
  -1   1   6   76.39    1.90
   0  -1  -6    6.20    0.60
   0  -1  -6    5.40    0.70
   0   1   6    5.50    0.70
   0   1   6    4.90    0.70
  -1  -1  -6  144.29    2.70
  -1  -1  -6  140.69    2.60
   1   1   6  146.19    2.70
   1   1   6  140.19    3.00
  -2  -1  -6  157.88    3.10
  -2  -1  -6  160.58    2.80
   2   1   6  162.18    3.50
   2   1   6  157.78    2.90
  -3  -1  -6    3.90    0.80
   3   1   6    5.00    1.00
  -4  -1  -6    2.30    0.80
   4   1   6    2.00    1.00
  -5  -1  -6    8.30    1.30
   5   1   6    8.50    1.60
   4  -2  -6   -0.10    0.90
  -4   2   6   -0.80    1.10
   3  -2  -6    9.60    1.30
  -3   2   6   13.10    1.60
   2  -2  -6   32.60    1.60
  -2   2   6   31.30    1.70
  -2   2   6   29.90    1.60
   1  -2  -6   25.80    1.30
  -1   2   6   21.30    1.20
  -1   2   6   20.40    1.30
   0  -2  -6  107.89    2.40
   0  -2  -6  107.79    2.00
   0   2   6  108.99    2.50
   0   2   6  106.09    2.30
  -1  -2  -6  135.99    2.70
  -1  -2  -6  138.79    2.60
   1   2   6  137.79    2.50
   1   2   6  139.89    3.10
  -2  -2  -6  272.37    4.60
  -2  -2  -6  281.07    4.50
   2   2   6  270.57    5.10
  -3  -2  -6  568.34    8.20
  -3  -2  -6  566.84    8.60
   3   2   6  581.44    9.30
  -4  -2  -6    3.40    0.90
   4   2   6    4.80    1.10
  -5  -2  -6    3.50    1.10
   5   2   6    5.10    1.40
   4  -3  -6    8.70    1.40
  -4   3   6    9.30    1.70
   3  -3  -6    1.90    0.90
  -3   3   6    3.30    1.10
  -3   3   6    1.80    0.90
   2  -3  -6   -0.30    0.60
  -2   3   6   -0.60    0.60
  -2   3   6   -0.30    0.80
   1  -3  -6  242.98    4.60
  -1   3   6  251.07    4.60
  -1   3   6  245.48    4.70
   0  -3  -6    3.60    0.60
   0  -3  -6    3.50    0.50
   0   3   6    3.70    0.70
   0   3   6    4.10    0.60
  -1  -3  -6   70.39    1.90
  -1  -3  -6   68.99    1.70
   1   3   6   70.79    2.20
  -2  -3  -6   12.70    1.00
  -2  -3  -6   11.10    1.00
   2   3   6   12.50    1.20
  -3  -3  -6  207.58    3.90
  -3  -3  -6  203.18    4.10
   3   3   6  201.08    4.50
  -4  -3  -6   10.00    1.20
  -4  -3  -6    9.80    1.10
   4   3   6    9.00    1.30
  -5  -3  -6    1.90    1.00
   5   3   6    2.30    1.20
   4  -4  -6    3.40    1.10
  -4   4   6    4.80    1.30
   3  -4  -6    0.60    0.90
   3  -4  -6    1.80    0.90
  -3   4   6    0.90    0.90
   2  -4  -6   19.90    1.40
   2  -4  -6   18.20    1.50
  -2   4   6   16.40    1.50
   1  -4  -6   38.40    1.60
   1  -4  -6   38.40    1.60
  -1   4   6   37.40    1.90
   0  -4  -6    0.30    0.50
   0   4   6   -0.20    0.50
   0   4   6    0.70    0.60
  -1  -4  -6  142.99    3.10
   1   4   6  142.79    3.40
  -2  -4  -6   91.39    2.40
   2   4   6   87.59    2.20
   2   4   6   85.49    2.70
  -3  -4  -6    1.60    0.70
   3   4   6    1.10    0.80
   3   4   6    0.70    0.60
  -4  -4  -6    3.90    0.80
   4   4   6    2.90    1.00
   4   4   6    1.60    1.00
   5   4   6   15.90    1.90
   4  -5  -6    0.70    1.00
   4  -5  -6    0.40    1.30
  -4   5   6   -0.20    1.10
   3  -5  -6   13.90    1.50
   3  -5  -6   13.50    1.60
  -3   5   6   10.10    1.50
   2  -5  -6   12.10    1.30
   2  -5  -6   14.40    1.50
  -2   5   6   10.50    1.50
   1  -5  -6    1.80    0.70
   1  -5  -6    1.70    0.70
  -1   5   6    1.00    0.90
   0  -5  -6   58.49    2.00
   0   5   6   63.19    2.30
  -1  -5  -6   74.69    2.30
   1   5   6   75.19    1.90
   1   5   6   75.69    2.50
  -2  -5  -6   42.90    1.80
   2   5   6   42.30    1.70
   2   5   6   43.70    2.00
  -3  -5  -6   22.30    1.50
   3   5   6   21.20    1.50
   3   5   6   20.90    1.70
  -4  -5  -6   49.30    2.20
   4   5   6   46.60    2.40
   4   5   6   48.60    2.20
  -5  -5  -6    4.00    1.20
   5   5   6    4.30    1.30
   3  -6  -6   -0.20    1.00
   3  -6  -6    0.90    0.90
  -3   6   6    0.60    1.10
   2  -6  -6   10.70    1.40
   2  -6  -6    8.90    1.30
  -2   6   6   10.70    1.70
   1  -6  -6   85.69    2.70
   1  -6  -6   82.99    2.60
  -1   6   6   87.29    3.20
   0  -6  -6   17.70    1.40
   0   6   6   20.90    1.80
  -1  -6  -6   15.80    1.50
   1   6   6   10.10    1.30
  -2  -6  -6    1.10    0.80
   2   6   6    1.40    0.90
   2   6   6    2.00    0.80
  -3  -6  -6   35.80    2.00
   3   6   6   35.70    2.10
   3   6   6   35.90    1.90
  -4  -6  -6    1.40    0.90
   4   6   6   -1.10    0.90
   4   6   6   -0.40    0.90
   3  -7  -6    3.60    1.30
   2  -7  -6    0.70    0.80
   2  -7  -6   -0.50    0.90
  -2   7   6   -0.80    1.00
   1  -7  -6   84.79    2.80
  -1   7   6   85.39    3.40
   0  -7  -6   22.90    1.60
   0   7   6   20.80    2.00
  -1  -7  -6   19.90    1.80
   1   7   6   12.70    1.50
  -2  -7  -6   54.29    2.30
   2   7   6   48.70    2.50
   2   7   6   53.59    2.00
  -3  -7  -6    2.90    1.00
   3   7   6    2.60    1.00
   3   7   6    3.20    1.10
  -4  -7  -6    3.70    1.20
   4   7   6    6.30    1.40
   2  -8  -6    5.10    1.20
   1  -8  -6    0.60    0.80
  -1   8   6    1.70    1.50
   0  -8  -6    2.80    1.00
   0   8   6    1.50    1.40
  -1  -8  -6   24.00    1.90
   1   8   6   15.80    1.80
  -2  -8  -6   -0.80    0.80
   2   8   6    0.20    1.00
  -3  -8  -6   -0.40    1.00
   3   8   6    1.00    1.00
   0  -9  -6    2.50    1.20
   0   9   6    0.00    1.60
  -1  -9  -6    4.70    1.30
   1   9   6    2.70    1.40
   1   6  -7    3.00    1.20
  -1  -6   7    3.90    1.30
   0   6  -7    1.50    1.10
   0  -6   7    3.30    1.40
  -1   6  -7   11.10    1.60
   1  -6   7   14.00    2.00
  -2   6  -7   16.80    1.80
   2  -6   7   16.40    2.10
   2   5  -7    1.70    1.10
  -2  -5   7   -1.60    1.20
   1   5  -7   13.20    1.60
  -1  -5   7   11.10    1.70
   0   5  -7   28.60    2.00
   0  -5   7   26.90    2.20
  -1   5  -7    0.60    0.90
   1  -5   7   -1.20    1.00
  -2   5  -7    0.40    0.90
   2  -5   7   -0.50    1.10
  -3   5  -7   91.29    3.20
   3  -5   7   89.79    3.80
   3   4  -7   -0.50    1.10
   3   4  -7    0.00    1.00
  -3  -4   7   -0.90    1.20
   2   4  -7    3.50    1.20
   2   4  -7    2.40    1.00
  -2  -4   7    0.80    1.20
   1   4  -7   70.59    2.60
  -1  -4   7   73.89    3.00
   0   4  -7    2.20    0.90
   0  -4   7    2.60    1.10
  -1   4  -7    6.10    1.10
   1  -4   7    4.90    1.20
  -2   4  -7  115.09    3.30
   2  -4   7  111.59    3.60
  -3   4  -7   97.39    3.10
   3  -4   7   97.99    3.60
   3  -4   7   89.19    3.40
  -4   4  -7    9.90    1.50
   4  -4   7   11.40    1.80
   3   3  -7    0.30    1.00
  -3  -3   7    0.50    1.30
   2   3  -7   13.70    1.50
   2   3  -7   14.40    1.60
  -2  -3   7   15.50    1.80
   1   3  -7    6.70    1.10
   1   3  -7    5.90    1.00
  -1  -3   7    4.70    1.20
   0   3  -7  106.29    2.90
   0  -3   7  100.69    3.20
  -1   3  -7    6.50    1.00
   1  -3   7    4.60    1.10
  -2   3  -7   40.30    1.90
   2  -3   7   41.80    2.30
   2  -3   7   43.00    2.00
  -3   3  -7    1.80    0.90
   3  -3   7    1.70    1.10
   3  -3   7    1.40    1.00
  -4   3  -7   26.00    1.90
   4  -3   7   25.40    2.40
   4  -3   7   25.60    2.10
  -4  -2   7    9.00    2.10
   3   2  -7   -1.10    1.00
  -3  -2   7    0.30    1.10
   2   2  -7    0.80    0.70
   2   2  -7    1.30    0.90
  -2  -2   7    0.10    0.90
   1   2  -7   10.90    1.20
   1   2  -7   10.00    1.10
  -1  -2   7    9.70    1.30
   0   2  -7  209.08    3.90
   0   2  -7  209.58    4.10
   0  -2   7  203.38    4.40
  -1   2  -7   77.09    2.30
   1  -2   7   80.29    2.60
   1  -2   7   79.39    2.30
  -2   2  -7  108.49    2.90
   2  -2   7  112.89    3.20
   2  -2   7  112.19    3.10
  -3   2  -7   46.40    2.10
   3  -2   7   44.10    2.20
   3  -2   7   43.50    2.30
  -4   2  -7   70.29    2.70
   4  -2   7   73.29    3.20
   4  -2   7   67.19    2.80
  -5   2  -7    1.70    1.10
   5  -2   7    1.00    1.30
   4   1  -7    2.40    1.20
  -4  -1   7    2.90    1.40
   3   1  -7    0.20    0.90
  -3  -1   7    0.30    1.00
   2   1  -7    9.00    1.20
  -2  -1   7   10.20    1.30
   1   1  -7   40.60    1.60
   1   1  -7   43.60    1.80
  -1  -1   7   42.80    2.00
   0   1  -7   17.80    1.10
   0   1  -7   20.10    1.20
   0  -1   7   18.60    1.40
  -1   1  -7    4.70    0.80
  -1   1  -7    5.20    0.80
   1  -1   7    4.90    0.80
   1  -1   7    5.10    0.90
  -2   1  -7   95.29    2.60
   2  -1   7   95.09    2.80
   2  -1   7   89.39    2.60
  -3   1  -7   64.49    2.30
   3  -1   7   70.59    2.70
   3  -1   7   67.99    2.40
  -4   1  -7   -0.60    0.70
   4  -1   7    0.70    1.10
  -5   1  -7   19.30    1.80
   5  -1   7   15.00    2.10
   4   0  -7    6.40    1.50
  -4   0   7    6.60    1.50
   3   0  -7    1.70    1.00
  -3   0   7    0.10    0.90
   2   0  -7    5.40    1.00
  -2   0   7    4.90    1.10
   1   0  -7   91.69    2.20
   1   0  -7   93.89    2.60
  -1   0   7   99.99    2.80
   0   0  -7  520.35    7.80
   0   0  -7  520.15    7.60
   0   0   7  529.25    8.10
   0   0   7  528.15    7.80
  -1   0  -7  139.69    3.00
  -1   0  -7  141.49    2.70
   1   0   7  140.99    3.10
   1   0   7  142.89    3.10
  -2   0  -7   34.40    1.50
   2   0   7   37.00    1.60
   2   0   7   35.50    1.70
  -3   0  -7   12.30    1.20
   3   0   7   12.70    1.40
  -4   0  -7   59.69    2.30
   4   0   7   60.69    2.80
  -5   0  -7   22.40    1.90
   5   0   7   24.10    2.40
   4  -1  -7   13.80    1.80
  -4   1   7   12.70    1.80
   3  -1  -7    2.60    1.00
  -3   1   7    3.20    1.10
   2  -1  -7    0.70    0.70
  -2   1   7    1.20    0.80
   1  -1  -7    1.10    0.60
  -1   1   7    0.10    0.60
  -1   1   7    0.80    0.50
   0  -1  -7  182.88    3.20
   0  -1  -7  181.08    3.50
   0   1   7  182.58    3.60
   0   1   7  181.18    3.60
  -1  -1  -7  282.27    4.60
  -1  -1  -7  273.47    4.60
   1   1   7  285.77    5.10
   1   1   7  276.97    4.60
  -2  -1  -7    8.10    0.90
  -2  -1  -7    8.70    0.70
   2   1   7   10.70    1.20
   2   1   7    8.10    0.90
  -3  -1  -7  130.09    3.10
   3   1   7  134.29    3.60
  -4  -1  -7   19.80    1.50
   4   1   7   20.50    2.00
  -5  -1  -7   10.40    1.40
   5   1   7   10.50    1.80
   4  -2  -7    1.60    1.10
  -4   2   7    1.00    1.20
   3  -2  -7   -0.60    0.80
  -3   2   7    1.80    1.10
   2  -2  -7   23.40    1.60
  -2   2   7   23.10    1.70
  -2   2   7   19.10    1.50
   1  -2  -7   41.60    1.70
  -1   2   7   43.00    1.70
  -1   2   7   44.80    1.80
   0  -2  -7   25.80    1.00
   0  -2  -7   23.20    1.30
   0   2   7   25.90    1.40
   0   2   7   24.70    1.30
  -1  -2  -7    0.20    0.40
  -1  -2  -7    0.30    0.50
   1   2   7   -0.10    0.60
   1   2   7    1.50    0.60
  -2  -2  -7  529.65    7.70
  -2  -2  -7  526.75    7.90
   2   2   7  536.55    8.60
  -3  -2  -7   10.40    1.10
   3   2   7    9.20    1.30
  -4  -2  -7   -0.50    0.70
   4   2   7   -0.20    0.90
  -5  -2  -7    4.90    1.10
   5   2   7    4.70    1.40
   4  -3  -7    1.40    1.10
  -4   3   7    0.60    1.30
   3  -3  -7    6.80    1.20
  -3   3   7    6.30    1.40
   2  -3  -7   52.69    2.10
  -2   3   7   49.80    2.20
  -2   3   7   53.19    2.30
   1  -3  -7    0.30    0.60
  -1   3   7   -0.60    0.60
  -1   3   7    0.40    0.60
   0  -3  -7    1.80    0.60
   0   3   7    1.90    0.60
   0   3   7    2.10    0.60
  -1  -3  -7  354.56    5.80
  -1  -3  -7  352.86    5.40
   1   3   7  353.86    6.20
  -2  -3  -7  290.07    4.80
  -2  -3  -7  276.67    4.80
   2   3   7  277.87    5.50
  -3  -3  -7   45.00    1.80
  -3  -3  -7   47.10    1.70
   3   3   7   45.40    2.10
  -4  -3  -7   25.10    1.70
   4   3   7   24.10    2.00
  -5  -3  -7   11.50    1.60
   5   3   7   11.20    1.80
   4  -4  -7   -0.40    1.00
   3  -4  -7    4.00    1.10
  -3   4   7    4.10    1.30
  -3   4   7    1.80    1.10
   2  -4  -7    1.00    0.70
  -2   4   7   -1.70    0.80
  -2   4   7   -0.40    0.90
   1  -4  -7   35.60    1.70
  -1   4   7   37.80    1.80
  -1   4   7   38.10    1.90
   0  -4  -7   10.40    1.10
   0   4   7   12.90    1.20
   0   4   7   13.80    1.70
  -1  -4  -7    3.10    0.60
  -1  -4  -7    3.30    0.70
   1   4   7    2.40    0.80
  -2  -4  -7    1.20    0.60
  -2  -4  -7    0.90    0.70
   2   4   7    1.90    0.80
  -3  -4  -7   15.20    1.20
  -3  -4  -7   15.50    1.40
   3   4   7   16.30    1.70
  -4  -4  -7   37.80    2.10
  -4  -4  -7   36.60    1.80
   4   4   7   31.20    2.20
  -5  -4  -7    2.60    1.20
   5   4   7    4.40    1.40
   3  -5  -7    1.00    0.90
  -3   5   7    0.50    1.10
   2  -5  -7    8.20    1.20
  -2   5   7    6.30    1.30
   1  -5  -7   59.09    2.20
  -1   5   7   63.09    2.60
   0  -5  -7   29.40    1.50
   0   5   7   32.20    1.80
  -1  -5  -7   39.20    1.70
   1   5   7   38.10    2.00
  -2  -5  -7  142.69    3.50
   2   5   7  147.79    3.90
  -3  -5  -7   28.80    1.70
   3   5   7   28.90    1.70
   3   5   7   28.60    2.00
  -4  -5  -7    0.80    0.80
   4   5   7    0.30    1.00
   5   5   7   11.90    1.80
   3  -6  -7    0.40    1.10
   3  -6  -7    1.00    1.00
  -3   6   7   -1.30    1.00
   2  -6  -7   32.30    2.00
   2  -6  -7   30.60    2.00
  -2   6   7   24.20    2.30
   1  -6  -7    2.70    0.90
  -1   6   7    2.40    1.20
   0  -6  -7    6.60    1.10
   0   6   7    6.00    1.20
  -1  -6  -7    2.70    0.80
   1   6   7    1.30    0.90
  -2  -6  -7   94.79    2.90
   2   6   7   88.49    3.10
   2   6   7   94.99    2.50
  -3  -6  -7    1.80    0.90
   3   6   7    1.60    1.00
   3   6   7    2.10    0.90
  -4  -6  -7    5.80    1.20
   4   6   7    6.20    1.30
   4   6   7    5.80    1.30
   2  -7  -7   23.20    1.90
  -2   7   7   15.10    2.20
   1  -7  -7   62.49    2.50
  -1   7   7   57.89    3.00
   0  -7  -7   25.60    1.70
   0   7   7   29.50    2.20
  -1  -7  -7    1.90    0.90
   1   7   7    0.80    1.00
  -2  -7  -7    9.60    1.40
   2   7   7    7.00    1.30
  -3  -7  -7   20.10    1.90
   3   7   7   15.40    1.80
   3   7   7   18.40    1.70
  -4  -7  -7   11.50    1.60
   4   7   7   12.00    1.60
   1  -8  -7    3.20    1.10
  -1   8   7    3.40    1.60
   0  -8  -7   15.80    1.70
   0   8   7   10.30    1.80
  -1  -8  -7    0.80    0.90
   1   8   7   -0.80    1.00
  -2  -8  -7   11.30    1.60
   2   8   7    8.10    1.50
  -3  -8  -7    1.10    1.20
   3   8   7   -0.40    1.10
   3   8   7    0.30    1.00
   1   9   7   25.60    2.30
   1   5  -8    3.20    1.20
  -1  -5   8    3.00    1.40
   0   5  -8    8.90    1.50
   0  -5   8    8.30    1.60
  -1   5  -8    7.00    1.40
   1  -5   8    5.80    1.60
  -2   5  -8   42.20    2.40
   2  -5   8   38.60    2.80
  -3   5  -8    1.80    1.20
   3  -5   8    0.20    1.40
   2   4  -8    5.50    1.30
   2   4  -8    4.70    1.30
  -2  -4   8    4.90    1.50
   1   4  -8    8.40    1.30
  -1  -4   8    6.40    1.50
   0   4  -8    1.00    0.90
   0  -4   8    3.00    1.30
  -1   4  -8  119.19    3.50
   1  -4   8  118.29    3.80
  -2   4  -8   12.60    1.50
   2  -4   8   12.00    1.80
  -3   4  -8  106.79    3.40
   3  -4   8   99.89    4.40
   3  -4   8  105.69    4.00
  -4   4  -8    3.80    1.50
   4  -4   8    3.90    1.60
   3   3  -8    2.00    1.30
  -3  -3   8    0.80    1.40
   2   3  -8   -0.30    1.00
   2   3  -8    0.90    0.90
  -2  -3   8   -1.30    1.10
   1   3  -8   56.09    2.40
   1   3  -8   56.19    2.30
  -1  -3   8   56.89    2.80
   0   3  -8   10.90    1.30
   0  -3   8    7.20    1.50
  -1   3  -8    2.90    0.90
   1  -3   8    1.10    1.10
  -2   3  -8   11.70    1.40
   2  -3   8   12.60    1.60
  -3   3  -8   56.39    2.50
   3  -3   8   51.39    2.70
   3  -3   8   51.79    2.70
  -4   3  -8   11.60    1.60
   4  -3   8   10.80    1.70
   4  -3   8   10.80    1.90
   3   2  -8    1.10    1.20
  -3  -2   8    0.80    1.30
   2   2  -8    8.10    1.40
  -2  -2   8    7.40    1.40
   1   2  -8   58.59    2.30
   1   2  -8   62.19    2.20
  -1  -2   8   58.79    2.60
   0   2  -8    0.80    0.80
   0  -2   8    1.20    1.00
  -1   2  -8  294.47    5.40
   1  -2   8  280.27    5.70
  -2   2  -8   44.90    2.00
   2  -2   8   39.00    2.20
   2  -2   8   39.40    2.10
  -3   2  -8    6.20    1.10
   3  -2   8    6.10    1.20
   3  -2   8    5.50    1.30
  -4   2  -8   16.70    1.70
   4  -2   8   17.50    2.20
   3   1  -8    3.10    1.20
  -3  -1   8    2.50    1.30
   2   1  -8    2.50    1.00
  -2  -1   8    3.00    1.20
   1   1  -8    2.10    0.80
   1   1  -8    2.30    0.80
  -1  -1   8    2.90    1.00
   0   1  -8    4.50    0.80
   0   1  -8    4.10    0.80
   0  -1   8    3.20    1.00
  -1   1  -8   43.80    1.80
   1  -1   8   41.80    1.80
   1  -1   8   44.70    2.10
  -2   1  -8   28.20    1.60
   2  -1   8   28.20    1.80
   2  -1   8   25.20    1.70
  -3   1  -8   19.20    1.60
   3  -1   8   19.50    1.90
   3  -1   8   18.30    1.60
  -4   1  -8   71.99    2.70
   4  -1   8   59.79    3.00
  -5   1  -8    4.20    1.20
   5  -1   8    2.00    1.50
   3   0  -8    1.40    1.00
  -3   0   8   -0.30    1.00
   2   0  -8   -0.20    0.80
  -2   0   8    1.90    1.00
   1   0  -8  273.27    5.20
  -1   0   8  268.27    5.40
   0   0  -8   26.70    1.40
   0   0  -8   24.50    1.40
   0   0   8   24.50    1.40
   0   0   8   24.40    1.60
  -1   0  -8   70.99    2.10
  -1   0  -8   68.79    1.90
   1   0   8   76.19    2.50
   1   0   8   71.79    2.30
  -2   0  -8  154.78    3.50
   2   0   8  155.08    3.80
   2   0   8  153.28    3.50
  -3   0  -8   74.19    2.50
   3   0   8   76.99    2.90
  -4   0  -8    6.40    1.20
   4   0   8    6.60    1.50
  -5   0  -8    8.60    1.40
   5   0   8    8.40    1.80
   3  -1  -8    1.40    1.00
  -3   1   8    2.30    1.20
   2  -1  -8    1.70    0.90
  -2   1   8    2.20    1.00
   1  -1  -8   42.50    1.90
  -1   1   8   43.80    2.00
   0  -1  -8   48.50    1.60
   0  -1  -8   43.20    1.70
   0   1   8   43.10    1.80
   0   1   8   44.90    1.80
  -1  -1  -8   37.20    1.50
  -1  -1  -8   33.30    1.40
   1   1   8   36.60    1.70
  -2  -1  -8  281.67    5.00
   2   1   8  268.67    5.40
  -3  -1  -8    1.90    0.80
   3   1   8    2.40    0.90
  -4  -1  -8    1.40    0.90
   4   1   8    1.60    1.10
  -5  -1  -8   36.50    2.30
   5   1   8   33.80    2.70
   3  -2  -8    3.70    1.10
  -3   2   8    3.70    1.30
   2  -2  -8    2.40    0.90
  -2   2   8    1.90    1.00
   1  -2  -8   44.60    1.90
  -1   2   8   44.40    2.00
  -1   2   8   46.00    1.80
   0  -2  -8   45.80    1.80
   0   2   8   45.40    1.90
   0   2   8   43.10    1.70
  -1  -2  -8  114.59    2.70
  -1  -2  -8  114.29    2.60
   1   2   8  134.99    3.20
   1   2   8  118.09    3.10
  -2  -2  -8  179.48    3.50
  -2  -2  -8  181.98    3.70
   2   2   8  185.18    4.30
  -3  -2  -8    3.20    0.80
   3   2   8    1.50    0.90
  -4  -2  -8   37.20    2.00
   4   2   8   35.20    2.30
  -5  -2  -8   17.30    1.90
   5   2   8   15.70    2.00
   3  -3  -8    2.90    1.10
  -3   3   8    3.40    1.30
   2  -3  -8    6.10    1.10
  -2   3   8    8.20    1.30
  -2   3   8   10.10    1.40
   1  -3  -8    1.10    0.70
  -1   3   8    2.20    0.70
  -1   3   8    0.90    0.80
   0  -3  -8  241.38    4.60
   0   3   8  235.38    4.80
   0   3   8  231.48    4.40
  -1  -3  -8   97.99    2.30
  -1  -3  -8  101.69    2.50
   1   3   8   92.99    2.80
  -2  -3  -8  375.46    6.00
  -2  -3  -8  367.06    6.00
   2   3   8  350.46    6.70
  -3  -3  -8   33.90    1.70
  -3  -3  -8   32.40    1.50
   3   3   8   33.70    2.00
  -4  -3  -8   10.90    1.40
   4   3   8    9.70    1.60
  -5  -3  -8   -1.20    1.00
   5   3   8    0.40    1.20
   3  -4  -8   -0.30    0.90
  -3   4   8   -0.30    1.10
   2  -4  -8   24.90    1.80
  -2   4   8   27.10    2.00
  -2   4   8   22.50    2.00
   1  -4  -8    2.40    0.90
  -1   4   8    2.70    0.80
  -1   4   8    3.00    0.90
   0  -4  -8   16.40    1.30
   0   4   8   18.00    1.40
  -1  -4  -8    3.50    0.80
   1   4   8    2.00    0.80
  -2  -4  -8    8.30    1.00
  -2  -4  -8    7.90    1.00
   2   4   8    7.90    1.30
  -3  -4  -8   18.80    1.50
  -3  -4  -8   17.70    1.30
   3   4   8   18.60    1.90
  -4  -4  -8   46.30    2.30
   4   4   8   46.80    2.60
  -5  -4  -8    1.60    1.50
   5   4   8    1.50    1.30
   3  -5  -8    3.00    1.10
  -3   5   8    1.40    1.40
  -3   5   8   -0.90    1.20
   2  -5  -8    5.40    1.20
  -2   5   8    5.30    1.40
  -2   5   8    2.70    1.20
   1  -5  -8    0.20    0.80
  -1   5   8    0.20    0.80
   0  -5  -8  100.09    2.90
   0   5   8   96.59    3.10
  -1  -5  -8  130.99    3.30
   1   5   8  120.59    3.50
  -2  -5  -8    3.10    0.80
  -2  -5  -8    2.70    0.80
   2   5   8    1.30    0.90
  -3  -5  -8   37.40    1.90
  -3  -5  -8   35.80    1.90
   3   5   8   33.60    2.20
  -4  -5  -8   37.10    2.20
  -4  -5  -8   26.50    1.80
   4   5   8   29.50    2.30
   2  -6  -8   11.00    1.50
  -2   6   8   19.70    2.50
  -2   6   8    9.60    1.70
   1  -6  -8    1.50    0.90
  -1   6   8    2.50    1.20
   0  -6  -8    5.30    1.00
   0   6   8    4.90    1.10
  -1  -6  -8   53.89    2.20
   1   6   8   53.09    2.50
  -2  -6  -8   18.60    1.60
   2   6   8   17.40    1.90
  -3  -6  -8   20.50    1.80
   3   6   8   16.60    1.80
  -4  -6  -8   -0.20    0.80
   4   6   8   -0.30    1.00
   2  -7  -8   30.80    2.10
  -2   7   8   27.00    2.70
   1  -7  -8    2.90    1.00
  -1   7   8    1.40    1.20
   0  -7  -8    7.90    1.30
   0   7   8    8.60    1.50
  -1  -7  -8   36.30    2.00
   1   7   8   33.20    2.20
  -2  -7  -8   13.00    1.60
   2   7   8   11.60    1.60
  -3  -7  -8   -1.10    0.80
   3   7   8    1.40    1.10
   3   7   8   -0.60    0.80
   1  -8  -8    1.30    1.00
   0  -8  -8    3.40    1.20
   0   8   8    0.60    1.20
  -1  -8  -8   19.60    1.90
   1   8   8   13.70    1.80
  -2  -8  -8   -0.70    0.90
   2   8   8   -0.50    1.00
   0   5  -9    2.90    1.70
  -1   5  -9    4.90    1.60
   1  -5   9    1.40    1.60
   1   4  -9    0.10    1.00
  -1  -4   9    0.50    1.50
   0   4  -9   16.10    1.70
   0  -4   9   18.00    2.10
  -1   4  -9    4.80    1.30
   1  -4   9    5.00    1.50
  -2   4  -9  140.39    4.00
   2  -4   9  135.19    4.50
  -3   4  -9   -1.50    1.10
   3  -4   9   -1.40    1.30
   2   3  -9   11.50    1.70
  -2  -3   9    9.20    1.80
   1   3  -9   15.80    1.60
  -1  -3   9   15.00    1.90
   0   3  -9    0.20    0.90
   0  -3   9    2.70    1.40
  -1   3  -9   16.00    1.60
   1  -3   9   15.00    1.90
  -2   3  -9   14.20    1.60
   2  -3   9   12.90    1.80
  -3   3  -9    0.40    1.00
   3  -3   9    2.40    1.30
   3  -3   9    2.00    1.20
   4  -3   9   57.99    3.40
   2   2  -9    0.80    1.10
  -2  -2   9    1.70    1.30
   1   2  -9   21.20    1.60
   1   2  -9   20.40    1.70
  -1  -2   9   19.10    2.00
   0   2  -9   93.39    2.90
   0  -2   9   97.59    3.50
  -1   2  -9    1.80    0.90
   1  -2   9    1.00    1.20
  -2   2  -9   16.30    1.60
   2  -2   9   18.80    1.90
   2  -2   9   18.20    2.50
  -3   2  -9   70.69    2.80
   3  -2   9   68.19    3.10
   3  -2   9   65.89    2.90
  -4   2  -9   51.59    2.60
   4  -2   9   48.30    3.00
   3   1  -9    0.10    1.10
  -3  -1   9    1.90    1.40
   2   1  -9    6.20    1.30
  -2  -1   9    6.80    1.50
   1   1  -9    2.60    1.00
   1   1  -9    4.00    1.20
  -1  -1   9    3.50    1.20
   0   1  -9    0.40    0.80
   0   1  -9    0.90    0.70
   0  -1   9    0.60    1.10
  -1   1  -9    2.60    0.90
   1  -1   9    0.80    1.20
  -2   1  -9   33.80    1.80
   2  -1   9   31.40    2.00
   2  -1   9   25.10    1.90
  -3   1  -9   62.69    2.50
   3  -1   9   54.59    2.70
  -4   1  -9    7.30    1.40
   4  -1   9    6.60    1.60
   3   0  -9    1.30    1.10
  -3   0   9    0.50    1.30
   2   0  -9   27.90    2.00
  -2   0   9   28.00    2.10
   1   0  -9    1.30    0.90
  -1   0   9    1.30    1.00
   0   0  -9   81.19    2.50
   0   0  -9   83.49    2.40
   0   0   9   81.69    2.80
  -1   0  -9  145.29    3.30
   1   0   9  150.18    3.80
  -2   0  -9    7.70    1.10
   2   0   9    5.20    1.20
   2   0   9    5.90    1.20
  -3   0  -9   16.80    1.60
   3   0   9   13.30    1.70
  -4   0  -9   54.59    2.50
   4   0   9   47.20    2.80
   3  -1  -9    1.50    1.10
  -3   1   9   -0.60    1.20
   2  -1  -9    1.50    1.00
  -2   1   9    3.50    1.30
   1  -1  -9    9.80    1.30
  -1   1   9    7.70    1.20
   0  -1  -9   18.40    1.30
   0  -1  -9   20.20    1.40
   0   1   9   19.80    1.60
   0   1   9   20.20    1.40
  -1  -1  -9   78.39    2.30
  -1  -1  -9   74.99    2.20
   1   1   9   82.49    2.60
   1   1   9   74.99    2.60
  -2  -1  -9   14.30    1.30
   2   1   9   14.00    1.50
  -3  -1  -9   31.10    1.80
   3   1   9   31.80    2.10
  -4  -1  -9   37.50    2.10
   4   1   9   30.10    2.30
  -5  -1  -9    1.10    1.80
   5   1   9    2.80    1.80
   3  -2  -9    1.00    1.00
  -3   2   9    0.60    1.20
   2  -2  -9    4.40    1.10
  -2   2   9    4.90    1.20
   1  -2  -9   17.30    1.60
  -1   2   9   17.60    1.60
   0  -2  -9    8.50    1.10
   0   2   9   10.10    1.10
   0   2   9    8.80    1.20
  -1  -2  -9  311.37    5.50
  -1  -2  -9  311.67    5.30
   1   2   9  315.97    6.00
  -2  -2  -9    3.70    0.80
  -2  -2  -9    3.40    0.70
   2   2   9    3.30    1.10
  -3  -2  -9   29.40    1.70
   3   2   9   28.60    2.10
  -4  -2  -9   -1.10    0.80
   4   2   9   -0.50    1.10
  -5  -2  -9   95.29    4.90
   5   2   9   86.79    4.30
   3  -3  -9    6.10    1.40
  -3   3   9    5.50    1.50
   2  -3  -9   -0.50    0.80
  -2   3   9    0.00    0.90
   1  -3  -9   12.70    1.40
  -1   3   9   11.70    1.40
  -1   3   9   15.30    1.40
   0  -3  -9    1.10    0.80
   0   3   9    2.80    0.90
  -1  -3  -9  371.16    6.30
  -1  -3  -9  358.86    5.90
   1   3   9  375.46    6.90
  -2  -3  -9    0.80    0.70
  -2  -3  -9    0.20    0.60
   2   3   9    1.00    0.90
  -3  -3  -9   -0.10    0.80
   3   3   9    0.00    0.90
  -4  -3  -9    8.50    1.30
   4   3   9    6.60    1.50
   3  -4  -9    3.00    1.20
  -3   4   9    3.50    1.40
   2  -4  -9    2.30    1.00
  -2   4   9    2.70    1.00
  -2   4   9    1.70    1.10
   1  -4  -9   10.30    1.40
  -1   4   9   13.00    1.40
  -1   4   9   11.50    1.40
   0  -4  -9    6.50    1.10
   0   4   9    5.50    1.10
  -1  -4  -9    0.00    0.60
   1   4   9    0.30    0.80
  -2  -4  -9    0.40    0.70
  -2  -4  -9    0.20    0.60
   2   4   9    1.00    0.90
  -3  -4  -9   98.49    2.90
  -3  -4  -9   98.09    2.80
   3   4   9   87.59    3.40
  -4  -4  -9    2.30    1.00
   4   4   9    0.90    1.20
   2  -5  -9    4.30    1.10
  -2   5   9    2.30    1.20
  -2   5   9    6.20    1.40
   1  -5  -9   20.20    1.70
  -1   5   9   25.00    1.90
   0  -5  -9   16.60    1.60
   0   5   9   14.10    1.50
  -1  -5  -9   43.70    2.00
   1   5   9   41.40    2.30
  -2  -5  -9   64.19    2.30
  -2  -5  -9   61.89    2.30
   2   5   9   60.49    2.80
  -3  -5  -9   15.90    1.50
  -3  -5  -9   15.80    1.50
   3   5   9   15.30    1.80
  -4  -5  -9   -1.00    0.90
   4   5   9    1.20    1.20
   2  -6  -9    0.50    1.00
  -2   6   9    0.70    1.20
   1  -6  -9    2.40    1.00
  -1   6   9    4.50    1.20
   0  -6  -9    5.00    1.10
   0   6   9    5.00    1.10
  -1  -6  -9   34.10    2.00
   1   6   9   33.90    2.20
  -2  -6  -9    9.60    1.30
   2   6   9    9.30    1.50
  -3  -6  -9    5.00    1.20
  -3  -6  -9    5.10    1.20
   3   6   9    4.60    1.30
  -4  -6  -9    7.80    1.40
  -4  -6  -9   11.00    1.60
   4   6   9   10.00    1.70
   1  -7  -9    5.00    1.20
  -1   7   9    8.20    1.50
   0  -7  -9   12.00    1.50
   0   7   9    9.80    1.50
  -1  -7  -9    3.20    1.10
   1   7   9    1.00    1.00
  -2  -7  -9   10.10    1.40
   2   7   9   11.40    1.80
  -3  -7  -9   12.30    1.60
   3   7   9    8.60    1.60
  -1  -8  -9    3.90    1.60
   1   8   9    1.70    1.50
   0   4 -10   12.10    1.60
  -1   4 -10   41.30    2.50
   1  -4  10   37.60    2.90
   2  -4  10   13.30    2.10
   1   3 -10   -0.20    0.90
  -1  -3  10    0.70    1.50
   0   3 -10    7.30    1.30
   0  -3  10    8.80    1.90
  -1   3 -10   -1.60    0.90
   1  -3  10   -3.40    1.20
  -2   3 -10   30.00    2.20
   2  -3  10   25.90    2.50
  -3   3 -10   34.50    3.30
   3  -3  10   35.80    2.80
   2   2 -10    4.20    1.40
  -1  -2  10    0.40    1.40
   0   2 -10    5.50    1.20
   0  -2  10    7.20    1.80
  -1   2 -10   22.80    1.80
   1  -2  10   15.30    2.00
  -2   2 -10   44.60    2.30
   2  -2  10   38.90    2.60
  -3   2 -10    3.00    1.20
   3  -2  10    6.40    2.20
   3  -2  10    3.50    1.50
   4  -2  10   48.70    3.30
   2   1 -10    4.40    1.30
  -2  -1  10    0.40    1.30
   1   1 -10    2.20    1.00
  -1  -1  10    1.60    1.30
   0   1 -10   27.00    1.70
   0  -1  10   29.40    2.30
  -1   1 -10    9.10    1.30
   1  -1  10    5.90    1.60
  -2   1 -10    5.10    1.10
   2  -1  10    5.00    1.40
   2  -1  10    0.80    1.20
  -3   1 -10   53.89    2.50
   3  -1  10   48.40    2.80
  -4   1 -10   29.00    2.20
   4  -1  10   31.00    2.70
   2   0 -10   10.90    1.60
  -2   0  10    8.50    1.60
   1   0 -10    5.20    1.20
  -1   0  10    5.30    1.40
   0   0 -10   13.70    1.40
   0   0 -10   15.50    1.40
   0   0  10   15.60    1.70
  -1   0 -10    4.00    1.00
   1   0  10    4.30    1.50
  -2   0 -10   62.49    2.40
   2   0  10   63.49    2.70
  -3   0 -10   48.20    2.30
   3   0  10   49.40    2.70
  -4   0 -10   11.00    1.60
   4   0  10    7.80    1.70
   2  -1 -10   14.50    1.80
  -2   1  10   19.00    2.00
   1  -1 -10    2.10    1.10
  -1   1  10    3.10    1.10
   0  -1 -10    2.60    0.80
   0   1  10    4.30    1.10
  -1  -1 -10   51.19    2.00
   1   1  10   57.29    3.50
   1   1  10   47.50    2.30
  -2  -1 -10   22.20    1.60
   2   1  10   24.20    1.90
  -3  -1 -10    5.40    1.10
   3   1  10    3.70    1.30
  -4  -1 -10   31.60    2.20
   4   1  10   32.50    2.60
   2  -2 -10   -0.30    1.00
  -2   2  10    1.50    1.10
   1  -2 -10    0.30    0.80
  -1   2  10    1.20    1.00
   0  -2 -10  112.89    3.20
   0   2  10  114.09    3.30
   0   2  10  117.29    3.20
  -1  -2 -10   -1.20    0.60
  -1  -2 -10    0.00    0.60
   1   2  10   -1.30    0.80
  -2  -2 -10   -0.20    0.70
   2   2  10    1.50    1.00
  -3  -2 -10   12.10    1.40
   3   2  10   11.70    1.70
  -4  -2 -10  136.09    3.80
   4   2  10  118.99    4.30
   2  -3 -10    1.00    1.00
  -2   3  10    1.70    1.20
   1  -3 -10    6.20    1.20
  -1   3  10    7.70    1.30
  -1   3  10    7.30    1.50
   0  -3 -10   69.09    2.50
   0   3  10   72.09    2.70
  -1  -3 -10   47.60    2.00
   1   3  10   45.90    2.30
  -2  -3 -10    9.70    1.20
  -2  -3 -10    8.90    1.10
   2   3  10   10.50    1.50
  -3  -3 -10   23.50    1.80
   3   3  10   25.80    2.10
  -4  -3 -10    2.20    1.10
   4   3  10    4.40    1.50
   2  -4 -10    1.20    1.00
  -2   4  10   -0.50    1.00
   1  -4 -10    4.10    1.10
  -1   4  10    7.00    1.20
   0  -4 -10    0.20    0.80
   0   4  10    1.60    0.90
  -1  -4 -10   21.20    1.60
   1   4  10   21.90    1.90
  -2  -4 -10   51.09    2.10
  -2  -4 -10   55.09    2.10
   2   4  10   51.99    2.60
  -3  -4 -10    4.30    1.10
   3   4  10    2.80    1.30
  -4  -4 -10   16.60    1.80
   4   4  10   14.70    2.10
   2  -5 -10   -0.50    1.10
  -2   5  10    2.40    1.00
   1  -5 -10    2.90    1.10
  -1   5  10    5.90    1.10
   0  -5 -10   20.40    1.70
   0   5  10   23.30    1.90
  -1  -5 -10   11.50    1.40
   1   5  10   12.30    1.70
  -2  -5 -10    0.10    0.90
   2   5  10    0.80    1.00
  -3  -5 -10   24.80    1.70
  -3  -5 -10   30.40    1.90
   3   5  10   20.70    2.10
  -4  -5 -10    4.80    1.20
   4   5  10    4.50    2.00
   1  -6 -10   -0.80    0.80
  -1   6  10    3.30    1.10
   0  -6 -10   24.40    1.80
   0   6  10   22.50    2.00
  -1  -6 -10    0.10    0.80
   1   6  10    0.40    1.00
  -2  -6 -10   16.90    1.70
   2   6  10   13.20    1.90
  -3  -6 -10   12.20    1.50
   3   6  10    8.70    1.70
   0  -7 -10    1.40    1.00
   0   7  10    0.30    1.00
  -1  -7 -10   17.40    1.80
   1   7  10   13.30    1.90
  -2  -7 -10    4.60    1.20
   2   7  10    4.90    1.50
   0   3 -11    1.60    1.10
  -1   3 -11   19.70    1.90
   1  -3  11   18.70    2.40
   2  -3  11    0.70    1.50
   0   2 -11    0.10    1.00
   0  -2  11    5.20    2.00
  -1   2 -11    2.00    1.20
   1  -2  11   -2.50    1.40
  -2   2 -11    6.80    1.40
   2  -2  11    5.40    1.70
  -1  -1  11   13.30    2.00
   0   1 -11   -1.00    0.90
   0  -1  11    5.40    1.70
   1  -1  11    0.50    1.60
  -2   1 -11   51.69    2.50
  -3   1 -11   11.10    1.60
   3  -1  11   10.30    1.80
   2   0 -11   -1.00    1.10
   1   0 -11    1.60    1.10
  -1   0  11    1.00    1.20
   0   0  11   10.40    1.80
  -1   0 -11   25.70    1.90
   1   0  11   25.70    2.40
  -2   0 -11    7.10    1.20
   2   0  11    6.50    1.50
  -3   0 -11   10.20    1.50
   3   0  11   11.70    1.90
   4   0  11   43.80    3.20
   2  -1 -11   -0.90    1.10
  -2   1  11    1.20    1.30
   1  -1 -11   13.00    1.70
  -1   1  11   18.70    2.00
   0  -1 -11   31.00    1.90
   0   1  11   39.90    2.40
  -1  -1 -11   -0.10    0.80
  -2  -1 -11    4.90    1.10
   2   1  11    4.00    1.30
  -3  -1 -11   66.29    2.70
   3   1  11   66.59    3.20
  -4  -1 -11    4.30    1.70
   4   1  11    2.90    1.60
   2  -2 -11   -0.10    1.10
  -2   2  11    0.10    1.20
   1  -2 -11    8.30    1.40
  -1   2  11    7.00    1.40
   0  -2 -11    3.30    1.00
  -1  -2 -11    3.30    0.90
   1   2  11    1.70    1.10
  -2  -2 -11   18.80    1.60
   2   2  11   15.20    1.80
  -3  -2 -11   33.90    2.00
   3   2  11   36.20    2.50
  -4  -2 -11   38.00    2.40
   4   2  11   31.10    2.70
  -2   3  11    4.30    1.50
   1  -3 -11    1.10    1.00
  -1   3  11    2.40    1.50
   0  -3 -11   94.79    3.10
   0   3  11   91.79    3.30
  -1  -3 -11    1.50    0.90
   1   3  11    3.40    1.20
  -2  -3 -11   14.10    1.40
   2   3  11   13.10    1.80
  -3  -3 -11    4.90    1.20
   3   3  11    3.70    1.40
  -4  -3 -11   29.70    2.20
   1  -4 -11    0.20    0.90
  -1   4  11    0.30    1.60
   0  -4 -11   16.40    1.70
   0   4  11   21.80    1.90
  -1  -4 -11    3.80    1.00
   1   4  11    4.00    1.30
  -2  -4 -11   20.70    1.60
   2   4  11   17.20    1.90
  -3  -4 -11    9.40    1.40
   3   4  11    7.80    1.70
   1  -5 -11    2.60    1.10
  -1   5  11    4.50    1.20
   0  -5 -11    0.80    1.00
   0   5  11    1.30    1.10
  -1  -5 -11    6.20    1.20
   1   5  11    6.50    1.40
  -2  -5 -11   39.90    2.10
   2   5  11   43.70    2.60
  -3  -5 -11    0.70    1.20
   3   5  11    1.40    1.30
   0  -6 -11    9.80    1.50
   0   6  11    9.10    1.60
  -1  -6 -11    9.40    1.40
   1   6  11    7.50    1.50
  -2  -6 -11    1.10    1.00
   2   6  11    2.80    1.30
   0  -1  12   11.50    2.40
  -1   1 -12    7.70    1.50
   1  -1  12    3.00    2.00
  -2   1 -12    3.00    1.30
  -1   0 -12    2.10    1.20
  -2   0 -12   41.10    2.40
   3   0  12   22.80    2.50
   1  -1 -12    4.60    1.40
  -1   1  12    6.20    1.60
   0   1  12   12.50    2.70
  -2  -1 -12   29.70    2.00
   2   1  12   28.60    2.40
  -3  -1 -12   -0.50    1.00
   3   1  12    0.00    1.40
   1  -2 -12    6.60    1.50
  -1   2  12    6.30    1.50
   0  -2 -12    1.20    1.00
  -2  -2 -12    0.30    0.90
   2   2  12   -1.30    1.10
  -3  -2 -12   83.39    3.10
   3   2  12   73.09    3.60
   1  -3 -12   37.80    2.40
   0  -3 -12    3.30    1.10
  -1  -3 -12   -0.10    0.90
   1   3  12    1.10    1.20
   2   3  12   16.00    2.00
  -3  -3 -12   61.89    2.60
   3   3  12   56.29    3.20
   0  -4 -12    1.60    1.00
   0   4  12    2.20    1.20
  -1  -4 -12   14.70    1.70
   1   4  12   14.20    1.90
   2   4  12   -0.80    1.10
  -3  -4 -12    1.40    1.20
   0  -5 -12    6.00    1.50
   0   5  12    4.60    1.40
  -1  -5 -12   15.10    1.70
   1   5  12   11.40    1.80
  -2  -5 -12    4.20    1.20
   2   5  12    3.30    1.50
   2   2  13   50.39    3.10
   0   0   0    0.00    0.00

_computing_structure_solution     'SHELXT 2014/5 (Sheldrick, 2014)'
;
_shelx_hkl_checksum                81377
_olex2_submission_special_instructions  'No special instructions were received'
