# Supplementary material for: Rapid and Visual Detection of Volatile Amines Based on Their Gas–Solid Reaction with Tetrachloro-p-Benzoquinone
Source: Molecules. 2024 Apr 17;29(8):1818. doi: 10.3390/molecules29081818 (PMC11054329; doi:10.3390/molecules29081818)
Supplement: Supplementary file 1 [file molecules-29-01818-s001.zip › crystal data/C4.cif]

data_2403145_0m
_audit_creation_date               2024-03-29
_audit_creation_method
;
Olex2 1.5
(compiled 2023.03.06 svn.rbb2c1857 for OlexSys, GUI svn.r6748)
;
_shelx_SHELXL_version_number       '2019/3'
_audit_contact_author_address      ?
_audit_contact_author_email        ?
_audit_contact_author_name         ''
_audit_contact_author_phone        ?
_publ_contact_author_id_orcid      ?
_publ_section_references
;
Dolomanov, O.V., Bourhis, L.J., Gildea, R.J, Howard, J.A.K. & Puschmann, H.
 (2009), J. Appl. Cryst. 42, 339-341.

Sheldrick, G.M. (2015). Acta Cryst. A71, 3-8.

Sheldrick, G.M. (2015). Acta Cryst. C71, 3-8.
;
_chemical_name_common              ?
_chemical_name_systematic          ?
_chemical_formula_moiety           'C14 H20 Cl2 N2 O2'
_chemical_formula_sum              'C14 H20 Cl2 N2 O2'
_chemical_formula_weight           319.22
_chemical_melting_point            ?
loop_
  _atom_type_symbol
  _atom_type_description
  _atom_type_scat_dispersion_real
  _atom_type_scat_dispersion_imag
  _atom_type_scat_source
 'C' 'C' 0.0033 0.0016 'International Tables Vol C Tables 4.2.6.8 and 6.1.1.4'
 'H' 'H' 0.0000 0.0000 'International Tables Vol C Tables 4.2.6.8 and 6.1.1.4'
 'Cl' 'Cl' 0.1484 0.1585 'International Tables Vol C Tables 4.2.6.8 and 6.1.1.4'
 'N' 'N' 0.0061 0.0033 'International Tables Vol C Tables 4.2.6.8 and 6.1.1.4'
 'O' 'O' 0.0106 0.0060 'International Tables Vol C Tables 4.2.6.8 and 6.1.1.4'

_shelx_space_group_comment
;
The symmetry employed for this shelxl refinement is uniquely defined
by the following loop, which should always be used as a source of
symmetry information in preference to the above space-group names.
They are only intended as comments.
;
_space_group_crystal_system        'monoclinic'
_space_group_IT_number             14
_space_group_name_H-M_alt          'P 1 21/n 1'
_space_group_name_Hall             '-P 2yn'
loop_
  _space_group_symop_operation_xyz
 'x, y, z'
 '-x+1/2, y+1/2, -z+1/2'
 '-x, -y, -z'
 'x-1/2, -y-1/2, z-1/2'

_cell_length_a                     7.426(6)
_cell_length_b                     4.668(4)
_cell_length_c                     22.114(19)
_cell_angle_alpha                  90
_cell_angle_beta                   93.448(11)
_cell_angle_gamma                  90
_cell_volume                       765.1(12)
_cell_formula_units_Z              2
_cell_measurement_reflns_used      1090
_cell_measurement_temperature      296.15
_cell_measurement_theta_max        27.57
_cell_measurement_theta_min        2.85
_shelx_estimated_absorpt_T_max     0.916
_shelx_estimated_absorpt_T_min     0.831
_exptl_absorpt_coefficient_mu      0.427
_exptl_absorpt_correction_T_max    0.7455
_exptl_absorpt_correction_T_min    0.4928
_exptl_absorpt_correction_type     multi-scan
_exptl_absorpt_process_details
;
SADABS-2014/5 (Bruker,2014/5) was used for absorption correction.
wR2(int) was 0.1055 before and 0.0595 after correction.
The Ratio of minimum to maximum transmission is 0.6610.
The \l/2 correction factor is 0.00150.
;
_exptl_absorpt_special_details     ?
_exptl_crystal_colour              pink
_exptl_crystal_colour_primary      pink
_exptl_crystal_density_diffrn      1.386
_exptl_crystal_density_meas        ?
_exptl_crystal_density_method      ?
_exptl_crystal_description         block
_exptl_crystal_F_000               336
_exptl_crystal_preparation         ?
_exptl_crystal_size_max            0.45
_exptl_crystal_size_mid            0.42
_exptl_crystal_size_min            0.21
_exptl_transmission_factor_max     ?
_exptl_transmission_factor_min     ?
_diffrn_reflns_av_R_equivalents    0.0788
_diffrn_reflns_av_unetI/netI       0.0763
_diffrn_reflns_Laue_measured_fraction_full  0.961
_diffrn_reflns_Laue_measured_fraction_max  0.961
_diffrn_reflns_limit_h_max         8
_diffrn_reflns_limit_h_min         -8
_diffrn_reflns_limit_k_max         5
_diffrn_reflns_limit_k_min         -5
_diffrn_reflns_limit_l_max         26
_diffrn_reflns_limit_l_min         -26
_diffrn_reflns_number              5100
_diffrn_reflns_point_group_measured_fraction_full  0.961
_diffrn_reflns_point_group_measured_fraction_max  0.961
_diffrn_reflns_theta_full          24.978
_diffrn_reflns_theta_max           24.978
_diffrn_reflns_theta_min           1.845
_diffrn_ambient_temperature        296.15
_diffrn_detector_area_resol_mean   ?
_diffrn_measured_fraction_theta_full  0.961
_diffrn_measured_fraction_theta_max  0.961
_diffrn_measurement_device_type    'Bruker APEX-II CCD'
_diffrn_measurement_method         '\f and \w scans'
_diffrn_radiation_type             MoK\a
_diffrn_radiation_wavelength       0.71073
_diffrn_source                     ?
_diffrn_source_current             30.0
_diffrn_source_power               1.5
_diffrn_source_voltage             50.0
_diffrn_standards_number           0
_reflns_Friedel_coverage           0.000
_reflns_Friedel_fraction_full      .
_reflns_Friedel_fraction_max       .
_reflns_number_gt                  780
_reflns_number_total               1302
_reflns_special_details
;
 Reflections were merged by SHELXL according to the crystal
 class for the calculation of statistics and refinement.
 
 _reflns_Friedel_fraction is defined as the number of unique
 Friedel pairs measured divided by the number that would be
 possible theoretically, ignoring centric projections and
 systematic absences.
;
_reflns_threshold_expression       'I > 2\s(I)'
_computing_cell_refinement         'SAINT v8.34A (Bruker, 2013)'
_computing_data_collection         ?
_computing_data_reduction          'SAINT v8.34A (Bruker, 2013)'
_computing_molecular_graphics      'Olex2 1.5 (Dolomanov et al., 2009)'
_computing_publication_material    'Olex2 1.5 (Dolomanov et al., 2009)'
_computing_structure_refinement    'SHELXL 2019/3 (Sheldrick, 2015)'
_computing_structure_solution      'SHELXT 2018/2 (Sheldrick, 2018)'
_refine_diff_density_max           0.340
_refine_diff_density_min           -0.254
_refine_diff_density_rms           0.059
_refine_ls_extinction_coef         .
_refine_ls_extinction_method       none
_refine_ls_goodness_of_fit_ref     1.157
_refine_ls_hydrogen_treatment      constr
_refine_ls_matrix_type             full
_refine_ls_number_parameters       92
_refine_ls_number_reflns           1302
_refine_ls_number_restraints       0
_refine_ls_R_factor_all            0.1273
_refine_ls_R_factor_gt             0.0788
_refine_ls_restrained_S_all        1.157
_refine_ls_shift/su_max            0.000
_refine_ls_shift/su_mean           0.000
_refine_ls_structure_factor_coef   Fsqd
_refine_ls_weighting_details      
 'w=1/[\s^2^(Fo^2^)+(0.0481P)^2^+0.8448P] where P=(Fo^2^+2Fc^2^)/3'
_refine_ls_weighting_scheme        calc
_refine_ls_wR_factor_gt            0.1501
_refine_ls_wR_factor_ref           0.1639
_refine_special_details            ?
_olex2_refinement_description
;
1.a Secondary CH2 refined with riding coordinates:
 C007(H00A,H00B), C008(H00C,H00D), C009(H00E,H00F)
1.b Aromatic/amide H refined with riding coordinates:
 N003(H003)
1.c Idealised Me refined as rotating group:
 C00A(H00G,H00H,H00I)
;
_atom_sites_solution_hydrogens     geom
_atom_sites_solution_primary       dual
_atom_sites_solution_secondary     ?
loop_
  _atom_site_label
  _atom_site_type_symbol
  _atom_site_fract_x
  _atom_site_fract_y
  _atom_site_fract_z
  _atom_site_U_iso_or_equiv
  _atom_site_adp_type
  _atom_site_occupancy
  _atom_site_site_symmetry_order
  _atom_site_calc_flag
  _atom_site_refinement_flags_posn
  _atom_site_refinement_flags_adp
  _atom_site_refinement_flags_occupancy
  _atom_site_disorder_assembly
  _atom_site_disorder_group
 Cl01 Cl 0.43653(18) 0.5619(3) 0.60522(6) 0.0615(5) Uani 1 1 d . . . . .
 O002 O 0.1765(4) 0.9084(9) 0.53925(16) 0.0651(11) Uani 1 1 d . . . . .
 N003 N 0.8052(5) 0.7234(9) 0.54510(18) 0.0515(12) Uani 1 1 d . . . . .
 H003 H 0.891799 0.771480 0.523034 0.062 Uiso 1 1 calc R U . . .
 C004 C 0.3288(6) 0.9450(11) 0.5228(2) 0.0449(12) Uani 1 1 d . . . . .
 C005 C 0.4804(6) 0.7990(10) 0.5479(2) 0.0422(12) Uani 1 1 d . . . . .
 C006 C 0.6485(6) 0.8409(10) 0.5281(2) 0.0420(12) Uani 1 1 d . . . . .
 C007 C 0.9039(7) 0.6854(12) 0.6524(2) 0.0591(15) Uani 1 1 d . . . . .
 H00A H 0.990725 0.835078 0.645207 0.071 Uiso 1 1 calc R U . . .
 H00B H 0.795605 0.776351 0.665583 0.071 Uiso 1 1 calc R U . . .
 C008 C 0.8588(7) 0.5289(11) 0.5939(2) 0.0536(14) Uani 1 1 d . . . . .
 H00C H 0.963143 0.420053 0.582904 0.064 Uiso 1 1 calc R U . . .
 H00D H 0.761476 0.394822 0.599669 0.064 Uiso 1 1 calc R U . . .
 C009 C 0.9799(8) 0.4936(13) 0.7018(3) 0.0701(17) Uani 1 1 d . . . . .
 H00E H 0.892986 0.343979 0.708808 0.084 Uiso 1 1 calc R U . . .
 H00F H 1.087965 0.402437 0.688406 0.084 Uiso 1 1 calc R U . . .
 C00A C 1.0258(9) 0.6453(16) 0.7602(3) 0.093(2) Uani 1 1 d . . . . .
 H00G H 1.112692 0.792930 0.753880 0.140 Uiso 1 1 calc R U . . .
 H00H H 1.075556 0.510957 0.789578 0.140 Uiso 1 1 calc R U . . .
 H00I H 0.918688 0.729424 0.774807 0.140 Uiso 1 1 calc R U . . .

loop_
  _atom_site_aniso_label
  _atom_site_aniso_U_11
  _atom_site_aniso_U_22
  _atom_site_aniso_U_33
  _atom_site_aniso_U_23
  _atom_site_aniso_U_13
  _atom_site_aniso_U_12
 Cl01 0.0557(9) 0.0709(9) 0.0584(10) 0.0162(8) 0.0077(6) -0.0043(7)
 O002 0.035(2) 0.093(3) 0.068(3) 0.023(2) 0.0091(18) -0.0020(19)
 N003 0.037(2) 0.063(3) 0.055(3) 0.009(2) 0.007(2) 0.004(2)
 C004 0.036(3) 0.056(3) 0.043(3) 0.003(3) 0.002(2) -0.005(2)
 C005 0.041(3) 0.047(3) 0.040(3) 0.005(2) 0.007(2) -0.004(2)
 C006 0.039(3) 0.043(3) 0.043(3) -0.002(2) -0.003(2) -0.001(2)
 C007 0.055(3) 0.064(4) 0.057(4) 0.000(3) -0.003(3) 0.000(3)
 C008 0.044(3) 0.058(3) 0.059(4) 0.003(3) 0.002(2) 0.008(3)
 C009 0.069(4) 0.079(5) 0.061(4) 0.005(3) -0.002(3) 0.002(3)
 C00A 0.092(5) 0.124(6) 0.062(5) 0.000(4) -0.009(4) -0.007(4)

_geom_special_details
;
 All esds (except the esd in the dihedral angle between two l.s. planes)
 are estimated using the full covariance matrix.  The cell esds are taken
 into account individually in the estimation of esds in distances, angles
 and torsion angles; correlations between esds in cell parameters are only
 used when they are defined by crystal symmetry.  An approximate (isotropic)
 treatment of cell esds is used for estimating esds involving l.s. planes.
;
loop_
  _geom_bond_atom_site_label_1
  _geom_bond_atom_site_label_2
  _geom_bond_distance
  _geom_bond_site_symmetry_2
  _geom_bond_publ_flag
 Cl01 C005 1.728(5) . ?
 O002 C004 1.221(5) . ?
 N003 H003 0.8600 . ?
 N003 C006 1.321(6) . ?
 N003 C008 1.447(6) . ?
 C004 C005 1.402(6) . ?
 C004 C006 1.521(7) 3_676 ?
 C005 C006 1.363(6) . ?
 C007 H00A 0.9700 . ?
 C007 H00B 0.9700 . ?
 C007 C008 1.505(7) . ?
 C007 C009 1.497(7) . ?
 C008 H00C 0.9700 . ?
 C008 H00D 0.9700 . ?
 C009 H00E 0.9700 . ?
 C009 H00F 0.9700 . ?
 C009 C00A 1.495(8) . ?
 C00A H00G 0.9600 . ?
 C00A H00H 0.9600 . ?
 C00A H00I 0.9600 . ?

loop_
  _geom_angle_atom_site_label_1
  _geom_angle_atom_site_label_2
  _geom_angle_atom_site_label_3
  _geom_angle
  _geom_angle_site_symmetry_1
  _geom_angle_site_symmetry_3
  _geom_angle_publ_flag
 C006 N003 H003 113.9 . . ?
 C006 N003 C008 132.1(4) . . ?
 C008 N003 H003 113.9 . . ?
 O002 C004 C005 123.3(5) . . ?
 O002 C004 C006 117.3(4) . 3_676 ?
 C005 C004 C006 119.4(4) . 3_676 ?
 C004 C005 Cl01 114.9(4) . . ?
 C006 C005 Cl01 123.0(4) . . ?
 C006 C005 C004 122.1(4) . . ?
 N003 C006 C004 110.4(4) . 3_676 ?
 N003 C006 C005 131.1(5) . . ?
 C005 C006 C004 118.5(4) . 3_676 ?
 H00A C007 H00B 107.8 . . ?
 C008 C007 H00A 109.0 . . ?
 C008 C007 H00B 109.0 . . ?
 C009 C007 H00A 109.0 . . ?
 C009 C007 H00B 109.0 . . ?
 C009 C007 C008 113.1(5) . . ?
 N003 C008 C007 111.9(4) . . ?
 N003 C008 H00C 109.2 . . ?
 N003 C008 H00D 109.2 . . ?
 C007 C008 H00C 109.2 . . ?
 C007 C008 H00D 109.2 . . ?
 H00C C008 H00D 107.9 . . ?
 C007 C009 H00E 108.8 . . ?
 C007 C009 H00F 108.8 . . ?
 H00E C009 H00F 107.7 . . ?
 C00A C009 C007 113.9(5) . . ?
 C00A C009 H00E 108.8 . . ?
 C00A C009 H00F 108.8 . . ?
 C009 C00A H00G 109.5 . . ?
 C009 C00A H00H 109.5 . . ?
 C009 C00A H00I 109.5 . . ?
 H00G C00A H00H 109.5 . . ?
 H00G C00A H00I 109.5 . . ?
 H00H C00A H00I 109.5 . . ?

loop_
  _geom_torsion_atom_site_label_1
  _geom_torsion_atom_site_label_2
  _geom_torsion_atom_site_label_3
  _geom_torsion_atom_site_label_4
  _geom_torsion
  _geom_torsion_site_symmetry_1
  _geom_torsion_site_symmetry_2
  _geom_torsion_site_symmetry_3
  _geom_torsion_site_symmetry_4
  _geom_torsion_publ_flag
 Cl01 C005 C006 N003 0.4(8) . . . . ?
 Cl01 C005 C006 C004 179.9(3) . . . 3_676 ?
 O002 C004 C005 Cl01 -0.5(7) . . . . ?
 O002 C004 C005 C006 179.0(5) . . . . ?
 C004 C005 C006 N003 -179.1(5) . . . . ?
 C004 C005 C006 C004 0.4(8) . . . 3_676 ?
 C006 N003 C008 C007 -85.0(6) . . . . ?
 C006 C004 C005 Cl01 -180.0(3) 3_676 . . . ?
 C006 C004 C005 C006 -0.4(8) 3_676 . . . ?
 C008 N003 C006 C004 174.2(5) . . . 3_676 ?
 C008 N003 C006 C005 -6.3(9) . . . . ?
 C008 C007 C009 C00A 179.9(5) . . . . ?
 C009 C007 C008 N003 -173.4(4) . . . . ?

_shelx_res_file
;
TITL 2403145_0m_a.res in P2(1)/n
    2403145_0m.res
    created by SHELXL-2019/3 at 11:01:52 on 29-Mar-2024
REM Old TITL 2403145_0m in P2(1)/n
REM SHELXT solution in P2(1)/n: R1 0.223, Rweak 0.206, Alpha 0.126
REM <I/s> 1.249 for 191 systematic absences, Orientation as input
REM Formula found by SHELXT: C7 N O Cl
CELL 0.71073 7.4257 4.6675 22.1144 90 93.448 90
ZERR 2 0.0063 0.0042 0.0193 0 0.011 0
LATT 1
SYMM 0.5-X,0.5+Y,0.5-Z
SFAC C H Cl N O
UNIT 28 40 4 4 4

L.S. 4 0 0
PLAN  1
SIZE 0.45 0.42 0.21
TEMP 23
CONF
BOND
list 4
MORE -1
BOND $H
fmap 2 53
ACTA
OMIT -3 50
OMIT -8 1 8
OMIT -8 1 11
OMIT -7 0 15
OMIT -7 0 17
REM <olex2.extras>
REM <HklSrc "%.\\2403145_0m.hkl">
REM </olex2.extras>

WGHT    0.048100    0.844800
FVAR       0.79800
CL01  3    0.436534    0.561886    0.605222    11.00000    0.05569    0.07088 =
         0.05835    0.01617    0.00771   -0.00426
O002  5    0.176459    0.908423    0.539248    11.00000    0.03471    0.09321 =
         0.06805    0.02296    0.00913   -0.00201
N003  4    0.805216    0.723374    0.545099    11.00000    0.03692    0.06344 =
         0.05466    0.00875    0.00740    0.00420
AFIX  43
H003  2    0.891799    0.771480    0.523034    11.00000   -1.20000
AFIX   0
C004  1    0.328775    0.945022    0.522779    11.00000    0.03599    0.05585 =
         0.04269    0.00251    0.00220   -0.00454
C005  1    0.480358    0.798971    0.547938    11.00000    0.04074    0.04656 =
         0.03975    0.00494    0.00655   -0.00410
C006  1    0.648520    0.840875    0.528055    11.00000    0.03909    0.04323 =
         0.04291   -0.00242   -0.00302   -0.00090
C007  1    0.903933    0.685392    0.652375    11.00000    0.05466    0.06444 =
         0.05738   -0.00002   -0.00263    0.00002
AFIX  23
H00A  2    0.990725    0.835078    0.645207    11.00000   -1.20000
H00B  2    0.795605    0.776351    0.665583    11.00000   -1.20000
AFIX   0
C008  1    0.858754    0.528919    0.593901    11.00000    0.04411    0.05765 =
         0.05877    0.00253    0.00186    0.00760
AFIX  23
H00C  2    0.963143    0.420053    0.582904    11.00000   -1.20000
H00D  2    0.761476    0.394822    0.599669    11.00000   -1.20000
AFIX   0
C009  1    0.979937    0.493631    0.701794    11.00000    0.06949    0.07921 =
         0.06073    0.00461   -0.00216    0.00178
AFIX  23
H00E  2    0.892986    0.343979    0.708808    11.00000   -1.20000
H00F  2    1.087965    0.402437    0.688406    11.00000   -1.20000
AFIX   0
C00A  1    1.025823    0.645306    0.760244    11.00000    0.09166    0.12378 =
         0.06198    0.00018   -0.00900   -0.00712
AFIX 137
H00G  2    1.112692    0.792930    0.753880    11.00000   -1.50000
H00H  2    1.075556    0.510957    0.789578    11.00000   -1.50000
H00I  2    0.918688    0.729424    0.774807    11.00000   -1.50000
AFIX   0
HKLF 4


REM  2403145_0m_a.res in P2(1)/n
REM wR2 = 0.1639, GooF = S = 1.157, Restrained GooF = 1.157 for all data
REM R1 = 0.0788 for 780 Fo > 4sig(Fo) and 0.1273 for all 1302 data
REM 92 parameters refined using 0 restraints

END

WGHT      0.0478      0.8496

REM Highest difference peak  0.340,  deepest hole -0.254,  1-sigma level  0.059
Q1    1   0.4380  0.7826  0.6022  11.00000  0.05    0.34
;
_shelx_res_checksum                48499
_shelx_hkl_file
;
   1   0   0   -3.30    2.20
  -1   0   0   -4.90    2.00
  -1   0   0   -2.30    2.30
  -2   0   0 1462.55   53.49
   2   0   0 1469.35   53.19
  -2   0   0 1343.27   50.29
   3   0   0    3.60    4.80
  -3   0   0    4.50    3.60
  -3   0   0   -2.90    4.40
   4   0   0   61.39    9.10
  -4   0   0   42.80    8.20
   5   0   0   -2.40    6.10
  -5   0   0   -1.20    6.50
  -5   0   0   -0.60    5.10
   6   0   0   64.09   12.40
  -6   0   0   89.09   14.70
  -6   0   0   94.69    9.30
   8   0   0   42.60   15.80
  -8   0   0   72.99   11.40
  -9   0   0    8.50   13.10
   9   0   0  -49.30   23.60
   0  -1   0    0.40    2.90
   0  -1   0    2.10    2.30
   0  -1   0    3.20    3.30
   0  -1   0    0.00    3.30
   1  -1   0  112.59    7.20
  -1  -1   0  110.79   10.00
  -1  -1   0  113.89    8.70
   1  -1   0  113.99    8.60
  -1   1   0  112.89    6.80
  -2  -1   0  355.96   19.60
   2  -1   0  410.26   17.80
   2   1   0  350.76   17.50
   3  -1   0   62.99    8.90
  -3  -1   0   67.19   10.60
  -3  -1   0   68.99    5.70
   3   1   0   71.59    9.20
  -3   1   0   65.29    6.10
  -4  -1   0  114.39    7.40
  -4  -1   0  112.59   12.80
   4  -1   0  118.79   14.30
   4   1   0  127.39   12.00
  -4   1   0  117.89    9.00
  -4   1   0   96.59    9.90
  -5  -1   0   63.89    6.70
   5  -1   0   57.29   12.40
  -5  -1   0   46.80   10.20
   5   1   0   63.69   10.50
  -5   1   0   59.79    7.70
  -5   1   0   76.69   10.20
  -6  -1   0   48.40   13.00
  -6  -1   0   54.39    7.60
   6  -1   0   39.40   14.90
  -6   1   0   43.70    8.70
   6   1   0   37.60   10.00
   7  -1   0  214.18   29.00
  -7  -1   0  220.58   20.70
   7   1   0  155.18   19.70
  -7   1   0  173.68   14.60
  -8  -1   0   13.30   10.00
   8  -1   0   74.09   32.10
  -8   1   0    9.30   10.60
   9  -1   0  322.37   53.29
   0  -2   0  235.88   13.70
   0  -2   0  265.57   13.80
   0  -2   0  261.97   11.70
  -1  -2   0   34.00    6.60
  -1  -2   0   42.10    6.20
   1  -2   0   43.70    5.60
   1  -2   0   37.20    6.70
  -1   2   0   62.39    5.20
   2  -2   0  122.89    8.90
   2  -2   0  116.29   10.70
  -2  -2   0  163.48   13.70
  -2   2   0  122.29    8.40
  -3  -2   0  191.68   15.70
   3  -2   0  170.68   13.70
   3  -2   0  165.08   11.00
  -3   2   0  167.58   10.40
   3   2   0  193.28   14.00
   4  -2   0   15.30    6.70
   4  -2   0   17.80    8.10
  -4  -2   0    9.50    6.30
  -4   2   0   15.60    6.00
   4   2   0    9.40    6.30
  -5  -2   0  126.29   17.20
   5  -2   0  112.99   10.70
  -5   2   0  124.79   10.80
   5   2   0  122.79   14.20
  -6  -2   0    3.00   11.80
   6  -2   0    4.80    7.70
  -6   2   0    7.50    7.60
   6   2   0    5.20    7.80
   7  -2   0  -51.79   25.50
  -7  -2   0    6.60   16.20
  -7   2   0   18.90    9.30
   7   2   0    6.00    9.60
  -8  -2   0   27.50   19.40
   8   2   0   11.50   11.60
  -8   2   0    5.60   10.60
  -9  -2   0  158.28   24.50
   0  -3   0    8.50    5.00
   0  -3   0    5.60    6.00
   0  -3   0   -0.40    4.50
   1  -3   0  125.99   12.20
   1  -3   0  131.69   10.90
  -1  -3   0  159.98   15.20
  -1  -3   0  162.78   12.70
  -1   3   0  128.69    9.40
   2  -3   0   31.10    7.10
   2  -3   0   25.90    7.70
  -2  -3   0   21.00    7.30
  -2  -3   0   19.80    8.60
  -2   3   0   33.00    6.50
   3  -3   0    9.00    6.80
   3  -3   0    3.50    7.20
  -3  -3   0   11.00    8.50
   3   3   0    4.70    7.20
  -3   3   0   13.90    6.30
   4  -3   0  143.29   16.80
   4  -3   0  149.29   12.90
  -4  -3   0  122.29   18.60
  -4   3   0  146.39   11.90
   4   3   0  138.29   15.10
   5  -3   0  -27.60   12.50
   5  -3   0    4.80    9.20
  -5  -3   0   -3.90   10.90
  -5   3   0    7.40    7.90
   5   3   0   -4.30    6.90
  -6  -3   0    6.10   16.20
   6  -3   0  -41.60   17.40
   6   3   0   -4.90    7.80
  -6   3   0   -0.30    8.30
  -7  -3   0   -1.00   17.40
   7  -3   0  -61.89   22.90
  -7   3   0   15.80    9.80
   7   3   0    5.00    9.60
  -8  -3   0   -1.20   14.50
   8   3   0    5.40   11.40
  -8   3   0   -8.80   10.60
   0  -4   0    9.30    9.90
   0  -4   0   14.30    8.40
  -1  -4   0   -4.90    8.30
  -1  -4   0    6.80    7.70
   1  -4   0   -3.80    8.90
   1  -4   0    1.40    7.70
  -1  -4   0  -16.40    8.70
  -1   4   0    2.10    6.50
   2  -4   0   10.20    9.20
  -2  -4   0    0.70   10.40
  -2  -4   0    0.80    8.90
   2  -4   0    1.60    8.30
  -2   4   0    1.70    7.10
   3  -4   0   62.29   14.70
   3  -4   0   57.99   14.00
  -3  -4   0   91.69   19.10
  -3   4   0   58.19   10.00
   3   4   0   62.89   13.20
   4  -4   0   16.70   13.90
  -4  -4   0   17.80   16.90
   4  -4   0   28.90   12.30
  -4   4   0   14.00    8.60
   4   4   0    4.00    8.90
   5  -4   0   76.49   16.10
   5  -4   0  148.89   25.30
  -5  -4   0  156.78   27.30
  -5   4   0   83.89   12.20
   5   4   0   88.19   14.10
   6  -4   0  -10.70   20.10
  -6  -4   0    9.90   19.80
  -6   4   0    8.70   10.30
   6   4   0    3.80    9.80
   7  -4   0  -44.30   24.00
   7   4   0    3.70   10.60
   0  -5   0    3.30   13.20
   0  -5   0   -0.80   14.10
  -1  -5   0   52.99   16.90
   1  -5   0   50.69   15.90
  -2  -5   0   72.29   19.90
   2  -5   0   52.89   18.20
  -2   5   0   36.90   10.40
   3  -5   0   10.90   15.90
  -3  -5   0    2.30   19.10
  -3   5   0   -1.10   11.50
   3   5   0    8.20   11.70
  -4  -5   0    6.80   20.60
   4  -5   0  -16.90   15.20
  -4   5   0   -4.60    9.80
   4   5   0   11.60   11.20
  -5  -5   0   -7.00   22.20
  -5   5   0  -12.00   11.80
  -9   0   1   14.10   13.50
   9   0  -1  -18.90   17.40
   8   0  -1   -4.50   11.60
  -8   0   1   15.80    9.10
   7   0  -1   37.90   12.60
  -7   0   1   51.09    9.40
  -6   0   1   10.10    8.90
   6   0  -1    3.70    8.00
  -6   0   1    1.50    6.60
  -5   0   1  424.86   24.60
  -5   0   1  427.96   18.60
   5   0  -1  416.36   24.30
   4   0  -1    5.90    6.00
  -4   0   1   -2.50    5.50
  -4   0   1    2.50    4.20
   3   0  -1  436.36   20.90
  -3   0   1  424.56   21.30
  -3   0   1  436.06   17.10
  -2   0   1   10.80    3.80
   2   0  -1    8.60    4.50
   1   0  -1 1048.80   39.50
  -1   0   1 1095.09   39.90
   0   0  -1   -5.90    0.60
   0   0   1   -6.10    0.60
  -1   0  -1  370.66   14.30
  -1   0  -1  397.96   15.70
   1   0   1  403.46   15.60
  -3   0  -1 1905.71   72.49
   3   0   1 1964.80   72.59
  -3   0  -1 1928.71   68.39
   4   0   1    1.20    5.30
  -4   0  -1   -5.00    4.80
  -4   0  -1    0.10    4.20
  -5   0  -1   16.00    5.50
  -5   0  -1   15.60    7.60
   5   0   1    1.50    6.50
  -6   0  -1    5.10    6.20
   6   0   1    6.00    8.50
  -6   0  -1   10.70    9.20
  -8   0  -1    1.90    8.60
   8   0   1  -20.10   13.70
  -9   0  -1   17.30   13.40
   9   0   1  -38.90   26.30
   9  -1  -1  327.07   53.79
   8  -1  -1   65.09   31.90
  -8   1   1   18.40   10.60
  -7  -1   1   44.30   13.70
   7  -1  -1   57.79   22.40
  -7   1   1   21.40    9.50
  -6  -1   1  378.36   17.10
  -6  -1   1  340.87   25.40
   6  -1  -1  272.57   27.40
   6   1  -1  366.96   23.80
  -6   1   1  317.27   18.30
  -5  -1   1   39.00   10.70
   5  -1  -1   47.10   11.50
   5   1  -1   48.10    9.40
  -5   1   1   49.10    7.40
  -5   1   1   77.49   10.60
   4  -1  -1   58.79   10.70
  -4  -1   1   56.49    9.70
   4   1  -1   66.19    9.40
  -4   1   1   60.59    6.60
  -4   1   1   44.00    7.10
   3  -1  -1  126.59   11.80
  -3  -1   1  144.39   12.80
  -3   1   1  106.89    9.00
   3   1  -1  144.99   11.30
  -3   1   1  137.89    8.40
  -2  -1   1   15.20    5.70
   2  -1  -1   30.80    5.70
  -2   1   1   34.00    4.50
   2   1  -1   26.60    5.80
   1  -1  -1  436.16   17.20
  -1  -1   1  414.96   17.70
   1  -1  -1  382.86   15.90
  -1  -1   1  377.36   18.90
  -1   1   1  397.76   15.50
   0  -1  -1  166.38    7.50
   0  -1  -1  157.48    9.10
   0  -1   1  176.08    8.20
   0  -1   1  201.48    9.80
   0  -1  -1  178.48    8.80
   0  -1   1  158.88    9.60
   1  -1   1    0.60    4.00
   1  -1   1   -1.00    3.60
  -1  -1  -1    1.80    4.10
  -1  -1  -1    1.30    2.80
  -1   1  -1   11.60    3.30
  -2  -1  -1 3119.29  115.79
   2  -1   1 3202.68  114.29
   2   1   1 3286.57  114.09
  -2   1  -1 3106.19  111.19
  -3  -1  -1    4.80    3.50
   3  -1   1    7.30    5.80
  -3  -1  -1    1.20    4.60
   3   1   1    3.00    4.30
  -4  -1  -1  154.48    8.80
  -4  -1  -1  154.08   14.10
   4  -1   1  142.69   14.90
   4   1   1  169.18   13.20
  -4   1  -1  137.39   11.00
  -4   1  -1  151.18    9.70
  -5  -1  -1  103.29    8.70
  -5  -1  -1   96.19   14.80
   5  -1   1  107.19   14.60
   5   1   1  105.09   13.20
  -5   1  -1  111.19   11.40
  -5   1  -1  116.89    9.80
  -6  -1  -1  119.69   17.80
   6  -1   1  139.49   19.50
  -6  -1  -1  131.79   10.20
  -6   1  -1  106.09   10.70
   6   1   1  113.69   15.10
   7  -1   1   37.10   20.40
  -7  -1  -1   19.00    8.30
  -7   1  -1   15.70    8.90
   7   1   1   10.60    9.70
   8  -1   1   69.29   31.70
   9  -1   1  262.77   50.69
  -9  -2   1  104.39   22.40
  -8  -2   1   10.70   16.90
  -8   2   1    9.90   11.00
   8   2  -1   -2.20   10.00
  -7  -2   1   86.69   19.70
   7  -2  -1   43.50   30.80
  -7   2   1   63.19   11.50
   7   2  -1   85.09   14.60
  -6  -2   1   18.30   12.60
   6  -2  -1    6.80    9.80
   6  -2  -1  -17.40   18.40
   6   2  -1    1.70    7.70
  -6   2   1   18.00    8.20
  -5  -2   1   32.40   10.60
   5  -2  -1  -14.70   14.70
   5  -2  -1   36.70    8.40
  -5   2   1   29.10    7.30
   5   2  -1   39.90    9.50
  -4  -2   1    3.20    6.20
   4  -2  -1   -7.10    6.70
   4  -2  -1   10.00    6.70
  -4   2   1   -0.10    5.40
   4   2  -1    5.80    5.70
  -3  -2   1   99.69   13.10
   3  -2  -1   83.89   10.80
   3  -2  -1   94.89    8.90
  -3   2   1  107.79    8.20
   3   2  -1  106.49   11.60
  -2  -2   1 1318.37   53.59
   2  -2  -1 1316.67   50.59
   2  -2  -1 1255.67   47.80
  -2   2   1 1315.57   47.50
  -1  -2   1    7.30    4.40
   1  -2  -1    6.10    4.80
  -1  -2   1    5.80    5.00
   1  -2  -1    6.80    4.50
  -1   2   1    7.70    3.90
   0  -2   1  236.28   11.30
   0  -2  -1  250.57   12.70
   0  -2  -1  241.48   11.30
   0  -2   1  228.78   13.20
   0  -2   1  227.38   13.40
   0  -2  -1  222.98   12.90
   1  -2   1  208.28   10.70
   1  -2   1  206.68   13.60
  -1  -2  -1  195.08   14.10
  -1  -2  -1  208.38   12.10
  -1   2  -1  234.68   10.00
  -2  -2  -1  131.69   12.60
   2  -2   1  129.59   11.20
   2  -2   1  116.39    8.60
  -2   2  -1  132.69    8.60
   2   2   1  144.99   11.10
   3  -2   1    6.50    6.00
   3  -2   1   10.30    5.20
  -3  -2  -1    9.70    6.40
  -3   2  -1    9.80    5.20
   3   2   1   16.70    6.10
   4  -2   1    9.60    7.90
  -4  -2  -1    0.90    6.10
   4  -2   1    3.80    6.10
  -4   2  -1    4.70    5.40
   4   2   1    3.40    5.70
  -5  -2  -1    1.80    8.00
   5  -2   1   -0.70    6.80
  -5   2  -1    0.60    6.40
   5   2   1    5.40    6.80
   6  -2   1   37.60   11.20
   6  -2   1    9.60   18.30
  -6  -2  -1   50.19   14.90
   6   2   1   43.20   10.90
  -6   2  -1   42.10    9.30
   7  -2   1   -1.90   26.70
  -7  -2  -1   72.39   20.20
  -7   2  -1   67.59   11.50
   7   2   1   56.19   12.90
  -8  -2  -1   34.70   19.60
  -8   2  -1   11.40   10.90
   8   2   1   -3.80   11.10
  -9  -2  -1  209.78   25.70
  -8  -3   1    2.50   14.00
   8   3  -1   -5.80   10.50
  -8   3   1    9.70   11.40
  -7  -3   1    4.10   19.10
  -7   3   1   -0.40    9.20
   7   3  -1    7.30    9.80
   6  -3  -1    6.60   11.80
  -6  -3   1   -4.00   15.20
   6   3  -1   -0.30    8.50
  -6   3   1    9.50    8.50
  -5  -3   1   -2.30   12.10
   5  -3  -1    0.30    9.30
   5  -3  -1  -30.20   11.60
   5   3  -1   -4.90    7.00
  -5   3   1   -3.60    7.10
  -4  -3   1   13.90   11.10
   4  -3  -1   12.00    9.10
   4  -3  -1   19.80    9.50
   4   3  -1   16.20    8.70
  -4   3   1   17.90    6.80
   3  -3  -1   27.60    8.80
  -3  -3   1   57.19   12.50
   3  -3  -1   53.39    8.80
   3   3  -1   30.60    9.60
  -3   3   1   41.90    7.40
   2  -3  -1   51.29    8.80
  -2  -3   1   43.10    8.90
  -2  -3   1   56.69   11.20
   2  -3  -1   63.29    8.50
  -2   3   1   59.19    7.00
   1  -3  -1  557.24   26.40
   1  -3  -1  590.84   24.80
  -1  -3   1  595.24   29.20
  -1  -3   1  577.24   27.40
  -1   3   1  551.24   23.20
  -1   3   1  552.74   25.60
   0  -3  -1  158.98   12.30
   0  -3   1  156.58   13.20
   0  -3   1  164.48   13.20
   0  -3   1  177.18   12.00
   0  -3  -1  175.38   11.50
   0   3   1  154.08   10.10
  -1  -3  -1   95.19   10.30
   1  -3   1   69.99    9.80
  -1  -3  -1   81.49   12.60
   1  -3   1   80.19    8.90
  -1   3  -1   63.89    6.90
   2  -3   1   84.69   11.60
   2  -3   1   89.59    9.60
  -2  -3  -1   99.39   13.80
  -2   3  -1   87.99    8.60
   3  -3   1    9.20    7.90
  -3  -3  -1   12.20    8.90
   3  -3   1    5.30    7.00
   3   3   1    3.80    6.50
  -3   3  -1   18.80    6.40
   4  -3   1   23.30    8.60
  -4  -3  -1   25.60   11.20
   4  -3   1    8.70   10.00
   4   3   1    8.30    7.40
  -4   3  -1    7.60    7.10
  -5  -3  -1   31.00   14.50
   5  -3   1   26.10   11.70
   5  -3   1   -7.20   15.00
  -5   3  -1   19.20    8.20
   5   3   1   28.00    9.50
  -6  -3  -1   30.00   18.00
   6  -3   1   29.70   13.50
   6  -3   1  -39.00   18.10
  -6   3  -1    7.10    9.00
   6   3   1   15.80    9.70
   7  -3   1   -7.40   26.50
  -7  -3  -1   68.49   23.80
  -7   3  -1   40.40   11.70
   7   3   1   57.09   13.70
  -8  -3  -1   23.40   25.10
   8   3   1   11.10   12.00
   7  -4  -1  -51.39   26.60
  -7  -4   1   -6.40   16.00
   7   4  -1    1.30   10.80
  -6  -4   1   -5.50   20.70
   6  -4  -1   11.90   21.10
   6   4  -1   -1.50    9.30
  -6   4   1    6.20    9.40
   5  -4  -1   25.20   16.80
   5  -4  -1   43.00   14.00
  -5  -4   1    5.70   17.30
   5   4  -1    6.60    9.80
  -5   4   1   22.50    9.50
  -4  -4   1   93.19   20.90
   4  -4  -1   74.09   16.70
   4  -4  -1   70.29   14.70
  -4   4   1   53.99   10.10
   4   4  -1   65.99   13.60
   3  -4  -1   36.10   10.60
  -3  -4   1   28.70   14.40
   3  -4  -1   15.90   10.20
   3   4  -1   14.70   10.40
  -3   4   1   24.10    8.20
  -2  -4   1   43.20   12.60
  -2  -4   1   31.30   13.00
   2  -4  -1   21.70    9.10
   2  -4  -1   26.50   12.80
  -2   4   1   31.90    7.80
   1  -4  -1    7.10    7.60
  -1  -4   1    3.40    8.00
  -1  -4   1    9.60    9.40
   1  -4  -1    4.30   10.80
  -1   4   1    0.90    6.40
   0  -4   1   18.00    9.30
   0  -4  -1   12.80    9.60
   0  -4   1   17.70   10.60
   0  -4  -1   10.70    7.80
   0   4   1   13.00    6.70
  -1  -4  -1   10.30    9.20
   1  -4   1   46.10   10.80
   1  -4   1   24.20    9.40
  -1  -4  -1    5.90    7.80
  -1   4  -1   28.50    6.90
  -2  -4  -1    3.30   10.80
  -2  -4  -1    6.40    8.50
   2  -4   1   10.70    9.70
   2  -4   1    9.40   12.30
  -2   4  -1    0.90    6.50
   3  -4   1    6.40   10.20
   3  -4   1    7.50   11.60
  -3  -4  -1   20.70   14.10
  -3   4  -1   11.30    8.20
   3   4   1    8.20    9.10
   4  -4   1   53.59   13.00
  -4  -4  -1   89.79   21.80
   4  -4   1   76.19   18.90
  -4   4  -1   55.29   10.80
   4   4   1   50.29   12.10
   5  -4   1    8.40   18.40
  -5  -4  -1   24.10   20.60
   5  -4   1   37.10   13.40
  -5   4  -1   16.30    9.80
   5   4   1    5.40    8.80
  -6  -4  -1   19.40   22.80
   6  -4   1   22.10   23.20
   6   4   1   11.60   10.60
  -6   4  -1    9.80   10.90
   7  -4   1  -28.30   25.10
   7   4   1    2.50   10.70
  -5  -5   1   -6.40   22.40
   5   5  -1   -1.30   11.80
  -5   5   1   17.30   12.10
   4  -5  -1    4.80   16.60
  -4  -5   1   -4.80   19.60
   4   5  -1   -6.70    9.80
  -4   5   1    5.40   10.30
   3  -5  -1   24.80   17.10
  -3  -5   1   52.69   24.90
   3   5  -1   26.20   13.50
  -3   5   1   30.50   10.90
  -2  -5   1   48.20   19.00
   2  -5  -1   43.30   15.80
  -2   5   1   26.10    9.80
  -1  -5   1   47.60   16.60
   1  -5  -1   32.50   13.80
   0  -5  -1   22.40   13.50
   0  -5   1    3.20   15.40
   0  -5   1   18.00   14.20
   0   5   1   -7.20    8.40
  -1  -5  -1   11.90   14.10
   1  -5   1   -1.80   13.20
   2  -5   1   16.70   15.20
   2  -5   1    7.20   15.50
   3  -5   1   -5.60   16.20
  -3  -5  -1   18.00   19.80
   3  -5   1   -7.70   16.40
  -3   5  -1    1.80   11.10
  -4  -5  -1   23.90   22.40
  -4   5  -1   -4.20   11.00
  -5  -5  -1    6.00   23.80
  -5   5  -1   18.60   12.70
   1   6  -1  -12.80   13.70
   9   0  -2  -22.80   13.40
  -9   0   2   -2.10   10.70
  -8   0   2   33.90   10.50
   8   0  -2   12.40   12.70
  -7   0   2    0.40    7.80
  -6   0   2   11.00    9.40
  -6   0   2    3.50    6.80
   6   0  -2    7.00    8.60
   5   0  -2    7.80    7.20
  -5   0   2    2.10    6.80
  -5   0   2    9.20    5.60
   4   0  -2 1785.42   69.69
  -4   0   2 1844.32   64.49
  -4   0   2 1768.32   70.09
   3   0  -2    5.20    4.90
  -3   0   2    5.00    3.90
  -3   0   2    3.50    4.80
  -2   0   2 9912.21  348.37
   2   0  -2 9999.00  347.67
  -1   0   2    0.60    2.90
   1   0  -2   -0.80    2.80
   0   0   2 3891.01  134.29
   0   0  -2 3588.94  132.89
   0   0   2 4020.80  133.29
   1   0   2    0.10    2.70
  -1   0  -2   -2.40    2.50
  -2   0  -2  199.28   11.80
  -2   0  -2  191.98    9.20
   2   0   2  204.88   11.70
  -3   0  -2    0.10    4.30
   3   0   2   -0.80    4.70
  -3   0  -2    0.10    3.80
  -4   0  -2  208.48   15.10
   4   0   2  218.48   15.60
  -4   0  -2  209.68   10.80
  -5   0  -2   -0.90    4.80
   5   0   2   -5.00    6.40
  -5   0  -2    0.40    6.40
   6   0   2  450.75   28.40
  -6   0  -2  471.35   27.70
  -6   0  -2  447.26   20.60
  -8   0  -2   41.50   12.20
   8   0   2   -2.30   17.50
  -9   0  -2    6.00   12.90
   9  -1  -2  349.07   54.39
   8  -1  -2  102.19   33.20
  -7  -1   2   31.20   14.10
   7  -1  -2   60.29   23.70
   7   1  -2   13.30    9.80
  -7   1   2    6.70    8.70
  -6  -1   2   57.89   14.20
   6  -1  -2   56.29   16.10
  -6   1   2   60.49    9.30
   6   1  -2   33.90    9.70
   5  -1  -2  227.78   20.80
  -5  -1   2  258.47   20.60
  -5   1   2  258.77   17.40
   5   1  -2  259.87   18.30
  -5   1   2  266.97   14.10
   4  -1  -2   -2.20    7.60
  -4  -1   2    0.40    6.00
  -4   1   2    8.70    5.00
   4   1  -2    0.60    5.40
  -4   1   2    1.00    4.60
  -3  -1   2    6.40    5.70
   3  -1  -2    0.50    5.70
   3   1  -2    5.10    5.20
  -3   1   2   19.00    4.70
  -3   1   2    6.30    4.10
  -2  -1   2   72.79   10.30
   2  -1  -2   94.39    7.40
   2  -1  -2  111.59    9.10
  -2   1   2  104.89    6.80
   2   1  -2   98.39    9.90
  -2   1   2  112.29    7.30
  -1  -1   2  880.61   36.80
  -1  -1   2  974.20   35.80
   1  -1  -2  901.31   33.80
   1  -1  -2 1010.20   34.80
  -1   1   2  919.11   34.90
  -1   1   2  887.11   33.40
   0  -1  -2 3004.00  109.79
   0  -1   2 3348.86  112.19
   0  -1   2 3055.89  111.59
   0   1   2 3209.88  112.29
  -1  -1  -2   78.89    8.70
   1  -1   2   64.49    6.40
  -1  -1  -2   85.69    5.80
   1  -1   2   79.69    8.30
  -1   1  -2  105.69    5.50
   1   1   2   72.69    6.80
  -2  -1  -2   49.20    4.20
  -2  -1  -2   27.30    6.20
   2   1   2   32.10    5.20
  -3  -1  -2  949.80   35.00
   3  -1   2  929.91   39.90
  -3  -1  -2  958.50   40.80
  -3   1  -2  975.10   35.50
   3   1   2  990.50   39.10
  -4  -1  -2   76.29    6.30
   4  -1   2   60.29   10.60
  -4  -1  -2   59.79    9.60
   4   1   2   56.29    8.90
  -4   1  -2   61.29    8.50
  -4   1  -2   78.69    6.90
  -5  -1  -2  287.97   13.70
   5  -1   2  253.07   21.10
  -5  -1  -2  281.97   20.80
   5   1   2  299.37   19.60
  -5   1  -2  270.67   14.80
  -5   1  -2  275.77   17.10
   6  -1   2   52.89   15.30
  -6  -1  -2   55.09   14.10
  -6  -1  -2   58.99    7.90
  -6   1  -2   43.40    8.20
   6   1   2   46.80   11.20
  -7  -1  -2   19.70    8.10
   7  -1   2   39.20   20.20
  -7   1  -2    2.70    7.80
   7   1   2    1.70    9.30
   8  -1   2   59.49   30.00
  -8   1  -2    4.50    9.60
   9  -1   2  204.58   48.50
  -9  -1  -2    4.00   12.20
  -9   1  -2   -8.10   10.20
  -9  -2   2   78.69   20.00
  -8  -2   2   32.60   20.40
   8   2  -2   18.60   11.30
  -8   2   2    3.70   11.00
   7  -2  -2   92.99   34.60
  -7  -2   2  122.29   21.30
  -7   2   2  110.99   13.50
   7   2  -2  113.49   16.30
   6  -2  -2  -23.80   19.00
  -6  -2   2   13.90   12.60
   6  -2  -2   24.90    9.20
   6   2  -2   14.90    8.80
  -6   2   2   22.50    8.40
   5  -2  -2   -3.40    7.10
  -5  -2   2    0.30    8.40
  -5   2   2    6.80    6.50
   5   2  -2    2.50    6.70
   4  -2  -2  294.87   21.00
  -4  -2   2  364.06   23.50
   4   2  -2  367.96   20.80
  -4   2   2  340.37   16.30
   3  -2  -2  147.19   12.60
   3  -2  -2  136.39    9.90
  -3  -2   2  142.29   14.60
  -3   2   2  153.58   10.00
   3   2  -2  164.28   13.60
   2  -2  -2  277.27   12.50
   2  -2  -2  262.37   14.40
  -2  -2   2  204.98   16.30
  -2  -2   2  228.58   15.20
  -2   2   2  271.97   12.00
   1  -2  -2    6.60    4.80
  -1  -2   2    8.10    5.30
  -1  -2   2   11.50    5.00
   1  -2  -2    9.50    4.40
  -1   2   2   13.10    4.30
  -1   2   2    8.60    3.70
   0  -2  -2    5.00    4.50
   0  -2  -2    3.30    3.20
   0  -2   2    3.80    4.40
   0  -2   2    0.90    4.50
   0  -2  -2    7.20    3.10
   0  -2   2    1.70    3.90
   1  -2   2  399.06   20.20
  -1  -2  -2  385.46   20.20
   1  -2   2  377.16   16.50
  -1  -2  -2  394.46   18.10
   2  -2   2   42.20    7.50
   2  -2   2   45.30    6.00
  -2  -2  -2   29.00    7.20
  -2  -2  -2   45.00    4.60
   2   2   2   52.39    7.50
  -2   2  -2   50.59    5.50
  -3  -2  -2    0.10    5.30
   3  -2   2    7.80    5.50
   3  -2   2    3.70    5.80
  -3  -2  -2    0.80    4.00
  -3   2  -2    0.40    5.00
   3   2   2    1.40    4.60
   4  -2   2   10.60    6.50
  -4  -2  -2    7.30    6.70
   4  -2   2   10.20    7.50
  -4   2  -2   13.10    6.10
   4   2   2    7.70    6.20
  -5  -2  -2   15.70    5.80
   5  -2   2   11.10    7.30
  -5  -2  -2    5.00    8.50
   5   2   2    4.30    6.80
  -5   2  -2    3.30    6.60
   6  -2   2  -30.60   14.90
  -6  -2  -2    4.00    6.50
  -6  -2  -2   14.90   13.10
  -6   2  -2   18.10    8.00
   6   2   2   -2.80    7.40
  -7  -2  -2   -3.70   15.30
  -7  -2  -2    5.00    8.00
  -7   2  -2    2.60    9.20
   7   2   2    0.80    9.30
  -8  -2  -2   33.70   19.70
  -8  -2  -2    8.10    9.70
  -8   2  -2  -15.20    9.60
   8   2   2    0.30   11.20
  -9  -2  -2  264.87   25.80
  -8  -3   2    6.70   13.70
   8   3  -2    5.00   11.50
  -8   3   2    6.40   11.50
  -7  -3   2   -5.40   16.40
  -7   3   2   -0.80    9.20
   7   3  -2    2.80    9.40
   6  -3  -2  -36.70   16.40
  -6  -3   2   17.00   16.90
   6  -3  -2   20.90   12.40
   6   3  -2   18.10   10.10
  -6   3   2   10.20    8.50
   5  -3  -2  -20.80   11.80
   5  -3  -2   17.20   10.10
  -5  -3   2   11.20   12.40
   5   3  -2   21.50    8.90
  -5   3   2    5.70    7.50
  -4  -3   2    0.10    9.80
   4  -3  -2    0.40    8.20
   4  -3  -2   14.40    8.50
  -4   3   2   10.50    6.40
   4   3  -2   -0.60    7.60
   3  -3  -2    9.90    6.90
  -3  -3   2    0.00    8.00
   3  -3  -2   10.30    7.40
   3   3  -2    6.30    8.20
  -3   3   2    8.60    6.10
  -2  -3   2   32.70    9.60
   2  -3  -2   41.90    8.10
  -2  -3   2   39.70    9.10
   2  -3  -2   52.69    8.20
  -2   3   2   34.80    6.00
  -1  -3   2   17.50    6.70
  -1  -3   2   20.80    7.60
   1  -3  -2   56.19    7.90
  -1   3   2   15.60    5.40
  -1   3   2   39.90    6.10
   0  -3   2  180.68   12.50
   0  -3  -2  167.78   11.90
   0  -3   2  181.08   14.30
   0  -3   2  174.38   13.50
   0  -3  -2  186.88   12.60
   0   3   2  158.08   13.60
   1  -3   2   26.20    7.60
  -1  -3  -2   39.00    5.60
  -1  -3  -2   45.30    9.20
   1  -3   2   51.69    7.90
  -1  -3  -2   40.40    7.00
  -2  -3  -2   43.00   10.30
   2  -3   2   40.90    9.50
   2  -3   2   47.00    8.00
  -2   3  -2   44.40    6.70
   3  -3   2   59.59    9.20
  -3  -3  -2   53.59   12.50
   3  -3   2   48.50   10.90
  -3   3  -2   59.39    7.70
   3   3   2   51.49    9.80
  -4  -3  -2  133.79   18.80
   4  -3   2   70.49   11.70
   4  -3   2   96.79   15.70
   4   3   2   89.59   12.50
  -4   3  -2   86.99   10.10
  -5  -3  -2   84.99   18.10
   5  -3   2   69.49   11.80
   5  -3   2   45.90   19.10
   5   3   2   72.79   12.30
  -5   3  -2   60.69   10.30
  -6  -3  -2    3.60   16.70
   6  -3   2    5.70   11.60
   6  -3   2  -35.80   18.30
   6   3   2    1.10    7.90
  -6   3  -2    6.70    9.20
  -7  -3  -2   12.70   18.50
   7  -3   2  -36.50   23.60
   7   3   2    1.00    9.70
  -7   3  -2   14.40   10.60
  -8  -3  -2   13.00   22.00
   8   3   2   -1.00   10.60
  -7  -4   2   14.50   19.50
   7   4  -2   15.20   12.10
  -6  -4   2    1.40   20.20
   6  -4  -2    2.00   14.60
  -6   4   2    9.40    9.50
   6   4  -2    3.80   10.00
   5  -4  -2   22.30   12.40
  -5  -4   2   15.80   17.10
   5  -4  -2   10.60   15.70
   5   4  -2   16.00   11.10
  -5   4   2    5.50    8.60
   4  -4  -2   16.10   12.20
  -4  -4   2   13.70   15.60
   4  -4  -2   26.40   12.30
   4   4  -2    9.50    9.90
  -4   4   2   21.20    8.60
  -3  -4   2   18.60   13.10
   3  -4  -2   11.80    9.90
   3  -4  -2    8.60    9.60
  -3   4   2   14.00    7.70
   2  -4  -2   21.00    9.80
   2  -4  -2    6.00    7.50
  -2  -4   2   12.40   11.00
  -2  -4   2   13.60   11.10
  -2   4   2   11.70    7.00
   1  -4  -2   68.79   11.70
  -1  -4   2   73.39   13.90
  -1  -4   2   55.89   12.20
   1  -4  -2   57.49   10.00
  -1   4   2   61.09    8.80
   0  -4  -2    6.90    7.10
   0  -4   2    6.30    8.80
   0  -4   2    2.10   10.30
   0  -4  -2    5.30    9.00
   0   4   2    2.40    6.80
   1  -4   2  223.98   18.40
  -1  -4  -2  236.88   18.30
   1  -4   2  238.68   21.10
   2  -4   2   32.50   10.20
  -2  -4  -2   18.00   12.40
   2  -4   2   19.90   10.90
  -2   4  -2   27.70    8.20
  -3  -4  -2   -2.40   13.10
   3  -4   2    4.00   12.40
   3   4   2   10.00    8.40
  -3   4  -2    7.80    8.60
   4  -4   2    2.00   15.50
  -4  -4  -2   10.70   15.80
   4   4   2    7.20    8.90
  -4   4  -2   -4.10    8.70
  -5  -4  -2   68.59   21.10
   5  -4   2   59.69   21.90
  -5   4  -2   38.60   11.40
   5   4   2   48.60   11.80
  -6  -4  -2   12.80   20.10
   6  -4   2  -22.60   20.90
  -6   4  -2    4.80   11.00
   6   4   2    5.60    9.90
   7  -4   2   13.40   25.90
   7   4   2    6.00   10.80
  -5  -5   2    4.20   22.60
   5   5  -2   -2.60   11.30
   4  -5  -2    5.20   16.60
  -4  -5   2   -6.20   20.00
  -4   5   2   14.50   10.70
   4   5  -2   10.50   11.60
   3  -5  -2   10.70   17.40
   3   5  -2   10.20   12.40
  -3   5   2   27.20   10.30
   2  -5  -2   28.10   15.80
  -2  -5   2   56.29   20.50
  -2   5   2   41.40   10.90
   2   5  -2   45.10   12.90
  -1  -5   2   11.40   16.20
   1  -5  -2   22.00   14.90
  -1   5   2   11.40    9.50
   0  -5  -2   21.80   14.50
   0  -5   2   35.10   17.10
   1  -5   2    6.70   15.10
  -1  -5  -2    9.60   13.40
   1  -5   2    4.60   14.70
   2  -5   2    7.90   17.80
   2  -5   2    5.70   16.20
  -2   5  -2   17.40   10.50
   3  -5   2    7.40   17.50
   3  -5   2   -7.20   15.90
  -3   5  -2    9.40   11.20
   4  -5   2   -2.30   16.90
   4  -5   2    4.70   21.10
  -4  -5  -2   21.40   23.00
  -4   5  -2    4.60   11.50
   5  -5   2   22.50   19.00
  -5  -5  -2    1.10   22.40
   5  -5   2   10.40   25.60
  -5   5  -2   18.00   14.70
   1   6  -2   -0.20   14.00
   0   6  -2    8.00   14.50
  -9   0   3   25.10   11.60
   9   0  -3    0.70   15.10
   8   0  -3   -3.00   11.40
  -8   0   3    1.70    9.50
  -7   0   3   20.20    9.10
   7   0  -3   12.70   10.40
  -6   0   3   -7.30    6.90
  -6   0   3   21.20    9.00
   6   0  -3    3.90    8.30
  -5   0   3  401.96   25.00
   5   0  -3  407.76   24.10
   4   0  -3    5.90    5.80
  -4   0   3    8.40    4.80
  -4   0   3   -0.20    5.80
   3   0  -3  314.17   17.20
  -3   0   3  334.07   18.50
  -2   0   3    0.00    4.40
   2   0  -3    6.70    4.60
   1   0  -3  575.54   22.50
  -1   0   3  579.44   23.50
   0   0   3   -4.60    2.60
   0   0   3   -1.30    2.00
   0   0  -3    2.50    2.50
   1   0   3  366.16   16.50
   1   0   3  375.26   15.40
  -1   0  -3  343.67   14.00
  -2   0  -3   13.90    3.70
   2   0   3   -0.10    4.00
  -2   0  -3   -0.10    3.60
  -3   0  -3  546.85   21.20
   3   0   3  576.84   25.60
  -3   0  -3  532.95   25.10
  -4   0  -3   -2.20    4.10
  -4   0  -3    0.70    5.20
   4   0   3   -1.80    5.90
   5   0   3  220.08   17.80
  -5   0  -3  213.08   11.60
  -5   0  -3  208.98   17.70
   6   0   3   -3.40    9.00
  -6   0  -3    1.70    6.00
  -6   0  -3   17.70    9.50
   7   0   3  160.48   23.10
  -7   0  -3  204.78   13.90
   8   0   3  -38.30   15.40
  -8   0  -3    3.00   10.10
   9   0   3  -67.89   26.20
  -9   0  -3    8.40   13.00
   8  -1  -3  161.78   35.30
   7  -1  -3   31.80   20.70
  -7  -1   3   26.70   14.60
  -7   1   3   -5.20    8.90
   7   1  -3    0.20    8.50
   6  -1  -3  111.09   19.20
  -6  -1   3  104.29   17.30
  -6   1   3  107.59   10.90
   6   1  -3   72.39   12.20
  -5  -1   3    2.40    7.80
   5  -1  -3    8.80    9.90
  -5   1   3    8.10    6.40
   5   1  -3    7.90    6.50
  -5   1   3   23.30    7.20
  -4  -1   3   14.10    7.10
   4  -1  -3   18.00    8.30
  -4   1   3   14.00    5.30
  -4   1   3   17.80    5.90
   4   1  -3   23.80    7.30
  -3  -1   3  668.33   31.50
   3  -1  -3  684.33   29.40
   3   1  -3  674.23   29.60
  -3   1   3  635.04   28.20
  -3   1   3  665.93   25.40
   2  -1  -3 2148.89   76.99
  -2  -1   3 2153.18   81.69
   2  -1  -3 2320.27   78.99
  -2   1   3 2129.89   76.49
  -2   1   3 2039.10   78.39
   2   1  -3 2252.47   80.19
  -1  -1   3  562.54   24.80
  -1  -1   3  577.84   23.60
   1  -1  -3  561.04   21.80
  -1   1   3  541.25   21.20
  -1   1   3  602.74   23.60
   0  -1   3 4278.77  145.19
   0  -1  -3 3965.90  142.59
   0  -1   3 3863.91  144.59
   0  -1  -3 4139.69  142.89
   0   1   3 4380.86  145.89
   0   1  -3 3968.70  142.89
  -1  -1  -3  687.03   25.70
   1  -1   3  728.43   28.60
   1   1   3  698.63   27.00
  -2  -1  -3 1068.69   42.50
   2  -1   3 1053.19   41.30
  -2  -1  -3 1006.40   37.40
  -2   1  -3 1005.70   37.50
   2   1   3 1068.79   40.20
  -3  -1  -3  323.37   19.40
   3  -1   3  316.77   18.50
  -3  -1  -3  329.17   13.60
   3   1   3  329.97   17.20
  -3   1  -3  311.97   14.10
   4  -1   3  249.28   18.20
  -4  -1  -3  248.38   18.20
  -4  -1  -3  267.77   12.40
  -4   1  -3  269.17   13.10
   4   1   3  267.07   17.00
  -5  -1  -3   15.10    5.50
  -5  -1  -3   13.20    8.40
   5  -1   3    7.20    9.10
  -5   1  -3   27.90    6.00
   5   1   3   20.20    8.10
  -5   1  -3   17.70    6.20
   6  -1   3   -7.10   11.10
  -6  -1  -3   -3.70   10.30
  -6  -1  -3    1.90    6.30
   6   1   3    1.70    8.30
  -6   1  -3   -3.30    6.30
  -7  -1  -3    5.00    8.00
   7  -1   3   36.20   19.50
  -7   1  -3    6.60    8.00
  -8  -1  -3   18.40   10.90
   8  -1   3   73.99   30.60
  -8   1  -3   18.70    9.60
  -9  -1  -3    9.60   12.80
  -9   1  -3   -2.40    9.60
  -9  -2   3   79.49   22.50
  -8  -2   3    6.60   18.80
  -8   2   3    2.50   11.00
   8   2  -3    7.00   10.60
   7  -2  -3  -47.80   31.30
  -7  -2   3   12.20   15.90
  -7   2   3   20.20    9.70
   7   2  -3    7.50    9.10
   6  -2  -3  129.39   26.20
  -6  -2   3  139.79   20.90
   6  -2  -3  118.89   12.90
  -6   2   3  114.29   12.10
   6   2  -3  113.49   15.70
   5  -2  -3    2.80    6.80
  -5  -2   3   -8.40    8.40
   5   2  -3    0.90    6.60
  -5   2   3   -2.60    6.20
   4  -2  -3  242.98   19.60
  -4  -2   3  287.17   20.90
  -4   2   3  270.17   14.10
   4   2  -3  294.77   18.80
   3  -2  -3  146.39   10.90
  -3  -2   3  163.78   15.30
   3  -2  -3  157.58   13.00
   3   2  -3  167.08   14.10
  -3   2   3  152.48   10.20
  -2  -2   3   23.00    6.90
   2  -2  -3   29.40    6.00
  -2  -2   3   20.10    6.40
   2  -2  -3   29.50    5.60
  -2   2   3   24.80    5.00
   1  -2  -3  472.45   20.30
   1  -2  -3  474.95   19.30
  -1  -2   3  450.15   23.20
  -1  -2   3  455.75   22.10
  -1   2   3  447.26   18.60
  -1   2   3  477.75   21.20
   0  -2  -3   -3.90    4.40
   0  -2   3   -3.70    4.60
   0  -2  -3   -1.00    2.90
   0  -2  -3    2.60    3.30
   0  -2   3   -2.70    3.80
   0   2   3    0.70    3.90
   1  -2   3   72.39    6.80
  -1  -2  -3   76.49    6.30
  -1  -2  -3   59.59    9.40
  -1  -2  -3   70.39    7.60
   1  -2   3   68.19    9.10
   2  -2   3   86.49    7.40
  -2  -2  -3   80.99   11.30
  -2  -2  -3   75.69    6.40
   2  -2   3   71.39    9.90
  -2   2  -3   97.79    7.20
   2   2   3   77.09    8.90
   3  -2   3    4.50    5.80
   3  -2   3    5.70    6.20
  -3  -2  -3    3.80    5.90
  -3  -2  -3    2.30    4.00
   3   2   3    2.60    4.60
  -3   2  -3   -0.40    4.80
  -4  -2  -3   81.79   13.50
   4  -2   3   85.89    8.90
   4  -2   3   70.49   11.60
  -4  -2  -3   90.79    7.50
   4   2   3   75.79   10.80
  -4   2  -3   91.39    8.80
   5  -2   3  123.89   19.10
   5  -2   3  135.49   12.00
  -5  -2  -3  146.49   18.90
  -5  -2  -3  146.29   10.80
   5   2   3  158.08   15.10
  -5   2  -3  148.69   11.90
   6  -2   3   21.90   18.90
  -6  -2  -3   76.59   18.00
  -6  -2  -3   67.69    8.70
   6   2   3   53.49   11.70
  -6   2  -3   50.29    9.40
  -7  -2  -3   27.40    8.80
   7  -2   3  -17.90   22.20
  -7  -2  -3   18.80   18.30
  -7   2  -3   23.80    9.40
   7   2   3   11.60   10.70
  -8  -2  -3   10.70   10.40
   8   2   3    8.70   12.10
  -8   2  -3   13.90   10.60
  -8  -3   3   -4.40   12.80
  -8   3   3    9.60   11.40
   8   3  -3    2.60   11.10
  -7  -3   3    1.80   19.00
   7   3  -3    2.60    9.80
  -7   3   3    2.50    9.60
   6  -3  -3    0.20   10.80
  -6  -3   3   15.10   15.30
  -6   3   3   -1.50    8.20
   6   3  -3    4.10    8.90
   5  -3  -3  104.49   13.70
   5  -3  -3   47.40   16.20
  -5  -3   3  120.29   19.70
  -5   3   3   65.49    9.60
   5   3  -3   93.09   13.70
  -4  -3   3  110.49   17.50
   4  -3  -3  110.99   12.40
   4  -3  -3   74.49   12.70
  -4   3   3   81.49    9.70
   4   3  -3  101.59   14.40
   3  -3  -3   16.80    7.50
  -3  -3   3    7.60    9.30
   3  -3  -3   16.40    7.80
  -3   3   3   18.00    6.20
   2  -3  -3    2.30    6.50
  -2  -3   3    7.70    8.10
  -2  -3   3   -2.40    6.40
   2  -3  -3    4.50    5.60
  -2   3   3    5.60    5.30
  -1  -3   3  249.48   17.60
   1  -3  -3  258.37   15.10
   1  -3  -3  250.77   15.10
  -1  -3   3  269.97   19.10
  -1   3   3  262.07   13.30
  -1   3   3  260.97   16.00
   0  -3  -3    8.10    4.60
   0  -3  -3   12.30    6.50
   0  -3   3    7.20    6.80
   0  -3   3   -2.70    4.90
   0  -3   3    6.10    6.30
   0   3   3    0.50    5.20
  -1  -3  -3   22.90    5.40
   1  -3   3   17.90    7.70
   1  -3   3   32.60    7.20
  -1  -3  -3   22.40    6.00
  -2  -3  -3   -0.10    7.10
   2  -3   3    5.80    6.40
   2  -3   3   10.30    7.90
  -2  -3  -3    3.70    5.10
  -2   3  -3   15.30    5.90
   2   3   3    2.50    6.10
  -3  -3  -3  107.99   15.70
   3  -3   3   99.39   10.90
  -3  -3  -3   89.49    8.20
   3  -3   3   96.39   14.30
  -3   3  -3  102.49    9.20
   3   3   3   89.29   12.40
   4  -3   3   -1.30    7.90
  -4  -3  -3    5.80   10.10
   4  -3   3   -3.10    9.90
  -4   3  -3    6.80    7.50
   4   3   3   -4.40    5.80
  -5  -3  -3   21.90   14.20
   5  -3   3   -7.10   15.80
   5  -3   3   27.00   12.30
   5   3   3   16.60    8.30
  -5   3  -3   15.60    8.70
  -6  -3  -3    9.30   16.60
  -6  -3  -3    2.80    7.70
   6  -3   3  -35.60   18.50
   6   3   3    0.00    8.00
  -6   3  -3    6.50    9.30
  -7  -3  -3   58.19   21.30
   7  -3   3   43.00   26.50
  -7   3  -3   40.80   12.30
   7   3   3   58.09   14.00
  -8  -3  -3    1.10   22.60
   8   3   3   13.70   12.60
   7  -4  -3   19.80   16.70
   7   4  -3    6.20   11.60
  -6  -4   3   -0.60   17.30
   6  -4  -3    9.70   12.20
  -6   4   3   11.00    9.50
   6   4  -3   11.60   10.90
  -5  -4   3    4.10   18.10
   5  -4  -3   -3.10   14.80
  -5   4   3    1.90    7.90
   5   4  -3    6.20   10.60
  -4  -4   3   14.60   15.90
   4  -4  -3    3.10   11.30
   4   4  -3   -1.60    9.90
  -4   4   3   -1.60    7.70
  -3  -4   3   11.70   13.20
   3  -4  -3    5.90   10.10
  -3   4   3    2.70    7.40
   2  -4  -3   26.00    9.30
  -2  -4   3   32.00   13.20
   2  -4  -3   31.20   11.60
  -2  -4   3   52.59   14.30
  -2   4   3   18.20    7.20
   1  -4  -3   18.30    7.40
   1  -4  -3   52.09   12.30
  -1  -4   3   18.90   13.30
  -1  -4   3    8.40   10.20
  -1   4   3   25.80    7.50
   0  -4   3   98.99   15.30
   0  -4  -3  101.69   13.40
   0  -4  -3   96.89   13.10
   0   4   3  107.09   10.10
   1  -4   3   38.20   11.80
   1  -4   3   10.60   10.00
  -1  -4  -3   12.40    7.20
   1   4   3    2.60    7.60
  -2  -4  -3  160.58   12.80
   2  -4   3  167.58   20.50
   2  -4   3  192.78   17.70
   3  -4   3   28.80   11.50
   3  -4   3   22.00   14.30
  -3  -4  -3   20.90   15.70
   3   4   3   16.00    8.60
  -3   4  -3   35.50    9.80
   4  -4   3    9.30   11.90
  -4  -4  -3    1.60   16.80
   4  -4   3   -1.60   16.70
   4   4   3    8.00    8.40
  -4   4  -3    4.70    9.70
   5  -4   3   40.30   21.30
  -5  -4  -3   20.00   19.10
  -5   4  -3   11.00   10.50
   5   4   3   16.40    9.60
   6  -4   3  -24.50   21.90
  -6  -4  -3    5.60   23.00
   6   4   3    1.80    9.20
  -6   4  -3   -5.40   11.40
   7  -4   3   -9.10   25.80
   7   4   3   -7.10   10.50
  -5  -5   3   26.50   23.40
  -5   5   3   19.40   11.10
   5   5  -3   24.00   13.70
  -4  -5   3    0.20   20.00
   4  -5  -3   10.70   16.80
   4   5  -3   -1.20   11.30
  -4   5   3    5.70    9.70
  -3   5   3   -7.10    9.30
   2  -5  -3   40.30   17.70
  -2  -5   3   25.80   19.80
  -2   5   3   15.60    9.10
   2   5  -3   -6.90    9.40
  -1  -5   3   26.90   17.80
   1   5  -3   13.20   11.20
  -1   5   3    9.80    8.90
   0  -5  -3    6.10   12.60
   0  -5   3   15.50   17.20
   0   5   3    7.10    9.10
   1  -5   3    4.50   15.60
   1   5   3    9.30    9.10
   2  -5   3   17.60   17.60
   3  -5   3   30.80   19.30
   3  -5   3   30.90   19.60
   3   5   3   18.70   13.40
   4  -5   3   21.20   21.90
  -4   5  -3   23.00   12.80
   5  -5   3   18.40   25.60
  -5   5  -3  -12.90   12.60
  -1   6   3   11.60   12.90
   1   6  -3    5.30   14.70
   0  -6  -3    5.50   17.90
   0   6  -3   13.10   14.80
   9   0  -4  -10.00   13.80
  -9   0   4   -2.00   10.60
   8   0  -4    6.00   11.70
  -7   0   4    5.20    8.40
  -6   0   4  209.88   14.10
   6   0  -4  161.38   18.70
  -6   0   4  228.88   19.70
   5   0  -4    3.70    6.70
  -5   0   4    2.40    7.50
   4   0  -4   16.10    6.60
  -4   0   4   13.90    7.10
  -3   0   4    0.80    5.30
   3   0  -4    5.50    5.10
  -2   0   4 1193.78   46.30
   2   0  -4 1150.78   44.50
   1   0  -4   -2.90    4.20
  -1   0   4    6.30    3.90
   1   0  -4   -4.20    4.00
   0   0  -4   98.99    6.00
   0   0   4  111.79    6.30
   0   0   4   92.19    8.90
   1   0   4    8.10    3.70
   1   0   4   -1.10    4.20
  -1   0  -4    0.20    3.20
   2   0   4  226.48   13.80
  -2   0  -4  207.38    9.80
   2   0   4  210.18   12.50
   3   0   4   -3.40    5.40
  -3   0  -4   -1.20    3.90
  -3   0  -4    1.10    4.50
   4   0   4  104.39   13.00
  -4   0  -4  116.89   12.30
  -4   0  -4  129.29    8.30
   5   0   4  -10.50    7.10
  -5   0  -4   -2.20    6.80
  -5   0  -4    0.70    4.70
  -6   0  -4  676.93   34.00
  -6   0  -4  619.64   26.60
   6   0   4  625.24   35.50
  -7   0  -4    4.10    8.10
  -8   0  -4   14.70   11.40
   8   0   4  -38.50   15.50
   9   0   4  -49.99   26.70
  -9   0  -4    2.00   12.60
   8  -1  -4  180.48   35.90
   7  -1  -4  154.78   25.90
  -7  -1   4   91.29   18.90
   7   1  -4   65.49   13.90
  -7   1   4   56.39   11.30
  -6  -1   4   83.39   15.70
   6  -1  -4   71.19   15.70
   6   1  -4   69.29   11.90
  -6   1   4   73.19   10.10
  -5  -1   4  178.28   18.80
   5  -1  -4  157.68   18.20
  -5   1   4  172.18   12.40
   5   1  -4  174.08   15.70
  -5   1   4  185.58   16.20
  -4  -1   4   49.30    9.70
   4  -1  -4   51.69   10.10
  -4   1   4   43.30    6.60
   4   1  -4   56.49    9.20
  -4   1   4   51.49    8.80
  -3  -1   4 1040.40   44.80
   3  -1  -4 1098.79   42.60
   3   1  -4 1053.09   43.00
  -3   1   4 1017.90   38.30
  -3   1   4 1008.10   41.70
   2  -1  -4  584.14   23.10
  -2  -1   4  567.24   26.20
   2  -1  -4  530.55   21.50
  -2   1   4  520.35   22.60
  -2   1   4  536.95   20.80
  -1  -1   4  530.15   25.00
  -1  -1   4  580.24   23.90
   1  -1  -4  567.04   21.90
  -1   1   4  545.45   21.20
  -1   1   4  617.74   24.60
   0  -1  -4 2300.67   81.09
   0  -1   4 2253.27   83.59
   0  -1   4 2276.57   83.79
   0   1   4 2502.55   85.09
   0   1  -4 2251.57   81.49
  -1  -1  -4 2314.27   83.79
   1  -1   4 2472.05   86.89
   1  -1   4 2471.35   85.29
  -1   1  -4 2284.77   83.99
   1   1   4 2389.76   84.89
   1   1   4 2397.96   88.29
  -2  -1  -4  401.86   20.50
  -2  -1  -4  395.06   15.70
   2  -1   4  392.56   19.30
  -2   1  -4  386.36   15.60
   2   1   4  393.26   17.70
   3  -1   4    3.80    6.30
  -3  -1  -4    2.70    5.10
  -3  -1  -4    9.50    3.90
  -3   1  -4   -2.60    4.30
   3   1   4    0.50    4.10
  -4  -1  -4  118.59    8.30
   4  -1   4  109.59   13.20
   4  -1   4  127.09   11.40
  -4  -1  -4  103.69   13.40
   4   1   4  108.49   12.10
  -4   1  -4  114.79    9.10
  -5  -1  -4  186.08   10.70
   5  -1   4  149.99   17.30
  -5  -1  -4  174.58   18.20
  -5   1  -4  166.98   11.50
   5   1   4  162.58   16.50
  -6  -1  -4   58.09    8.30
  -6  -1  -4   68.09   14.80
   6  -1   4   53.59   14.40
   6   1   4   45.60   11.20
  -6   1  -4   41.50    7.90
   7  -1   4   28.60   18.50
  -7  -1  -4   18.90    8.80
  -7   1  -4    7.90    7.80
   7   1   4    1.90    9.80
  -8  -1  -4    8.40   10.50
   8  -1   4   60.09   28.70
   9  -1   4  154.38   49.10
  -9  -1  -4   24.50   13.00
   9   1   4  -21.80   13.70
  -9   1  -4    5.60   10.20
  -8  -2   4   -7.60   19.10
   8   2  -4    6.40   10.70
  -8   2   4   -1.20   10.60
  -7  -2   4   83.39   20.50
   7  -2  -4   18.80   35.60
  -7   2   4   72.19   11.80
   7   2  -4   59.99   12.90
   6  -2  -4   30.60   24.40
  -6  -2   4   48.70   15.90
   6   2  -4   49.80   11.60
  -6   2   4   43.60    9.20
  -5  -2   4  107.39   16.20
   5   2  -4  108.39   14.00
  -5   2   4   86.79    9.80
  -4  -2   4   46.10   10.50
   4  -2  -4   28.10   10.50
   4  -2  -4   62.19    8.30
   4   2  -4   55.89   10.50
  -4   2   4   46.90    6.90
  -3  -2   4   10.40    7.20
   3  -2  -4    1.10    5.90
   3  -2  -4   14.90    6.20
   3   2  -4   12.50    7.30
  -3   2   4   10.10    5.20
   2  -2  -4  245.28   12.50
  -2  -2   4  258.67   17.40
  -2  -2   4  245.48   15.70
   2  -2  -4  262.17   13.70
  -2   2   4  250.27   11.90
  -2   2   4  199.98   14.50
   1  -2  -4   90.09    7.40
   1  -2  -4   73.59    7.20
  -1  -2   4   70.99    9.60
  -1  -2   4   65.09   10.20
  -1   2   4   96.69    7.10
  -1   2   4   74.79    8.50
   0  -2  -4  368.76   15.70
   0  -2   4  362.76   18.20
   0  -2  -4  345.97   14.90
   0  -2   4  372.76   19.40
   0   2   4  363.66   19.30
   1  -2   4   58.99    8.80
  -1  -2  -4   67.89    5.70
   1   2   4   60.89   10.10
  -2  -2  -4    5.80    5.60
   2  -2   4   -0.40    5.20
  -2  -2  -4    8.10    4.00
   2  -2   4    7.20    5.80
  -2   2  -4   12.90    4.70
   2   2   4    5.70    4.60
  -3  -2  -4    6.30    5.90
  -3  -2  -4   10.40    4.60
   3  -2   4    4.60    6.40
   3  -2   4    7.90    5.60
  -3   2  -4   11.40    5.30
   3   2   4    5.20    4.90
   4  -2   4   44.30    7.90
   4  -2   4   32.80    9.10
  -4  -2  -4   37.80    5.90
  -4  -2  -4   35.60    9.40
  -4   2  -4   44.80    7.00
   4   2   4   37.90    8.00
  -5  -2  -4    2.40    9.00
   5  -2   4    8.50    7.50
   5  -2   4    5.50   10.30
  -5  -2  -4    8.50    5.70
  -5   2  -4    9.00    6.90
   5   2   4    5.50    7.00
  -6  -2  -4    4.30   12.80
  -6  -2  -4    3.30    7.20
  -6   2  -4   -1.00    7.60
   6   2   4    4.30    8.00
   7  -2   4  -13.30   20.50
  -7  -2  -4   -1.00   15.40
  -7  -2  -4    9.10    8.30
  -7   2  -4   -4.70    8.60
   7   2   4   -0.50   10.10
   8  -2   4  -58.59   26.80
  -8  -2  -4   12.60   10.20
  -8   2  -4    5.20   10.30
   8   2   4   -3.60   10.60
  -8  -3   4    4.10   13.80
   8   3  -4    8.20   11.20
  -8   3   4   15.90   12.00
  -7  -3   4   -4.50   17.10
   7   3  -4    7.80   10.50
  -7   3   4   -3.60    9.30
   6  -3  -4  -32.20   15.40
   6  -3  -4   20.80   12.80
  -6  -3   4   26.20   16.50
  -6   3   4   23.80    9.10
   6   3  -4   15.90   10.10
  -5  -3   4   31.30   14.40
   5  -3  -4   41.70   12.40
  -5   3   4   31.10    8.00
   5   3  -4   16.40    9.40
   4  -3  -4  173.78   16.20
   4  -3  -4  139.79   16.50
  -4  -3   4  169.88   21.00
   4   3  -4  164.68   17.40
  -4   3   4  151.78   12.30
  -3  -3   4    8.60    9.60
   3  -3  -4   11.30    7.50
   3  -3  -4    7.20    6.50
  -3   3   4    9.80    6.30
   2  -3  -4   83.79   10.40
  -2  -3   4   73.29   11.50
   2  -3  -4   93.29   10.30
  -2  -3   4   99.69   14.30
  -2   3   4   95.49    8.60
  -1  -3   4   -2.80    6.10
   1  -3  -4   -6.10    6.40
   1  -3  -4    7.00    4.60
  -1  -3   4    1.50    6.80
  -1   3   4   -0.30    4.60
  -1   3   4    3.90    5.20
   0  -3   4   86.69   11.40
   0  -3  -4  103.09   10.00
   0  -3  -4   89.89    9.30
   0  -3   4   87.29   12.20
   0   3   4   83.49   11.50
   1  -3   4   16.80    7.00
  -1  -3  -4   14.10    5.40
  -1  -3  -4   16.70    5.00
   1  -3   4    9.10    7.50
   1   3   4   10.30    6.90
   2  -3   4  123.49   12.30
  -2  -3  -4  146.89   10.20
   2  -3   4  133.19   15.80
   2   3   4  143.19   12.90
  -2   3  -4  158.78   10.70
   3  -3   4    5.90    9.30
  -3  -3  -4   11.20    5.60
  -3  -3  -4   17.40   10.20
   3  -3   4    6.30    7.70
   3   3   4   10.20    6.40
  -3   3  -4   12.20    6.80
   4  -3   4    6.40    8.50
  -4  -3  -4   14.70    6.10
   4  -3   4   10.70   11.00
  -4  -3  -4   11.80   11.30
   4   3   4    3.00    6.20
  -4   3  -4    8.10    7.50
  -5  -3  -4  100.19   19.30
   5  -3   4   90.79   20.40
   5  -3   4   70.49   12.30
  -5  -3  -4  103.09   10.00
   5   3   4   78.29   12.70
  -5   3  -4   85.59   11.80
  -6  -3  -4   -3.20   15.10
   6  -3   4  -30.00   18.80
  -6  -3  -4   -3.10    8.00
  -6   3  -4   -2.20    9.60
   6   3   4    6.10    9.10
  -7  -3  -4   44.50    9.90
  -7  -3  -4   53.39   22.20
   7  -3   4  -14.60   24.80
  -7   3  -4   18.30   11.40
   7   3   4   31.30   12.00
   8  -3   4  -87.59   35.20
  -8  -3  -4   -2.50   26.50
   8   3   4    2.80   12.40
   7  -4  -4   13.10   16.40
   6  -4  -4   17.90   16.00
  -6  -4   4   17.00   18.40
   6   4  -4    5.80   10.80
  -6   4   4   -0.60    9.30
  -5  -4   4    1.20   16.30
   5  -4  -4    6.10   12.90
  -5   4   4    4.40    7.70
   5   4  -4   -1.80   10.30
   4  -4  -4   25.50   12.70
  -4  -4   4   17.30   16.40
  -4   4   4   10.90    8.20
   4   4  -4   19.80   12.30
   3  -4  -4   24.80   11.00
  -3  -4   4   34.80   14.40
  -3   4   4   12.70    7.20
  -2  -4   4   18.10   12.40
   2  -4  -4   23.80   11.30
  -2  -4   4   24.40   13.00
  -2   4   4   16.30    7.30
   1  -4  -4    6.40    9.50
  -1  -4   4    7.10   10.50
   1   4  -4    0.70    7.50
  -1   4   4    4.50    6.40
   0  -4   4    5.90   10.40
   0   4   4    2.20    7.10
  -1  -4  -4  145.39   11.20
   1  -4   4  144.49   19.90
   1   4   4  133.29   17.60
   2  -4   4   43.00   14.00
   2  -4   4   70.49   15.00
  -2  -4  -4   30.90    7.90
   2   4   4   28.10   11.00
   2   4   4   34.10   11.80
   3  -4   4   99.59   19.50
  -3  -4  -4   99.19   10.50
   3  -4   4   85.59   17.90
   3   4   4   75.29   12.90
  -4  -4  -4   -4.50    8.20
  -4  -4  -4    0.10   17.90
   4  -4   4   -5.70   17.30
   4   4   4    5.70    7.40
  -4   4  -4    1.80   10.70
  -5  -4  -4   26.80   20.60
   5  -4   4   39.00   22.10
  -5   4  -4   -1.50   10.70
   5   4   4   21.60    9.90
  -6  -4  -4  -10.80   20.40
   6  -4   4  -17.40   22.80
  -6   4  -4   -6.30   11.40
   6   4   4    5.40   10.00
   7  -4   4  -13.20   33.60
  -5  -5   4    0.80   21.60
   5   5  -4    7.00   13.10
  -4  -5   4   28.60   20.80
   4  -5  -4   13.10   16.40
  -4   5   4   12.10   10.50
   4   5  -4   25.70   14.50
  -3   5   4    1.70    8.80
  -2  -5   4   -2.10   19.40
  -2   5   4    4.30    8.70
   2   5  -4   -5.80   10.00
  -1  -5   4    3.20   17.40
   1  -5  -4   10.60   13.00
   1   5  -4  -12.20   10.20
  -1   5   4    2.70    8.50
   0  -5   4   29.40   19.30
   0  -5  -4   21.70   14.00
   0   5  -4   20.30   13.40
   0   5   4   18.50    9.30
   1  -5   4    9.90   17.00
   1   5   4    1.10    9.20
   2  -5   4   -2.80   17.70
   3  -5   4    0.30   18.70
   3   5   4    0.20   11.70
  -3   5  -4   -6.00   11.20
   4  -5   4   28.10   23.70
  -4   5  -4    6.50   12.20
   4   5   4   11.00   13.90
   5  -5   4   29.20   25.90
  -5   5  -4    2.20   13.30
  -1  -6   4    3.10   29.10
   0  -6   4   13.20   29.50
   9   0  -5   -8.80   13.70
   7   0  -5   85.59   15.20
   6   0  -5    7.00    9.00
  -6   0   5   18.80   10.90
  -5   0   5   14.90    9.40
   5   0  -5   11.10    7.60
  -4   0   5   -0.30    6.70
   4   0  -5   -1.30    5.60
  -3   0   5 1296.17   52.49
   3   0  -5 1279.47   50.49
   2   0  -5    4.10    4.40
  -2   0   5    3.30    4.70
  -1   0   5 1756.42   65.79
   1   0  -5 1792.02   62.89
   0   0  -5    7.50    4.10
   0   0   5    3.40    3.50
   0   0   5   -8.70    5.00
   1   0   5  542.85   24.40
   1   0   5  604.24   22.60
  -1   0  -5  528.55   20.70
   2   0   5   -2.40    4.10
  -2   0  -5    2.60    3.60
   2   0   5    1.30    5.00
  -3   0  -5  300.47   13.20
   3   0   5  293.17   17.40
   3   0   5  301.97   18.40
   4   0   5   -7.80    5.90
  -4   0  -5    2.80    4.30
  -5   0  -5   23.90    9.20
   5   0   5   13.20    9.20
  -5   0  -5   23.00    5.80
   6   0   5  -15.20    9.10
  -6   0  -5   -2.60    6.30
  -7   0  -5  219.08   16.50
   7   0   5  182.98   22.80
  -8   0  -5    6.90   10.80
  -9   0  -5   11.90   13.30
   9   0   5  -33.60   27.30
   8  -1  -5  300.77   42.70
  -7  -1   5   33.40   16.50
  -7   1   5   28.80   10.30
  -6  -1   5   28.00   13.20
   6  -1  -5   33.10   13.00
   6   1  -5   11.90    8.60
  -6   1   5   49.80   11.20
  -6   1   5   22.00    8.40
  -5  -1   5  153.78   18.20
   5  -1  -5  139.09   17.50
  -5   1   5  168.28   16.10
   5   1  -5  162.68   15.60
  -5   1   5  171.38   12.10
  -4  -1   5  630.24   32.90
   4  -1  -5  655.43   30.60
   4   1  -5  638.84   30.40
  -4   1   5  655.13   25.60
  -4   1   5  624.64   30.50
   3  -1  -5   21.50    7.10
  -3  -1   5   -1.20    5.80
  -3   1   5    5.10    4.60
  -3   1   5    5.10    4.50
   3   1  -5   -0.80    5.70
   2  -1  -5   64.09    8.00
   2  -1  -5   72.99    6.90
  -2  -1   5   61.49   10.40
  -2   1   5   81.49    5.70
  -1  -1   5   12.30    5.50
   1  -1  -5    5.40    4.60
  -1  -1   5    9.10    4.80
  -1   1   5    6.00    4.10
   1   1  -5   21.20    3.90
   0  -1  -5 3161.48  109.19
   0  -1   5 3041.60  111.79
   0  -1   5 3001.30  111.59
   0  -1  -5 3119.89  108.79
   0   1   5 3339.97  113.49
   0   1  -5 3019.00  109.19
  -1  -1  -5  161.68    8.30
   1  -1   5  164.88   11.40
   1  -1   5  150.68   11.20
   1   1   5  155.68   12.50
   2  -1   5    1.60    4.80
  -2  -1  -5    0.90    3.50
   2  -1   5   11.20    4.30
   2   1   5   -2.20    3.10
  -2   1  -5    3.30    3.90
   2   1   5   -1.50    5.60
   3  -1   5  282.47   17.30
   3  -1   5  282.37   15.40
  -3  -1  -5  301.87   18.70
  -3  -1  -5  288.67   13.00
  -3   1  -5  312.47   13.50
   3   1   5  301.77   16.50
  -4  -1  -5   -0.20    5.80
   4  -1   5   -0.40    5.90
  -4  -1  -5   -0.60    4.10
   4  -1   5    9.80    6.50
   4   1   5    3.90    5.90
  -4   1  -5   -0.90    4.70
   5  -1   5    8.60    8.80
  -5  -1  -5    2.60    5.30
  -5  -1  -5    2.80    8.10
   5   1   5   -4.50    6.40
  -5   1  -5    2.90    5.60
   6  -1   5    3.60   11.20
  -6  -1  -5    7.20   11.00
  -6  -1  -5    3.30    6.30
  -6   1  -5    1.30    6.40
   6   1   5   -1.80    8.00
   7  -1   5   35.70   17.40
  -7  -1  -5   33.30    9.70
  -7   1  -5    9.20    7.80
   7   1   5    0.80   10.30
  -8  -1  -5   52.19   11.70
   8  -1   5   83.99   28.40
   8   1   5    5.00   13.10
  -8   1  -5   40.30    9.50
  -9  -1  -5    7.80   12.50
   9  -1   5  123.59   57.79
   9   1   5  -41.80   16.00
  -9  -2   5  135.89   25.90
  -8  -2   5   14.10   19.10
   8   2  -5   10.30   10.90
  -8   2   5   12.30   11.80
  -7  -2   5    3.70   17.90
   7  -2  -5  -52.69   33.20
   7   2  -5   -2.70    8.40
  -7   2   5    8.90    9.40
  -6  -2   5   56.99   16.60
   6  -2  -5   32.30   26.40
   6   2  -5   32.80   10.30
  -6   2   5   47.00    9.30
  -5  -2   5   75.09   14.30
   5   2  -5   72.59   11.50
  -5   2   5   69.29    9.10
   4  -2  -5   19.60    7.20
  -4  -2   5   20.10    9.10
  -4   2   5   17.30    6.30
   4   2  -5   15.30    8.10
   3  -2  -5   29.70    7.70
  -3  -2   5   41.80    9.50
   3  -2  -5   61.09    7.80
   3   2  -5   58.09   10.30
  -3   2   5   51.49    6.70
   2  -2  -5   54.69    7.10
   2  -2  -5   44.20    6.20
  -2  -2   5   41.30    8.00
  -2  -2   5   46.00    9.00
  -2   2   5   55.99    6.20
   1  -2  -5  792.72   30.30
  -1  -2   5  764.02   34.00
  -1  -2   5  737.23   34.30
   1   2  -5  781.92   29.80
  -1   2   5  845.32   34.10
   0  -2  -5  513.15   20.20
   0  -2   5  512.95   23.60
   0  -2   5  513.25   24.80
   0   2   5  528.25   25.10
   0   2  -5  510.65   21.10
   1  -2   5   27.90    7.40
   1   2   5   29.80    7.70
   2  -2   5   87.79   11.20
  -2  -2  -5   86.49    7.10
   2   2   5   91.39    8.50
  -3  -2  -5  605.24   31.50
  -3  -2  -5  597.44   24.10
   3   2   5  619.44   27.70
  -3   2  -5  621.54   24.70
  -4  -2  -5  311.47   14.40
  -4  -2  -5  323.97   22.60
   4  -2   5  282.37   16.40
   4  -2   5  257.27   20.20
   4   2   5  312.37   18.60
  -4   2  -5  316.07   15.60
  -5  -2  -5   22.00   10.70
   5  -2   5   24.30   10.90
  -5  -2  -5   19.20    6.50
   5   2   5   16.90    7.80
  -5   2  -5   18.70    7.60
  -6  -2  -5    0.00   12.70
  -6  -2  -5    8.80    7.30
  -6   2  -5    4.30    8.30
   6   2   5    0.30    8.50
  -7  -2  -5   61.69   10.40
  -7  -2  -5   62.59   21.20
   7  -2   5   51.39   22.70
   7   2   5   37.10   12.80
  -7   2  -5   41.50   11.00
  -8  -2  -5   -6.60   10.40
   8  -2   5  -54.09   24.90
   8   2   5   -4.90   10.70
  -8   2  -5   -8.30    9.40
  -8  -3   5    4.40   15.20
  -8   3   5    2.90   11.90
   8   3  -5    2.90   12.10
  -7  -3   5   -2.70   17.30
   7  -3  -5    2.70   15.00
   7   3  -5    7.70   10.30
  -7   3   5  -11.10    9.10
  -6  -3   5    0.50   16.60
   6  -3  -5    5.40   12.30
  -6   3   5   12.10    8.80
   6   3  -5    1.20    9.10
  -5  -3   5   83.59   18.70
   5  -3  -5   65.19   11.90
  -5   3   5   71.99    9.60
   5   3  -5   61.29   12.80
   4  -3  -5   15.80    8.80
  -4  -3   5   46.80   13.90
   4  -3  -5   47.10    9.90
  -4   3   5   33.40    7.60
   4   3  -5   20.90   10.00
   3  -3  -5  189.38   13.60
   3  -3  -5  184.48   14.80
  -3  -3   5  210.88   20.30
  -3   3   5  183.58   12.30
  -2  -3   5   -1.50    6.50
  -2  -3   5   -2.10    7.90
   2  -3  -5    8.50    6.60
   2  -3  -5    4.90    5.20
  -2   3   5    5.50    5.40
  -1  -3   5   47.60   10.10
  -1  -3   5   39.70    9.40
   1  -3  -5   51.29    8.10
  -1   3   5   50.99    7.40
  -1   3   5   34.20    7.50
   1   3  -5   43.50    7.30
   0  -3  -5   17.00    5.20
   0  -3   5   16.70    7.00
   0  -3   5   20.70    8.00
   0   3  -5   17.30    7.10
   0   3   5   13.50    6.30
   1  -3   5   28.00    8.90
  -1  -3  -5   35.30    6.10
   1   3   5   35.30    9.10
   2  -3   5   -0.50    7.80
  -2  -3  -5   -0.30    5.40
   2   3   5    1.50    5.40
   3  -3   5   31.40    9.30
  -3  -3  -5   25.90    6.10
   3  -3   5   29.30   11.30
  -3   3  -5   33.60    8.00
   3   3   5   28.30    7.50
  -4  -3  -5   97.89    9.30
  -4  -3  -5  142.09   20.10
   4  -3   5  113.99   17.60
   4  -3   5   99.19   12.60
   4   3   5   92.69   12.90
  -4   3  -5   79.99   10.20
  -5  -3  -5  109.49   10.80
   5  -3   5  126.49   22.30
   5  -3   5   93.49   15.40
  -5  -3  -5  136.29   21.90
   5   3   5   71.59   12.30
  -5   3  -5   81.19   11.10
   6  -3   5    2.10   19.90
  -6  -3  -5   14.20    8.40
  -6  -3  -5   -0.80   16.20
   6   3   5    7.80    9.20
  -6   3  -5   11.30    9.80
  -7  -3  -5    8.20   23.20
  -7  -3  -5    0.60    9.00
   7  -3   5  -32.70   23.40
  -7   3  -5   -9.40   10.30
   7   3   5    0.00    9.70
  -8  -3  -5    4.30   12.60
   8   3   5   -3.30   12.00
   7  -4  -5  -13.60   16.20
   6  -4  -5   18.80   16.30
  -6  -4   5    8.10   18.10
  -6   4   5    0.70    8.90
   6   4  -5    3.30   10.10
   5  -4  -5   -2.50   15.00
  -5  -4   5  -14.90   16.70
   5   4  -5   -0.90   10.70
  -5   4   5    3.90    7.90
   4  -4  -5   13.60   13.20
  -4  -4   5   23.50   16.90
   4   4  -5   21.90   12.90
  -4   4   5   12.40    8.00
   3  -4  -5   28.20   14.20
  -3  -4   5   18.70   14.00
  -3   4   5   29.80    8.30
  -2  -4   5   41.10   14.70
  -2  -4   5   39.00   13.80
   2  -4  -5   34.60   11.80
  -2   4   5   39.00    8.30
  -1  -4   5   -4.20   10.90
   1  -4  -5    3.20    9.80
  -1   4   5    3.10    6.70
   1   4  -5    1.30    8.20
   0  -4  -5    2.70   10.10
   0  -4   5   -2.60   10.70
   0   4  -5    1.30    8.40
   0   4   5    1.70   10.70
   1  -4   5   12.10   12.20
  -1  -4  -5    9.90    6.80
   1   4   5    7.70    8.60
  -2  -4  -5  192.48   14.10
   2  -4   5  183.98   22.40
   2   4   5  196.18   21.90
   3  -4   5    0.20   14.60
  -3  -4  -5   -1.10    7.70
   4  -4   5   21.00   19.40
  -4  -4  -5    8.20    8.70
   4  -4   5    7.30   13.30
  -4   4  -5   15.80   10.30
  -5  -4  -5   -6.80    8.40
   5  -4   5    8.80   21.10
  -5   4  -5   13.20   13.00
   6  -4   5  -14.80   23.70
  -6   4  -5  -16.60   11.20
  -5  -5   5   20.90   22.10
   5   5  -5    9.50   13.60
  -4  -5   5   -3.90   18.10
   4  -5  -5    4.00   15.30
   4   5  -5    5.50   13.30
  -4   5   5    5.40    9.70
  -3   5   5   -4.10    8.90
  -2  -5   5   24.60   21.10
   2   5  -5   11.10   10.50
  -2   5   5   -7.60    8.40
   1  -5  -5    5.90   13.50
  -1  -5   5   -3.30   17.80
  -1   5   5    3.60    9.10
   1   5  -5   -9.40   11.10
   0  -5  -5    1.30   13.30
   0  -5   5   17.20   18.70
   0   5   5   10.10    9.00
   0   5  -5   11.20   13.80
   1  -5   5    1.30   17.60
  -1   5  -5   -0.90   12.40
   2  -5   5   -1.20   18.80
   3  -5   5   18.80   20.60
  -3  -5  -5    5.00   10.10
   3   5   5   11.10   13.20
   4  -5   5   19.40   23.50
   4   5   5    5.70   13.60
  -4   5  -5    1.70   14.10
   5  -5   5    9.10   26.00
   5   5   5   24.30   16.60
  -5   5  -5   22.90   14.30
   0  -6   5  -17.60   24.20
   9   0  -6   -4.40   13.40
   6   0  -6    7.50    8.90
  -6   0   6   31.30   11.80
  -5   0   6    2.60    8.90
   5   0  -6    6.90    7.50
   4   0  -6    6.80    6.20
  -4   0   6   10.80    7.90
  -3   0   6    0.90    5.80
   3   0  -6    2.00    5.30
   2   0  -6    0.10    4.60
  -2   0   6    5.40    4.80
   2   0  -6   -2.30    4.60
  -1   0   6    1.70    4.00
   1   0  -6   -1.00    4.60
   0   0  -6  704.23   27.40
   0   0   6  753.62   28.10
   0   0   6  762.02   32.50
   1   0   6    0.00    4.70
  -1   0  -6   -1.60    3.30
   1   0   6    5.70    3.70
   2   0   6 2250.87   84.89
  -2   0  -6 2230.58   80.09
   2   0   6 2342.17   83.39
   3   0   6   -7.70    5.80
  -3   0  -6   -0.50    4.10
   3   0   6    1.90    6.20
   4   0   6  195.88   16.40
   4   0   6  223.18   17.80
  -4   0  -6  223.38   11.40
  -5   0  -6   -2.40    5.10
   6   0   6   32.80   12.30
  -6   0  -6   66.59    8.80
  -7   0  -6    6.20    8.20
   7   0   6  -17.40   11.40
   8   0   6  -31.60   14.40
  -8   0  -6    6.00   10.60
   9   0   6  -39.40   26.10
  -9   0  -6    1.90   12.40
   9  -1  -6  632.94   64.89
  -9  -1   6  486.45   27.20
  -8   1   6   25.60   12.20
  -7  -1   6  239.28   26.10
   7   1  -6  240.58   22.70
  -7   1   6  223.48   18.00
  -6  -1   6  135.79   20.50
   6  -1  -6  160.28   19.40
  -6   1   6  134.19   12.70
   6   1  -6  105.19   14.80
  -6   1   6  167.68   17.70
   5  -1  -6  151.58   17.70
  -5  -1   6  180.28   19.80
  -5   1   6  178.98   12.50
  -5   1   6  168.08   17.60
   5   1  -6  156.38   15.90
   4  -1  -6    5.30    7.00
  -4  -1   6    9.00    7.90
   4   1  -6   11.10    6.50
  -4   1   6   18.80    5.70
  -4   1   6   12.20    7.20
   3  -1  -6  118.09   11.20
  -3  -1   6  115.49   13.50
   3   1  -6  113.39   12.30
  -3   1   6  116.69    8.40
  -3   1   6  122.99   11.20
  -2  -1   6  460.45   21.80
  -2  -1   6  466.15   23.80
   2  -1  -6  418.66   18.40
  -2   1   6  418.56   20.90
  -2   1   6  438.56   17.50
  -1  -1   6   35.50    6.40
   1  -1  -6   50.29    5.80
  -1  -1   6   56.29    9.40
  -1   1   6   42.00    7.00
   1   1  -6   46.60    5.10
   0  -1   6  437.46   20.30
   0  -1  -6  443.66   17.00
   0  -1   6  453.35   20.60
   0  -1  -6  439.86   17.60
   0   1  -6  417.36   17.40
   0   1   6  446.66   21.60
  -1  -1  -6 1385.56   50.29
   1  -1   6 1556.54   54.69
   1  -1   6 1446.26   54.19
   1   1   6 1331.87   55.49
  -1   1  -6 1338.57   50.59
  -2  -1  -6  375.26   15.30
   2  -1   6  384.46   18.50
   2  -1   6  352.46   19.10
   2   1   6  388.56   17.60
  -2   1  -6  391.46   15.40
   2   1   6  345.97   21.40
   3  -1   6  174.48   12.40
   3  -1   6  184.08   14.20
  -3  -1  -6  183.28    9.80
   3   1   6  186.88   12.90
  -3   1  -6  189.68   10.10
   4  -1   6    4.00    6.00
   4  -1   6    7.10    6.40
  -4  -1  -6    0.50    4.30
  -4   1  -6   -2.60    5.10
   4   1   6   -2.40    5.40
   5  -1   6   40.50    9.90
  -5  -1  -6   28.80    6.40
  -5  -1  -6   20.30   10.60
  -5   1  -6   22.20    6.60
   5   1   6   25.80    8.90
  -6  -1  -6  144.39   12.50
   6  -1   6  163.08   20.60
  -6  -1  -6  172.08   20.00
  -6   1  -6  146.59   12.20
   6   1   6  133.59   17.60
   7  -1   6   13.50   14.70
  -7  -1  -6    8.90    8.70
  -7   1  -6    8.60    7.40
   7   1   6   -8.70   10.60
  -8  -1  -6    7.40   10.60
   8  -1   6   28.50   23.30
  -8   1  -6   -3.90    7.80
   8   1   6  -27.10   11.90
  -9  -1  -6   35.10   13.80
   9   1   6  -13.40   17.70
  -9  -2   6  227.18   28.60
  -8  -2   6   -3.20   19.10
   8   2  -6   -3.30   10.20
  -8   2   6   -7.80   12.00
  -7  -2   6   -3.70   16.70
   7  -2  -6  -86.69   34.30
   7   2  -6   -1.60    8.70
  -7   2   6   -6.90    9.80
   6  -2  -6  135.09   39.10
  -6  -2   6  143.79   21.70
  -6   2   6  143.09   13.00
   6   2  -6  119.39   16.50
  -5  -2   6   26.30   12.00
   5  -2  -6  -13.40   16.00
   5   2  -6   18.60    8.20
  -5   2   6   34.90    7.90
  -4  -2   6   63.49   12.30
   4  -2  -6   65.79    9.20
  -4   2   6   62.59    7.90
   4   2  -6   52.99   10.60
   3  -2  -6  177.98   12.90
   3  -2  -6  152.68   13.50
  -3  -2   6  205.98   18.10
  -3   2   6  215.08   11.40
  -3   2   6  180.38   11.30
  -2  -2   6    9.00    6.90
  -2  -2   6    8.60    6.00
   2  -2  -6   11.30    6.10
  -2   2   6    9.00    5.00
  -1  -2   6  346.47   20.00
  -1  -2   6  345.07   20.40
   1  -2  -6  379.66   16.70
  -1   2   6  378.86   19.90
   0  -2   6  275.17   17.30
   0  -2  -6  302.47   12.90
   0  -2   6  273.67   16.20
   0   2   6  292.37   17.70
   0   2  -6  297.07   13.90
   1  -2   6   18.20    4.40
  -1  -2  -6   32.10    4.90
   1  -2   6   26.20    7.50
   1   2   6   23.70    7.20
  -1   2  -6   28.30    6.40
   2  -2   6  215.88   16.00
  -2  -2  -6  216.28   10.80
   2   2   6  223.08   12.70
   2   2   6  206.88   17.90
  -3  -2  -6   36.90    5.90
   3  -2   6   24.60    7.80
  -3   2  -6   14.20    5.40
   3   2   6   13.00    5.30
  -4  -2  -6    7.50    5.20
  -4  -2  -6   23.80    9.50
   4  -2   6   16.80    8.30
   4   2   6   13.00    6.90
  -4   2  -6    4.90    6.00
  -5  -2  -6   62.19    8.10
  -5  -2  -6   69.39   15.60
   5  -2   6   49.30   12.10
   5   2   6   54.29   10.50
  -5   2  -6   67.49    9.50
   6  -2   6  -10.10   12.60
  -6  -2  -6   -2.20    7.20
  -6  -2  -6    3.90   14.80
  -6   2  -6   -0.60    7.90
   6   2   6   -2.50    8.40
  -7  -2  -6    9.80   18.40
   7  -2   6   13.50   20.20
  -7  -2  -6    8.00    9.70
  -7   2  -6    8.00    9.00
   7   2   6    6.80   10.10
  -8  -2  -6  -13.40    9.70
   8  -2   6   -9.40   25.70
   8   2   6   -7.10   10.80
  -8   2  -6   10.10   10.70
  -8  -3   6    6.60   16.20
  -7  -3   6    6.60   18.10
   7  -3  -6   -7.50   14.20
  -7   3   6   -3.80    9.60
   7   3  -6    7.00   10.50
   6  -3  -6    8.50   12.90
  -6  -3   6   10.20   16.80
   6   3  -6    8.60    9.30
  -6   3   6    7.60    8.70
  -5  -3   6   14.60   15.10
   5  -3  -6   20.60    9.90
   5   3  -6   -0.10    9.50
  -5   3   6   10.70    7.50
  -4  -3   6  125.29   19.50
   4  -3  -6  109.79   13.00
  -4   3   6  114.09   10.80
   4   3  -6   86.19   14.90
   3  -3  -6    8.80    7.80
   3  -3  -6    5.70    7.90
  -3  -3   6   -1.50    8.70
  -3  -3   6   -2.00    9.30
  -3   3   6    6.30    6.00
   2  -3  -6  250.17   16.30
  -2  -3   6  282.77   20.00
  -2  -3   6  292.07   22.40
  -2   3   6  240.38   19.20
  -2   3   6  284.87   14.40
   1  -3  -6    1.50    6.70
  -1  -3   6    1.60    7.60
  -1  -3   6    2.20    7.20
  -1   3   6    7.70    6.00
  -1   3   6    2.60    5.50
   1   3  -6    3.60    6.00
   0  -3   6   98.49   13.80
   0  -3  -6  117.69   10.70
   0  -3  -6  110.99    8.40
   0  -3   6  104.69   13.30
   0   3   6  109.59   13.00
   0   3  -6  120.39   11.20
   1  -3   6   39.80    9.80
  -1  -3  -6   41.30    6.50
   1   3   6   40.30    9.70
  -1   3  -6   39.30    8.70
  -2  -3  -6   10.60    6.10
   2  -3   6   14.30    9.30
   2   3   6   20.60    9.30
   2   3   6   14.20    6.40
   3  -3   6  129.99   18.20
  -3  -3  -6  131.29   10.40
   3   3   6  124.49   12.70
  -4  -3  -6    2.80    6.20
   4  -3   6   11.30   12.10
   4   3   6    6.40    6.50
  -4   3  -6   11.10    8.20
   5  -3   6   17.30   15.70
  -5  -3  -6    7.20    7.30
   5   3   6    7.60    7.90
  -5   3  -6   16.50    8.90
  -6  -3  -6   11.40    8.30
  -6  -3  -6   21.50   18.00
   6  -3   6   11.30   20.30
   6   3   6   24.80   10.50
  -6   3  -6   10.50   10.60
   7  -3   6   -0.40   24.70
  -7  -3  -6    3.70    8.90
   7   3   6    4.20   10.90
  -7   3  -6   -5.70   11.50
  -8  -3  -6   -5.60    9.60
   8   3   6   -6.60   11.40
   7  -4  -6   12.70   17.90
   6  -4  -6    3.80   15.50
  -6  -4   6    4.20   18.00
   6   4  -6    8.00   10.80
  -6   4   6    4.70    9.10
  -5  -4   6   12.40   18.40
   5  -4  -6   17.30   13.30
  -5   4   6   12.40    8.40
   5   4  -6    8.20   11.70
  -4  -4   6    7.60   16.10
   4  -4  -6    6.10   14.80
   4   4  -6    6.60   12.10
  -4   4   6    7.10    7.80
  -3  -4   6   45.60   17.40
  -3  -4   6   25.00   15.50
   3  -4  -6   23.60   11.80
  -3   4   6   19.30    8.10
   2  -4  -6   11.70   10.70
  -2  -4   6    9.70   13.30
  -2  -4   6   18.50   12.60
  -2   4   6   19.10    7.60
   1  -4  -6   16.30   10.40
  -1  -4   6   29.90   14.00
   1   4  -6   16.80    8.60
  -1   4   6   19.20    7.40
   0  -4   6    8.20   12.20
   0   4  -6   15.70    9.00
   0   4   6    7.20    7.40
   1  -4   6   -5.00   12.00
  -1  -4  -6   -3.60    6.80
  -1   4  -6    0.60    8.80
   1   4   6   -2.70    7.90
  -2  -4  -6   25.90    8.30
   2  -4   6   38.80   16.10
   2   4   6   24.90   11.30
  -3  -4  -6    1.40    8.40
   3  -4   6   -1.50   15.10
   3   4   6   -3.90    9.90
   4  -4   6   -7.80   17.90
  -4  -4  -6    7.40    8.60
  -4   4  -6   -2.00   11.60
   4   4   6    0.40   10.90
  -5  -4  -6   36.60    9.60
   5  -4   6   37.20   23.50
  -5   4  -6   16.90   11.50
   6  -4   6   -5.70   23.90
  -6   4  -6   -6.40   11.80
  -5  -5   6   -8.00   20.30
   5   5  -6   -1.60   12.60
  -4  -5   6   15.10   19.40
  -4   5   6    7.70    9.40
   4   5  -6   -1.30   14.00
   3  -5  -6   14.90   16.60
  -3   5   6   15.10    9.50
  -2  -5   6   41.90   23.20
   2  -5  -6   11.10   16.30
  -2   5   6    8.70    8.90
   2   5  -6   21.80   11.50
   1  -5  -6   -6.10   12.70
  -1  -5   6    9.10   19.40
   1   5  -6   -2.50   10.90
  -1   5   6    6.00    9.30
   0  -5   6    9.80   19.80
   0   5   6    8.70    9.40
   0   5  -6   -0.40   10.70
   1  -5   6   11.50   18.80
  -1   5  -6   14.40   12.60
  -2  -5  -6   10.60    9.90
   2  -5   6   10.50   20.10
  -2   5  -6    6.20   13.60
  -3  -5  -6   20.60   11.10
   3  -5   6   24.10   21.80
  -3   5  -6   -1.10   13.60
   3   5   6    1.60   11.60
  -4  -5  -6   45.80   15.60
   4  -5   6   34.20   24.40
  -4   5  -6   16.00   15.80
   4   5   6   20.30   15.40
   5  -5   6    8.20   30.30
   9   0  -7    8.40   14.90
  -6   0   7    6.70   11.70
   6   0  -7   -4.50    8.30
   5   0  -7  849.52   39.10
  -5   0   7  822.32   41.70
  -4   0   7    0.90    7.80
   4   0  -7   -1.90    5.80
  -3   0   7  112.69   13.80
   3   0  -7  113.49   11.40
   2   0  -7   10.30    5.10
  -2   0   7   10.70    5.40
   2   0  -7    7.30    5.10
  -1   0   7   36.60    6.50
  -1   0   7   40.00    5.50
   1   0  -7   47.40    6.00
   0   0  -7   -1.90    4.30
   0   0   7  -10.60    5.30
   0   0   7   -3.70    3.50
   1   0   7  101.09   11.10
   1   0   7  122.09    8.50
  -2   0  -7   10.70    3.90
   2   0   7    9.70    4.60
   2   0   7    3.50    5.30
   3   0   7 1562.14   60.49
   3   0   7 1543.35   62.09
  -3   0  -7 1537.65   55.69
   4   0   7    0.40    7.50
   4   0   7  -14.40    6.00
  -4   0  -7   -0.60    4.60
  -5   0  -7  114.49    9.20
   5   0   7   81.39   13.50
   5   0   7  105.89   16.50
  -6   0  -7   -1.10    6.00
   6   0   7   -5.30   10.40
   6   0   7  -23.00    8.60
  -7   0  -7    3.50    8.10
   7   0   7  -18.30   11.10
  -8   0  -7   10.90   10.80
   8   0   7  -19.70   15.20
   9   0   7  -31.30   27.90
  -7  -1   7  160.68   24.90
   7   1  -7   83.79   15.00
  -7   1   7  113.89   13.60
   6  -1  -7   10.10   11.70
  -6  -1   7   32.10   12.60
  -6   1   7   -0.60    8.60
  -5  -1   7   -0.30    9.20
   5  -1  -7    9.50    8.90
  -5   1   7   19.00   10.20
   5   1  -7   -2.20    7.00
  -5   1   7   -2.40    6.60
   4  -1  -7  425.06   22.90
  -4  -1   7  420.86   26.50
  -4   1   7  426.66   18.70
  -4   1   7  441.26   25.00
   4   1  -7  402.86   23.20
   3  -1  -7   11.40    6.00
  -3  -1   7   16.60    7.60
   3  -1  -7   15.20    5.60
  -3   1   7   25.00    6.20
  -3   1   7   18.60    5.00
   3   1  -7   15.80    7.10
   2  -1  -7  185.58   11.30
  -2  -1   7  191.58   13.90
  -2  -1   7  217.98   16.40
  -2   1   7  202.88   13.80
  -2   1   7  203.88   10.10
   1  -1  -7    7.50    3.20
  -1  -1   7    4.90    5.10
  -1  -1   7    3.40    5.20
   1  -1  -7    2.70    5.00
  -1   1   7    0.40    4.70
   1   1  -7    5.00    4.20
   0  -1   7  295.97   15.80
   0  -1  -7  271.97   11.90
   0  -1   7  282.87   15.40
   0   1  -7  261.97   12.50
   0   1   7  286.77   17.10
  -1  -1  -7   17.90    4.20
   1  -1   7   16.60    6.10
   1  -1   7   22.30    9.00
  -1   1  -7   27.00    4.90
   1   1   7   25.10    6.80
   2  -1   7  293.87   17.20
  -2  -1  -7  252.37   12.10
   2  -1   7  265.17   16.20
   2   1   7  258.67   13.70
   2   1   7  255.87   18.50
  -2   1  -7  276.97   12.10
   3  -1   7  291.27   19.10
   3  -1   7  323.17   17.80
  -3  -1  -7  325.97   14.30
   3   1   7  320.07   21.90
  -3   1  -7  348.87   14.70
   3   1   7  328.57   17.60
   4  -1   7  243.08   17.30
  -4  -1  -7  245.58   12.10
   4  -1   7  231.48   16.40
   4   1   7  241.28   17.00
  -4   1  -7  243.98   13.10
   4   1   7  239.88   20.90
  -5  -1  -7    6.70    5.60
   5  -1   7   15.10    8.30
   5   1   7   -5.40    7.20
  -5   1  -7    1.70    5.90
  -6  -1  -7   34.20    8.00
   6  -1   7   44.30   12.40
  -6   1  -7   50.09    8.20
   6   1   7   19.90   11.20
   7  -1   7   44.20   15.10
  -7  -1  -7   48.80   10.30
  -7   1  -7   29.00    8.10
   7   1   7   11.10   12.60
  -8  -1  -7    1.10   10.30
   8  -1   7   27.10   21.20
  -8   1  -7   -0.90    8.20
   8   1   7    9.40   15.40
   9   1   7  -34.90   17.50
  -8  -2   7   17.10   20.40
  -8   2   7    9.30   12.10
   8   2  -7    2.40   10.50
  -7  -2   7    7.00   18.40
   7  -2  -7  -42.00   35.40
  -7   2   7    5.10   10.00
   7   2  -7   11.90    9.90
  -6  -2   7    4.00   15.30
   6   2  -7   13.80    9.10
  -6   2   7   27.10    9.00
  -5  -2   7  324.97   25.90
   5  -2  -7  325.87   28.80
  -5   2   7  288.47   16.60
   5   2  -7  286.97   21.40
  -4  -2   7   58.09   12.50
   4  -2  -7   52.29    9.10
   4  -2  -7   16.90   11.50
  -4   2   7   63.99    8.20
   4   2  -7   59.19   11.50
  -3  -2   7  199.18   18.40
   3  -2  -7  166.68   13.20
  -3   2   7  166.78   11.50
  -3   2   7  217.18   12.20
  -2  -2   7   70.69   11.30
  -2  -2   7   67.29    9.80
   2  -2  -7   77.99    8.50
  -2   2   7   46.60    9.60
  -2   2   7   84.19    7.50
  -1  -2   7    8.20    5.90
   1  -2  -7   12.30    6.20
  -1  -2   7   12.60    6.80
  -1   2   7    5.30    5.00
   1   2  -7   13.30    5.20
   0  -2   7 1524.45   62.59
   0  -2  -7 1608.64   57.49
   0  -2   7 1607.14   61.89
   0   2  -7 1620.54   58.39
   0   2   7 1635.14   64.09
   1  -2   7  721.93   32.60
  -1  -2  -7  705.13   26.80
   1  -2   7  687.73   29.60
  -1   2  -7  708.33   27.70
   1   2   7  688.83   33.80
   2  -2   7  125.19   13.20
  -2  -2  -7  136.49    8.60
   2   2   7  135.89    9.70
   2   2   7  135.19   15.30
  -2   2  -7  135.39    9.90
  -3  -2  -7  103.49    8.20
   3  -2   7   76.19   10.90
   3   2   7   93.19   15.20
  -3   2  -7  114.19   10.20
  -3   2  -7   92.09    8.20
   3   2   7   86.29   10.00
  -4  -2  -7    1.60    5.00
   4  -2   7    3.30    7.60
  -4   2  -7   -4.40    6.00
  -4   2  -7   -1.60    6.70
   4   2   7    0.40    5.80
  -5  -2  -7  188.48   12.60
   5  -2   7  167.68   19.50
  -5   2  -7  165.28   13.10
  -5   2  -7  165.48   12.90
   5   2   7  178.28   17.30
  -6  -2  -7   -0.10    7.60
   6  -2   7    7.90   13.10
   6   2   7    1.00    8.70
  -6   2  -7    1.20    7.90
  -7  -2  -7    9.40    9.60
   7  -2   7   37.80   20.00
   7   2   7    4.30   10.20
  -7   2  -7   13.70    9.50
   8  -2   7    1.40   26.30
  -8  -2  -7   10.10   11.20
   8   2   7    7.00   12.80
  -8   2  -7    4.00    9.60
   7  -3  -7   19.00   14.20
  -7  -3   7   18.40   19.30
   7   3  -7    9.60   10.80
  -7   3   7    8.90   10.40
  -6  -3   7   -8.80   16.40
   6  -3  -7    3.10   10.70
   6   3  -7   -0.80    8.50
  -6   3   7    5.70    8.70
   5  -3  -7    3.80    9.60
  -5  -3   7    4.40   14.20
   5   3  -7    8.10   10.30
  -5   3   7   -1.60    7.30
   4  -3  -7    7.50    9.50
  -4  -3   7   12.20   12.80
   4   3  -7   -0.50    9.50
  -4   3   7   14.30    7.20
  -3  -3   7   26.10   10.90
   3  -3  -7   27.00    8.90
  -3  -3   7   41.80   13.60
  -3   3   7   24.20    6.80
  -2  -3   7   25.40    9.20
   2  -3  -7   33.90    8.40
  -2  -3   7   27.60   11.30
  -2   3   7   34.80    7.10
  -2   3   7   15.00    7.40
  -1  -3   7   98.79   14.80
  -1  -3   7   95.99   13.70
   1  -3  -7  105.69   10.80
  -1   3   7  127.99   10.20
   1   3  -7  103.29    9.90
  -1   3   7   92.99   12.60
   0  -3  -7  106.99    8.90
   0  -3   7   93.89   13.40
   0  -3   7   93.09   13.00
   0   3   7   93.99   12.90
   0   3  -7  102.19    9.90
   1  -3   7   87.69   13.00
  -1  -3  -7  109.29    9.30
   1   3   7  109.29   14.90
  -1   3  -7  112.59   11.40
   2  -3   7  329.27   24.30
  -2  -3  -7  359.46   17.30
   2   3   7  365.26   19.60
  -2   3  -7  411.86   20.00
   2   3   7  371.16   26.00
   3  -3   7   95.29   15.70
  -3  -3  -7   93.19    8.80
   3   3   7   85.29   10.90
  -3   3  -7  114.39   12.50
   3   3   7   77.99   15.10
  -4  -3  -7    4.40    6.50
   4  -3   7   -1.20   11.10
  -4   3  -7  -11.10    8.10
  -4   3  -7    5.40    8.80
   4   3   7   -0.60    6.20
   4   3   7   -1.30    9.90
   5  -3   7    1.20   15.00
  -5  -3  -7    2.20    7.50
   5   3   7   17.40    8.90
  -5   3  -7   11.10    9.50
   6  -3   7  -23.30   18.70
  -6  -3  -7    2.60    8.70
   6   3   7    8.10    9.50
  -6   3  -7   -5.50   10.80
   7  -3   7  -12.40   24.50
  -7  -3  -7    9.70    9.40
  -7   3  -7    9.20   11.70
   7   3   7    9.50   11.90
   7  -4  -7   17.80   17.70
   6  -4  -7    7.40   16.40
  -6  -4   7    7.70   20.80
  -6   4   7   -1.40    8.70
   6   4  -7   12.10   11.50
   5  -4  -7    0.80   12.80
  -5  -4   7    3.50   18.50
   5   4  -7    6.90   12.10
  -5   4   7    9.50    8.60
  -4  -4   7    3.20   16.50
   4  -4  -7    5.60   12.00
  -4   4   7   -3.60    7.40
   4   4  -7    4.70   12.20
  -3  -4   7    8.10   16.20
  -3  -4   7    6.80   14.80
   3  -4  -7   -9.40   11.40
  -3   4   7    3.40    7.30
   2  -4  -7   25.40   12.10
  -2  -4   7   40.00   15.70
  -2  -4   7   35.10   14.20
  -2   4   7   33.00    8.30
   1  -4  -7   -7.20   10.70
  -1  -4   7    2.70   12.70
   1   4  -7   -3.90    8.60
  -1   4   7   -0.50    7.00
   0  -4   7  137.69   19.50
   0   4  -7  135.29   15.20
   0   4   7  124.89   16.30
   1  -4   7   -9.90   12.30
  -1  -4  -7   -2.90    7.10
   1   4   7   -4.90    7.10
  -1   4  -7    2.60   10.40
   2  -4   7    2.80   13.90
  -2  -4  -7   16.60    8.00
   2   4   7   12.40   10.20
  -2   4  -7   19.30   10.70
   3  -4   7   -2.90   16.20
  -3  -4  -7    0.90    8.60
   3   4   7   -1.60   10.30
  -3   4  -7    7.30   10.40
   4  -4   7   28.10   20.70
  -4  -4  -7    6.20    8.90
  -4   4  -7   11.50   11.70
   4   4   7   11.90   12.80
  -5  -4  -7    6.60    8.80
   5  -4   7   12.80   22.10
   5   4   7    4.50   12.80
  -5   4  -7   17.70   12.40
   6  -4   7   -8.90   24.40
  -6  -4  -7   -2.30    8.80
  -6   4  -7   18.00   13.40
   6   4   7    3.10   15.00
  -5  -5   7   13.00   21.80
   5   5  -7    4.80   20.50
  -4  -5   7    2.50   18.90
   4  -5  -7   22.90   17.00
   4   5  -7   -0.60   14.10
  -4   5   7    4.90    9.90
   3  -5  -7    5.40   14.60
  -3  -5   7   -8.30   23.20
  -3   5   7   -1.00    9.20
   2  -5  -7   12.60   14.60
  -2  -5   7    8.20   21.50
  -2   5   7    0.00    8.90
   2   5  -7    0.60   10.70
  -1  -5   7   21.40   20.90
   1   5  -7   11.40   12.50
  -1   5   7    4.90    9.50
   0  -5   7   10.80   20.40
   0   5  -7   10.60   12.60
   0   5   7    1.50    9.80
   1  -5   7   30.80   20.60
  -2  -5  -7   -3.90    9.80
   2  -5   7   16.40   21.00
  -2   5  -7   15.10   13.60
   3  -5   7    6.50   21.00
  -3  -5  -7   -7.10   10.40
   3   5   7   -2.60   12.30
  -3   5  -7   -8.20   14.20
  -4  -5  -7   12.10   11.00
   4  -5   7    7.70   23.70
   4   5   7   -0.10   13.00
   9   0  -8    1.80   14.70
   6   0  -8   23.20   10.60
  -6   0   8   57.39   15.50
   5   0  -8    3.70    7.80
  -5   0   8    0.20   11.00
   4   0  -8   23.10    7.80
  -4   0   8   23.40    9.80
   3   0  -8    8.20    6.00
  -3   0   8    8.50    6.70
   2   0  -8 1561.34   56.59
   2   0  -8 1543.45   54.49
  -2   0   8 1387.56   59.29
   1   0  -8   -1.60    4.90
  -1   0   8    2.50    4.20
  -1   0   8    0.00    4.90
   0   0   8    7.90    7.00
   0   0  -8   19.50    4.90
   1   0   8    4.40    5.40
   1   0   8    0.60    3.90
  -1   0  -8    7.20    3.50
   2   0   8  195.08   11.90
   2   0   8  155.28   14.00
  -2   0  -8  164.98    9.50
  -3   0  -8   -0.10    4.20
   3   0   8    2.10    6.20
   3   0   8   -2.70    6.30
  -4   0  -8  255.77   12.70
   4   0   8  249.38   18.80
   4   0   8  266.67   20.50
   5   0   8   -0.80    9.30
  -5   0  -8    2.20    5.30
   5   0   8  -16.80    8.00
  -6   0  -8   73.09    8.70
   6   0   8   83.49   16.20
   6   0   8   50.79   14.40
   7   0   8  -22.70   11.50
  -7   0  -8    2.40    7.80
  -8   0  -8   27.30   11.70
   8   0   8   14.90   17.20
  -9  -1   8  521.35   29.80
   9  -1  -8  683.63   66.89
  -8  -1   8  257.27   22.20
  -7  -1   8   18.30   16.80
   7  -1  -8   54.99   16.60
   7   1  -8    8.50   10.10
  -7   1   8    7.00   10.10
   6  -1  -8   61.19   14.10
  -6  -1   8   51.89   16.40
   6   1  -8   27.80   10.40
  -6   1   8   36.10    9.90
   5  -1  -8   29.90   10.40
  -5  -1   8   19.40   11.80
  -5   1   8   25.40    8.00
   5   1  -8   22.50    8.90
  -5   1   8   61.59   12.60
   4  -1  -8   11.10    7.10
  -4  -1   8    6.50    8.30
  -4   1   8    1.90    5.90
  -4   1   8   13.30    8.00
   4   1  -8    6.10    6.70
  -3  -1   8  607.14   31.90
   3  -1  -8  601.84   24.70
   3  -1  -8  619.74   26.40
  -3   1   8  579.04   28.70
   3   1  -8  594.64   28.80
  -2  -1   8   44.00    8.10
  -2  -1   8   44.90    9.20
   2  -1  -8   63.19    7.30
  -2   1   8   64.39    5.90
  -2   1   8   38.60    7.70
   1  -1  -8  924.51   34.70
  -1  -1   8  932.01   37.80
  -1  -1   8  940.81   39.90
   1  -1  -8  913.11   33.60
  -1   1   8  941.61   41.30
   1   1  -8  901.41   34.40
   0  -1   8 1658.03   64.09
   0  -1   8 1649.23   63.19
   0  -1  -8 1718.43   59.59
   0   1   8 1697.13   65.99
   0   1  -8 1663.43   60.09
   1  -1   8    2.00    5.60
   1  -1   8    1.50    8.70
  -1  -1  -8   -0.90    3.70
  -1   1  -8   -1.50    4.40
   1   1   8    6.00    5.90
   2  -1   8   54.29    8.20
  -2  -1  -8   60.79    5.80
   2   1   8   39.90    6.30
   2   1   8   50.59    9.30
  -3  -1  -8   12.40    4.50
   3  -1   8   14.20    6.50
   3  -1   8   18.70    6.50
   3   1   8    2.70    5.50
   3   1   8    9.40    7.80
  -3   1  -8   10.50    5.20
   4  -1   8   51.49    9.50
   4  -1   8   29.60    8.30
  -4  -1  -8   38.90    5.90
   4   1   8   33.50   10.80
   4   1   8   24.10    8.50
  -4   1  -8   37.60    6.50
  -5  -1  -8  124.59    9.50
   5  -1   8   78.09   12.80
  -5   1  -8  114.39    9.90
   5   1   8   92.69   13.90
   5   1   8  104.29   16.50
   6  -1   8   87.89   14.50
  -6  -1  -8   72.49    9.20
   6   1   8   80.69   17.00
   6   1   8   58.69   14.30
  -6   1  -8   60.59    8.70
   7  -1   8   80.19   16.80
  -7  -1  -8   69.09   10.70
   7   1   8   22.00   14.00
  -7   1  -8   37.50    9.00
   7   1   8   46.00   16.20
   8  -1   8   37.80   20.00
  -8  -1  -8   -7.70   10.30
  -8   1  -8   -0.60   11.30
   8   1   8  -30.80   12.20
   8   1   8    4.30   16.10
  -8  -2   8    9.10   20.80
   8   2  -8   -0.20   10.70
  -8   2   8    7.40   11.80
   7  -2  -8  -23.80   36.00
  -7  -2   8   27.10   20.50
  -7   2   8   13.40   11.00
   7   2  -8   19.10   10.70
   6  -2  -8    6.10   26.60
  -6  -2   8   16.20   16.10
  -6   2   8   24.10    9.20
   6   2  -8   10.40    9.00
  -5  -2   8   81.49   16.70
   5  -2  -8   28.20   19.80
   5   2  -8   46.30   10.90
  -5   2   8   72.79    9.80
   4  -2  -8  128.29   12.40
  -4  -2   8  109.19   17.80
  -4   2   8  147.69   13.80
   4   2  -8  103.99   15.00
  -4   2   8  127.89   10.50
   3  -2  -8    7.90    7.20
  -3  -2   8    9.10    8.60
  -3   2   8    9.30    5.60
   2  -2  -8  330.77   16.20
  -2  -2   8  309.97   19.40
  -2  -2   8  324.77   21.80
  -2   2   8  305.37   21.70
  -2   2   8  311.07   14.90
  -1  -2   8  144.29   14.80
   1  -2  -8  170.38   11.10
  -1  -2   8  148.89   14.10
  -1   2   8  164.78   14.20
   1   2  -8  167.38   10.20
   0  -2   8   58.39    9.40
   0  -2  -8   67.59    6.30
   0  -2   8   57.79    9.40
   0   2  -8   78.79    7.80
   0   2   8   55.29    9.40
  -1  -2  -8  651.03   25.50
   1  -2   8  680.83   31.60
   1  -2   8  629.54   29.00
  -1   2  -8  676.13   26.60
   1   2   8  671.83   33.10
  -2  -2  -8  309.17   13.90
   2  -2   8  310.17   19.90
  -2   2  -8  300.17   15.30
   2   2   8  307.17   21.90
   3  -2   8   76.29   11.20
  -3  -2  -8   91.89    7.90
   3   2   8   90.79   14.30
  -3   2  -8   91.79    9.20
   3   2   8   83.59    9.90
  -4  -2  -8   65.39    7.40
   4  -2   8   53.39   11.30
   4   2   8   55.09    9.70
   4   2   8   55.19   13.50
  -4   2  -8   65.99    8.70
  -4   2  -8   52.49    7.90
   5  -2   8    8.60    9.40
  -5  -2  -8    5.80    6.30
  -5   2  -8    2.40    6.80
  -5   2  -8    4.40    7.20
   5   2   8    3.30    8.00
   5   2   8    3.60   10.80
  -6  -2  -8   33.50    9.20
   6  -2   8   33.90   14.30
   6   2   8   27.30   14.70
  -6   2  -8   12.40    8.80
   6   2   8   17.40    9.80
   7  -2   8   13.10   18.00
  -7  -2  -8   -0.10    9.50
   7   2   8   -7.20   10.30
   7   2   8    2.70   14.80
  -7   2  -8   -3.10    9.00
  -8  -2  -8   19.30   11.90
   8  -2   8   -8.10   26.10
  -8   2  -8   -0.30   10.00
   8   2   8   -8.20   12.60
   8   2   8   -0.40   17.20
  -7  -3   8   -0.20   20.90
   7  -3  -8    3.70   12.70
  -7   3   8    4.30    9.90
   7   3  -8   10.90   10.80
  -6  -3   8  102.99   22.00
   6  -3  -8   71.09   13.50
   6   3  -8   71.19   13.90
  -6   3   8   61.59   11.20
  -5  -3   8   -0.40   15.40
   5  -3  -8   13.90   11.30
   5   3  -8    3.20   10.30
  -5   3   8   -9.10    8.00
  -4  -3   8    6.30   13.20
   4  -3  -8   -6.00    8.80
  -4   3   8   -0.60    6.90
   4   3  -8   -0.40    9.80
   3  -3  -8   14.60    8.40
  -3  -3   8   16.90   10.20
  -3  -3   8   13.30   11.90
  -3   3   8   10.60    6.50
  -2  -3   8   -1.70    9.60
   2  -3  -8    4.30    7.30
  -2  -3   8    3.30    7.90
  -2   3   8    9.80    6.10
  -2   3   8   -7.90    6.30
  -1  -3   8    4.30    7.90
  -1  -3   8    5.50    8.70
   1  -3  -8    8.70    7.60
   1   3  -8    8.70    6.60
  -1   3   8    1.00    6.10
   0  -3   8   80.79   12.80
   0  -3  -8  107.99    8.60
   0  -3   8   90.39   12.50
   0   3  -8  109.99   10.80
   0   3   8   85.19   13.20
   1  -3   8    2.10    7.90
  -1  -3  -8    3.90    5.60
  -1   3  -8    9.60    6.90
   1   3   8    5.40    6.80
  -2  -3  -8  307.77   15.50
   2  -3   8  267.97   22.30
   2   3   8  301.07   24.10
  -2   3  -8  301.67   17.20
   3  -3   8   -3.50    9.80
  -3  -3  -8   -3.50    5.90
  -3   3  -8    5.10    8.10
   3   3   8    7.80    9.70
   4  -3   8    7.90   11.90
  -4  -3  -8    0.70    6.50
  -4   3  -8   11.10   10.00
  -4   3  -8    3.90    8.70
   4   3   8    4.40   10.60
   5  -3   8    6.90   15.10
  -5  -3  -8   14.10    8.20
   5   3   8    6.70   12.00
  -5   3  -8    6.10    9.30
  -5   3  -8   -3.60    8.80
  -6  -3  -8    5.10    9.00
   6  -3   8    8.40   19.80
   6   3   8   -2.90   12.70
  -6   3  -8  -10.60    9.70
  -7  -3  -8  -10.00    8.80
   7  -3   8  -18.10   23.60
  -7   3  -8   10.00   12.00
   7   3   8   -3.30   14.30
  -6  -4   8   -5.20   19.20
   6  -4  -8   12.20   16.40
   6   4  -8  -14.30   10.20
  -6   4   8    3.20    8.70
   5  -4  -8    7.40   15.80
  -5  -4   8   15.50   19.80
   5   4  -8   -0.60   12.00
  -5   4   8    8.00    8.80
   4  -4  -8    6.50   14.30
  -4  -4   8   -2.20   16.40
   4   4  -8   12.30   12.80
  -4   4   8    7.50    8.00
  -3  -4   8   19.40   17.30
  -3  -4   8   -1.70   14.00
   3  -4  -8   -2.00   11.30
  -3   4   8   -2.30    7.00
  -2  -4   8    7.10   14.30
   2  -4  -8    9.00   12.40
  -2  -4   8   15.00   13.10
  -2   4   8   14.70    8.20
   1  -4  -8    4.00   10.40
  -1  -4   8   -1.80   13.60
  -1   4   8    0.60    8.10
   1   4  -8   -5.80    7.90
   0  -4   8   19.60   13.80
   0  -4  -8   18.90   11.40
   0   4  -8   16.50    9.20
   0   4   8   15.50    8.60
   1  -4   8   10.70   13.70
  -1  -4  -8   12.10    7.60
   1   4   8   -0.30    8.10
  -1   4  -8   -0.50    8.30
  -2  -4  -8   -0.10    7.80
   2  -4   8    6.70   14.70
  -2   4  -8   -0.30    9.50
   2   4   8   -4.10    9.30
  -3  -4  -8   36.90    9.90
   3  -4   8   56.39   19.70
   3   4   8   39.20   13.90
  -4  -4  -8   22.90    9.10
   4  -4   8   14.80   20.60
  -4   4  -8   16.90   11.60
  -4   4  -8   11.90   10.80
   4   4   8   10.50   12.70
  -5  -4  -8   -4.90    8.80
   5  -4   8   19.80   22.70
   5   4   8    2.30   12.90
  -5   4  -8    4.90   13.80
   6  -4   8   11.50   25.50
  -6  -4  -8   -7.90    9.00
   6   4   8    2.60   14.30
  -6   4  -8  -19.80   14.20
  -4  -5   8    6.70   22.40
  -4   5   8   18.30    9.90
   3  -5  -8    1.10   17.10
  -3  -5   8    1.50   24.20
  -3   5   8   -6.20    9.30
  -2  -5   8   21.30   22.90
   2  -5  -8    7.70   13.70
  -2   5   8  -13.10    8.60
  -1  -5   8    6.20   21.00
   1  -5  -8    5.00   15.20
  -1   5   8    4.70    9.60
   1   5  -8    1.50   11.80
   0  -5   8   25.80   22.90
   0   5  -8   23.70   13.70
   0   5   8   16.10   10.70
   1  -5   8   13.40   20.30
  -1   5  -8   -4.10   11.40
   2  -5   8   50.79   23.00
  -2  -5  -8   20.30   11.10
  -2   5  -8   26.00   13.60
   2   5   8   18.60   13.60
  -3  -5  -8   12.10   11.10
   3  -5   8   -9.10   21.10
   3   5   8    0.10   13.20
   4  -5   8   -2.70   23.40
  -4  -5  -8    7.50   11.40
   4   5   8   -1.90   13.70
   9   0  -9   35.20   16.10
  -7   0   9  439.66   29.40
  -6   0   9   25.40   13.70
   6   0  -9    3.30    9.00
  -5   0   9   12.60   12.00
   5   0  -9    3.40    7.90
   4   0  -9   -1.80    6.60
  -4   0   9    3.60    9.00
   3   0  -9   12.60    6.30
  -3   0   9   10.30    7.40
   2   0  -9    5.30    5.90
  -2   0   9   13.50    6.10
   2   0  -9    9.10    5.80
  -1   0   9  745.13   34.60
   1   0  -9  732.43   28.80
  -1   0   9  767.72   29.70
   0   0   9   -3.80    3.70
   0   0  -9    2.20    4.80
   1   0   9 1247.08   51.99
   1   0   9 1299.57   48.20
   2   0   9    4.10    6.20
   2   0   9    6.30    5.00
  -2   0  -9    2.80    4.40
   3   0   9  200.88   14.30
  -3   0  -9  188.88   10.50
   3   0   9  193.68   16.70
   4   0   9   -1.90    7.70
  -4   0  -9    4.30    4.80
   4   0   9   -5.30    7.30
  -5   0  -9   41.80    6.60
   5   0   9   40.60   11.80
   5   0   9   31.30   11.20
   6   0   9  -11.30   10.30
   6   0   9   -0.60   11.60
  -6   0  -9   -0.40    5.90
  -7   0  -9   10.00    8.50
   7   0   9    3.10   13.10
   8   0   9  -14.60   14.40
  -8   0  -9    5.10   10.80
   9  -1  -9  732.03   68.19
  -9  -1   9  534.95   31.00
   7  -1  -9   90.49   18.10
  -7  -1   9   32.70   19.20
   7   1  -9   11.00   11.20
   6  -1  -9   30.20   12.50
  -6  -1   9   10.90   14.40
   6   1  -9   12.00    9.60
  -6   1   9   -1.70    8.80
  -5  -1   9    1.10   11.40
   5  -1  -9   24.50    9.80
   5   1  -9    1.80    7.80
  -5   1   9    8.20   11.40
   4  -1  -9   61.39    9.80
  -4  -1   9   56.19   12.50
   4   1  -9   82.89   12.00
  -4   1   9   76.19   13.00
  -3  -1   9   24.40    9.30
   3  -1  -9   33.80    7.30
   3  -1  -9   32.40    6.40
  -3   1   9   35.20    6.00
   3   1  -9   29.60    8.70
   2  -1  -9  462.55   20.20
  -2  -1   9  484.25   26.90
  -2  -1   9  456.25   23.60
   2   1  -9  472.95   20.00
  -2   1   9  484.55   19.00
  -2   1   9  473.55   25.40
   1  -1  -9    9.70    3.70
  -1  -1   9   10.80    6.60
   1  -1  -9   17.70    5.80
  -1  -1   9   10.40    6.10
   1   1  -9    6.70    5.10
  -1   1   9   -1.80    6.30
   0  -1   9 1117.79   44.10
   0  -1  -9 1105.79   40.20
   0  -1  -9 1116.69   40.70
   0  -1   9 1099.09   45.50
   0   1  -9 1103.99   40.70
   0   1   9 1098.09   47.10
   1  -1   9  481.55   23.20
  -1  -1  -9  459.85   18.40
  -1   1  -9  453.25   18.90
   1   1   9  457.25   25.40
   2  -1   9   36.10    9.50
   2  -1   9   27.40    7.30
  -2  -1  -9   34.60    5.10
   2   1   9   30.70    8.50
   3  -1   9   26.30    7.60
   3  -1   9   20.80    7.10
  -3  -1  -9   18.70    4.90
   3   1   9    2.40    6.10
   3   1   9   19.80    8.70
  -3   1  -9   26.60    5.60
   4  -1   9   50.89    9.80
   4  -1   9   64.69   10.70
  -4  -1  -9   57.39    6.70
  -4   1  -9   58.49    7.20
   4   1   9   46.70   10.10
   4   1   9   60.49   13.00
   5  -1   9   16.90    8.60
  -5  -1  -9    7.60    5.90
  -5   1  -9    7.80    6.20
   5   1   9    5.90   10.80
   5   1   9  -13.50    8.00
   6  -1   9   43.00   12.50
  -6  -1  -9   21.80    7.30
   6   1   9   -0.50   11.40
   6   1   9   31.80   13.90
  -6   1  -9   22.20    7.50
   7  -1   9   44.80   14.00
  -7  -1  -9   30.10    9.60
   7   1   9   19.50   15.30
  -7   1  -9   21.40    9.50
   7   1   9  -15.40   11.60
   8  -1   9   61.09   19.50
  -8  -1  -9   19.70   11.40
   8   1   9  -21.90   13.40
  -8   1  -9   23.70   11.50
   8   1   9   23.90   17.80
  -8  -2   9    9.00   23.20
  -8   2   9    1.00   12.00
   8   2  -9   -3.00   10.60
  -7  -2   9   13.00   20.70
  -7   2   9   12.10   10.80
   7   2  -9    2.80    9.90
  -6  -2   9   -2.50   15.60
   6   2  -9   -1.50    8.70
  -6   2   9    3.00    9.20
   5  -2  -9   45.90   10.60
  -5  -2   9   42.60   15.00
  -5   2   9   52.19    9.50
   5   2  -9   36.70   10.90
   4  -2  -9  286.67   30.40
   4  -2  -9  325.57   19.60
  -4  -2   9  357.56   26.90
   4   2  -9  357.06   23.60
  -4   2   9  387.26   21.90
  -4   2   9  348.87   17.80
   3  -2  -9  124.09   11.30
  -3  -2   9  110.19   17.10
  -3   2   9  123.59   11.00
  -3   2   9  110.99    9.10
  -2  -2   9   87.99   11.70
   2  -2  -9  108.99   10.30
  -2  -2   9  106.49   15.60
  -2   2   9  108.69    9.10
  -2   2   9   77.69   13.10
  -1  -2   9   10.90    7.60
   1  -2  -9   15.40    6.50
  -1  -2   9   10.70    7.40
   1  -2  -9   15.50    4.70
  -1   2   9    6.60    6.00
   1   2  -9   20.10    6.20
   0  -2   9  128.79   13.50
   0  -2   9  129.39   14.00
   0  -2  -9  143.59    9.00
   0   2   9  149.59   14.80
   0   2  -9  130.29   10.00
  -1  -2  -9  458.65   18.60
   1  -2   9  432.06   24.30
   1  -2   9  435.66   22.80
  -1   2  -9  464.95   19.70
   1   2   9  448.96   26.20
  -2  -2  -9    3.40    4.50
   2  -2   9   -1.20    6.70
   2   2   9    2.30    6.80
  -2   2  -9    7.70    6.10
   3  -2   9   25.30    8.40
  -3  -2  -9   47.70    6.90
   3   2   9   30.50   10.40
  -3   2  -9   42.70    7.80
   3   2   9   29.30    7.00
  -3   2  -9   36.90    6.80
  -4  -2  -9   24.90    6.40
   4  -2   9   30.10   10.40
  -4   2  -9   32.20    7.70
   4   2   9   26.70    8.30
   4   2   9   35.60   12.10
  -4   2  -9   37.50    8.20
  -5  -2  -9   71.79    8.70
   5  -2   9   63.99   13.70
   5   2   9   61.79   15.60
  -5   2  -9   75.99    9.90
   5   2   9   69.99   12.20
  -5   2  -9   59.69   10.10
  -6  -2  -9   55.69   10.00
   6  -2   9   57.19   15.80
   6   2   9   53.79   13.00
  -6   2  -9   34.30    9.60
   6   2   9   64.19   17.70
  -7  -2  -9    9.10    9.00
   7  -2   9    2.00   17.50
   7   2   9   -9.10   11.00
   7   2   9    8.70   15.50
  -7   2  -9    3.50    9.20
   8  -2   9   -8.80   24.20
  -8  -2  -9   -5.00   10.90
   8   2   9  -32.80   12.20
  -8   2  -9    4.90    9.90
   8   2   9    7.60   18.30
   7  -3  -9    2.00   12.50
  -7  -3   9    5.00   19.70
  -7   3   9   10.90   10.80
   7   3  -9    8.40   10.80
   6  -3  -9   21.30   13.00
  -6  -3   9   14.40   17.80
   6   3  -9    3.70    9.40
  -6   3   9   13.50    9.10
   5  -3  -9   28.70   12.10
  -5  -3   9   81.19   20.70
   5   3  -9   57.59   14.20
  -5   3   9   59.89   10.50
   4  -3  -9   13.50    9.90
  -4  -3   9   16.30   14.40
   4   3  -9   16.80   11.50
  -4   3   9    7.70    7.30
  -3  -3   9    9.50   10.00
  -3  -3   9   20.50   13.20
   3  -3  -9   15.30    9.40
  -3   3   9   18.90    7.00
  -2  -3   9  167.78   20.00
   2  -3  -9  167.48   14.10
  -2  -3   9  152.98   16.90
  -2   3   9  172.28   11.80
  -2   3   9  113.89   17.00
  -1  -3   9    9.20    9.30
   1  -3  -9   -0.40    7.70
  -1  -3   9    8.80    9.80
  -1   3   9    8.40    7.10
   1   3  -9    6.10    6.80
   0  -3   9   56.29   11.40
   0  -3  -9   69.09    7.60
   0  -3   9   74.29   12.30
   0   3   9   72.39   12.00
   0   3  -9   66.09    9.50
  -1  -3  -9   -3.10    5.70
   1  -3   9   -1.00    7.80
   1   3   9    9.40    7.50
  -1   3  -9    4.10    6.90
   2  -3   9   84.49   14.10
  -2  -3  -9  100.59    9.10
  -2   3  -9   88.99   11.20
   2   3   9   92.39   15.50
   3  -3   9  168.28   20.60
  -3  -3  -9  182.58   12.50
  -3   3  -9  168.48   14.00
   3   3   9  195.68   21.90
   4  -3   9   -2.60   11.90
  -4  -3  -9    1.60    6.80
   4   3   9    2.10   10.00
  -4   3  -9    5.50    9.20
  -4   3  -9   13.90    9.00
  -5  -3  -9   42.50    9.20
   5  -3   9   42.50   17.20
   5   3   9   46.80   16.00
  -5   3  -9   35.10   12.40
  -5   3  -9   46.60   11.90
  -6  -3  -9   -6.00    8.80
   6  -3   9    3.90   18.80
   6   3   9    7.00   13.60
  -6   3  -9   -5.90   10.20
   7  -3   9    4.80   24.60
  -7  -3  -9    4.40    9.80
  -7   3  -9  -12.70   11.50
   7   3   9    5.60   15.60
  -6  -4   9   -7.30   21.20
   6  -4  -9   10.40   14.50
   6   4  -9   -5.10   11.20
  -6   4   9    6.20    9.50
  -5  -4   9   11.70   19.90
   5  -4  -9    0.70   13.70
   5   4  -9    4.30   12.60
  -5   4   9    5.50    9.00
   4  -4  -9   40.30   14.50
  -4  -4   9   65.29   20.00
   4   4  -9   42.00   15.10
  -4   4   9   38.00    9.40
  -3  -4   9    0.70   14.20
   3  -4  -9    1.40   11.20
  -3  -4   9    1.70   16.70
  -3   4   9    0.00    7.20
  -2  -4   9   34.30   16.70
   2  -4  -9   31.90   13.30
  -2  -4   9   30.50   14.60
  -2   4   9   37.60    8.90
   1  -4  -9    7.10   10.70
  -1  -4   9   -2.90   13.60
  -1   4   9    3.00    8.40
   1   4  -9   -2.60    8.00
   0  -4   9   40.40   15.80
   0   4  -9   23.10    9.40
   0   4   9   34.40   10.40
   1  -4   9   -1.80   13.30
  -1  -4  -9    2.00    8.10
  -1   4  -9   -0.20    8.60
   1   4   9    5.00    8.00
  -2  -4  -9   25.80    9.20
   2  -4   9   15.10   15.40
  -2   4  -9   15.40    9.90
   2   4   9   30.90   11.50
  -3  -4  -9    6.50    9.10
   3  -4   9    2.80   16.80
  -3   4  -9   18.70    9.90
   3   4   9   -2.20    9.90
   4  -4   9   11.20   20.30
  -4  -4  -9   16.00    9.40
  -4   4  -9   20.60   12.40
   4   4   9   18.10   13.00
  -5  -4  -9    6.90    9.20
   5  -4   9    6.20   22.30
  -5   4  -9    9.80   13.80
   5   4   9    4.80   13.00
  -6  -4  -9    4.80    9.90
   6  -4   9    8.40   27.60
   6   4   9   -6.10   14.00
  -6   4  -9   -8.60   14.00
   4  -5  -9    8.30   15.90
  -4  -5   9    1.40   26.40
  -4   5   9    4.60    9.60
   4   5  -9    8.00   15.30
   3  -5  -9   12.40   15.20
  -3  -5   9    1.50   25.00
  -3   5   9  -10.40    8.70
  -2  -5   9    8.70   22.70
   2  -5  -9   -4.30   14.30
   2   5  -9    3.30   12.00
  -2   5   9    1.70    9.30
  -1  -5   9    3.90   21.10
   1  -5  -9   -5.00   13.80
  -1   5   9    0.20    9.50
   1   5  -9   12.80   12.80
   0  -5   9    8.90   22.10
   0  -5  -9   -4.10   13.20
   0   5  -9   -5.80   11.10
   0   5   9   -6.40    9.90
   1  -5   9    2.00   20.10
  -1   5  -9    2.00   11.90
   2  -5   9   15.30   21.90
  -2  -5  -9   -5.40   10.60
   2   5   9    8.20   11.80
  -2   5  -9   -5.30   12.20
   3  -5   9   10.00   22.80
  -3  -5  -9   11.50   12.00
   3   5   9   10.70   13.40
  -3   5  -9   15.30   14.40
   4  -5   9   20.40   26.90
  -4  -5  -9   -7.70   10.90
   4   5   9   -6.30   14.10
   9   0 -10   10.80   15.10
   6   0 -10  276.07   22.80
  -6   0  10  305.47   26.60
   5   0 -10   -1.60    7.90
  -5   0  10   -1.30   12.20
   4   0 -10  165.78   15.10
  -4   0  10  147.59   19.20
   3   0 -10    3.30    5.90
  -3   0  10    4.00    6.90
   3   0 -10   -1.10    6.20
   2   0 -10  350.86   16.80
   2   0 -10  370.36   18.30
  -2   0  10  345.07   21.20
   1   0 -10    0.00    5.70
  -1   0  10   -3.30    6.10
   0   0 -10   -5.20    5.00
   1   0  10   -0.70    6.30
   1   0  10    0.10    4.50
   2   0  10  295.57   16.10
  -2   0 -10  286.97   13.10
   2   0  10  281.77   19.60
   3   0  10    3.10    7.20
   3   0  10   18.50    6.20
  -3   0 -10    0.70    4.90
  -4   0 -10   14.90    5.60
   4   0  10   14.60    9.10
   4   0  10   16.50    8.10
   5   0  10   -3.00    8.90
  -5   0 -10   -2.30    5.30
   5   0  10   -6.50    8.80
   6   0  10    4.00   11.60
  -6   0 -10    9.30    6.50
   6   0  10    5.20   11.60
   7   0  10   -4.50   12.70
  -7   0 -10    5.50    8.50
   8   0  10   -3.80   15.10
  -8   0 -10    3.10   10.50
  -9  -1  10  429.16   26.20
   9  -1 -10  655.43   64.59
  -7  -1  10   67.29   21.00
   7   1 -10   34.30   13.30
  -5  -1  10  162.28   21.60
   5  -1 -10  201.98   18.40
   5   1 -10  135.49   17.10
  -5   1  10  150.68   20.10
   4  -1 -10    8.10    6.70
  -4  -1  10   -0.90    9.00
  -4   1  10    9.70    8.80
   4   1 -10    0.90    7.40
  -3  -1  10   50.39   11.50
   3  -1 -10   52.39    8.10
   3   1 -10   30.80    9.40
  -2  -1  10   23.90    8.80
  -2  -1  10   30.20    7.70
   2  -1 -10   18.00    6.40
   2   1 -10   28.00    6.80
  -2   1  10   10.50    6.60
   1  -1 -10  280.37   13.60
  -1  -1  10  286.07   19.50
  -1  -1  10  285.47   16.80
   1   1 -10  262.67   13.20
  -1   1  10  238.88   20.60
   0  -1 -10  282.17   13.00
   0  -1  10  297.37   17.00
   0   1 -10  296.17   13.80
   0   1  10  302.87   20.00
   1  -1  10   93.89   15.30
   1  -1  10   46.30    8.70
  -1  -1 -10   54.89    5.60
  -1   1 -10   52.49    6.40
   1   1  10   43.20    9.00
   3  -1  10  332.27   20.80
   3  -1  10  375.76   22.10
  -3  -1 -10  349.67   15.70
   3   1  10  365.36   24.60
   3   1  10  316.37   19.50
  -3   1 -10  373.96   16.20
   4  -1  10   53.19   10.80
   4  -1  10   60.89   10.60
  -4  -1 -10   49.99    6.60
   4   1  10   40.10   10.10
  -4   1 -10   53.19    7.10
   4   1  10   49.60   12.30
  -5  -1 -10   13.00    6.10
   5  -1  10   29.80   10.10
   5   1  10  -11.70    8.70
   5   1  10   10.00   11.70
  -5   1 -10    9.70    6.80
  -6  -1 -10   18.30    7.30
   6  -1  10   25.20   10.70
   6   1  10    8.50   12.80
  -6   1 -10    6.00    7.60
   6   1  10  -20.30   10.00
  -7  -1 -10  101.59   12.80
   7  -1  10  160.08   22.00
  -7   1 -10   78.39   11.50
   7   1  10   96.39   21.20
   8  -1  10   51.29   17.90
  -8  -1 -10   10.10   11.20
   8   1  10   17.90   19.30
  -8   1 -10   19.20   12.40
  -8  -2  10    0.70   20.80
  -8   2  10   -3.50   12.30
   8   2 -10    1.80   11.90
  -7  -2  10   -4.90   19.20
   7   2 -10   -4.00    9.90
  -7   2  10    9.30   10.60
  -6  -2  10   11.00   16.80
  -6   2  10   13.90    9.50
   6   2 -10    3.50    9.10
  -5  -2  10   18.80   15.10
  -5   2  10   20.30    9.20
   5   2 -10   15.00    9.80
   4  -2 -10    2.30    8.60
  -4  -2  10   -5.40   10.20
  -4   2  10    0.10    7.10
   4   2 -10    2.70    9.00
   3  -2 -10  182.08   13.60
  -3  -2  10  222.98   21.40
  -3  -2  10  179.78   17.50
  -3   2  10  179.88   12.20
  -3   2  10  197.38   15.20
  -2  -2  10  102.89   13.10
  -2  -2  10  126.79   17.30
   2  -2 -10  111.59   10.60
  -2   2  10   72.99   13.60
   2   2 -10  112.69    9.90
  -2   2  10  134.39    9.80
  -1  -2  10  242.08   20.20
  -1  -2  10  221.38   17.30
   1  -2 -10  224.68   12.00
   1  -2 -10  237.78   13.50
   1   2 -10  244.58   13.40
  -1   2  10  204.18   17.80
   0  -2 -10 1396.36   49.60
   0  -2  10 1321.87   55.69
   0  -2  10 1388.76   56.19
   0   2  10 1306.17   57.79
   0   2 -10 1359.86   50.59
   1  -2  10   18.40    8.10
   1  -2  10   30.80    8.70
  -1  -2 -10   42.40    6.00
   1   2  10   30.30    8.80
  -1   2 -10   39.30    7.20
   2  -2  10  260.87   19.30
  -2  -2 -10  265.17   12.80
  -2   2 -10  282.07   14.60
   2   2  10  265.27   21.20
   3  -2  10    9.90    7.60
  -3  -2 -10   10.10    5.50
  -3   2 -10    8.10    6.80
   3   2  10    5.80    5.60
   3   2  10    5.00    8.30
   4  -2  10    5.10    8.40
  -4  -2 -10    7.60    6.00
  -4   2 -10   -3.70    7.00
   4   2  10    3.30    6.90
  -4   2 -10   -3.60    7.60
   4   2  10    0.60    9.10
  -5  -2 -10   34.60    7.70
   5  -2  10   38.50   12.40
   5   2  10   32.20   13.50
   5   2  10   33.40   10.20
  -5   2 -10   41.90   10.60
  -5   2 -10   26.20    8.10
   6  -2  10   11.20   12.50
  -6  -2 -10    3.20    7.40
   6   2  10   -5.70   12.30
  -6   2 -10    8.10    9.20
   6   2  10  -12.60    9.10
  -7  -2 -10   28.50   10.80
   7  -2  10   43.00   19.40
   7   2  10   -3.40   12.40
   7   2  10   18.60   16.00
  -7   2 -10   13.10    9.50
  -8  -2 -10   -7.40   11.10
   8   2  10    3.20   17.80
  -7  -3  10   14.20   16.70
   7  -3 -10    3.80   13.80
   7   3 -10    5.20   11.30
  -7   3  10    3.50   11.00
  -6  -3  10   15.40   20.60
   6  -3 -10   12.40   12.50
   6   3 -10   15.50   10.70
  -6   3  10   31.80    9.90
   5  -3 -10   24.40   11.90
  -5  -3  10   32.70   18.90
   5   3 -10   17.50   11.60
  -5   3  10   24.50    9.20
  -4  -3  10    4.60   14.60
   4  -3 -10    9.60   10.20
   4   3 -10    1.10   10.80
  -4   3  10    1.50    8.00
  -3  -3  10    9.60   10.50
   3  -3 -10   12.60    8.80
  -3  -3  10    7.00   13.10
  -3   3  10    9.40    7.20
  -2  -3  10  208.98   21.80
   2  -3 -10  204.68   15.30
  -2  -3  10  150.88   17.70
  -2   3  10  157.08   19.80
  -2   3  10  185.48   12.80
  -1  -3  10    9.40    9.10
  -1  -3  10   11.00   10.70
   1  -3 -10   17.30    8.90
  -1   3  10    9.70    7.80
   1   3 -10   12.90    7.60
   0  -3  10   58.79   11.90
   0  -3  10   63.99   12.40
   0  -3 -10   80.09    8.10
   0   3 -10   73.29   10.30
   0   3  10   57.29   11.30
   1  -3  10   55.89   11.60
  -1  -3 -10   81.69    8.60
   1   3  10   55.19   11.80
  -1   3 -10   58.09    9.60
  -2  -3 -10  173.28   12.40
   2  -3  10  167.48   18.80
   2   3  10  150.28   18.90
  -2   3 -10  167.98   13.40
  -3  -3 -10    8.30    6.70
   3  -3  10    1.90   10.20
   3   3  10   -2.80    8.90
  -3   3 -10    3.80    7.90
   4  -3  10   20.10   13.50
  -4  -3 -10   28.20    7.60
   4   3  10   30.60   13.10
  -4   3 -10   33.30    9.20
  -4   3 -10   24.60   10.20
  -5  -3 -10   -8.40    7.70
   5  -3  10    1.70   15.00
  -5   3 -10    4.10   10.40
   5   3  10    7.60   11.80
   6  -3  10   21.80   20.20
  -6  -3 -10   19.40    9.40
  -6   3 -10    6.10   10.80
   6   3  10   23.00   15.10
  -7  -3 -10   25.20   11.00
   7  -3  10    7.40   25.40
   7   3  10   11.50   15.70
  -7   3 -10    3.90   12.10
  -6  -4  10   -2.80   20.20
   6  -4 -10    3.10   14.60
  -6   4  10  -17.30    8.70
   6   4 -10    3.70   11.80
  -5  -4  10   17.00   19.30
   5  -4 -10   -1.00   14.20
   5   4 -10    4.00   12.60
  -5   4  10    9.40    9.40
  -4  -4  10    9.70   17.40
   4  -4 -10   19.50   12.50
   4   4 -10   -4.10   12.20
  -4   4  10   13.70    8.80
   3  -4 -10   14.40   11.90
  -3  -4  10   11.20   15.80
  -3  -4  10   10.30   17.20
  -3   4  10   11.70    8.40
   2  -4 -10    4.10   11.90
  -2  -4  10    7.50   15.20
  -2  -4  10    0.80   13.40
  -2   4  10    1.00    7.80
  -1  -4  10   15.40   14.90
   1  -4 -10   15.90   11.20
   1   4 -10   11.20    8.90
  -1   4  10    7.20    9.10
   0  -4  10    8.60   14.00
   0   4 -10    4.90   10.40
   0   4  10    6.80    8.60
   1  -4  10    6.80   14.20
  -1  -4 -10   -5.30    7.80
   1   4  10    1.70    8.10
  -1   4 -10    6.10    9.30
   2  -4  10   14.20   15.30
  -2  -4 -10    9.50    8.80
  -2   4 -10   18.60   10.60
   2   4  10    1.30    9.40
  -3  -4 -10   25.70   10.30
   3  -4  10   17.50   17.90
   3   4  10    8.80   11.60
   4  -4  10    7.60   19.90
  -4  -4 -10   23.90    9.90
   4   4  10   10.10   13.00
  -5  -4 -10   16.80   10.20
   5  -4  10    5.10   22.90
  -5   4 -10   18.50   14.70
   5   4  10   15.40   14.30
  -6  -4 -10   -0.30    9.40
   4   5 -10   10.90   17.40
   3  -5 -10   -4.70   15.20
  -3  -5  10    7.90   25.80
  -3   5  10    7.60    9.30
  -2  -5  10   27.40   24.30
   2  -5 -10   23.00   16.70
  -2   5  10   14.00    9.80
   2   5 -10   29.80   13.10
  -1  -5  10   13.20   22.10
   1  -5 -10   14.40   15.20
   1   5 -10    3.50   11.20
  -1   5  10   -0.30    9.20
   0  -5  10    1.10   21.90
   0   5  10   11.60   10.40
   1  -5  10   10.50   21.10
  -1   5 -10    3.80   11.70
   2  -5  10    6.10   21.90
  -2  -5 -10    2.00   11.00
   2   5  10   11.70   12.40
  -2   5 -10    8.70   12.50
   3  -5  10    1.50   22.50
  -3  -5 -10    4.20   11.60
   3   5  10   -8.70   12.00
  -3   5 -10   17.20   14.10
  -4  -5 -10   -6.70   11.20
   4   5  10    7.20   14.60
   9   0 -11    5.70   14.90
  -7   0  11  395.36   26.50
   6   0 -11    4.90    9.50
  -6   0  11   28.70   16.20
  -5   0  11   65.89   16.90
   5   0 -11   48.70   11.40
   4   0 -11   -1.60    6.80
  -4   0  11   11.40   10.20
   3   0 -11  670.73   29.70
  -3   0  11  629.04   33.90
   2   0 -11    6.10    6.30
  -2   0  11   19.60    6.30
   2   0 -11   -4.00    5.70
   1   0 -11  110.59    9.60
  -1   0  11  106.79    9.30
  -1   0  11  104.69   16.20
   0   0  11    8.10   10.90
   0   0 -11   -1.70    5.20
   1   0  11  165.58   16.30
   1   0  11  184.38   12.10
   2   0  11   10.10    5.50
  -2   0 -11    1.70    4.60
   2   0  11    0.30    7.30
  -3   0 -11   -2.30    5.00
   3   0  11   -1.90    7.40
   3   0  11   25.00    6.50
   4   0  11   -1.10    8.40
  -4   0 -11   -0.80    5.30
   4   0  11   16.20    7.50
  -5   0 -11   20.50    6.50
   5   0  11   31.80   10.40
   5   0  11   26.20   11.50
  -6   0 -11   -0.20    6.70
   6   0  11    3.40   10.70
   6   0  11   -0.20   11.20
  -7   0 -11   40.40    9.60
   7   0  11   34.10   15.10
   8   0  11    3.90   14.20
  -8   0 -11   -1.80   11.40
  -9  -1  11  541.45   30.10
  -8  -1  11  363.96   25.50
   8  -1 -11  313.97   39.10
  -7  -1  11   16.20   20.20
   7   1 -11   -1.60   10.70
  -6  -1  11   23.90   17.30
  -5  -1  11    6.60   13.20
   5  -1 -11   23.30    9.60
   5   1 -11    7.70    8.80
  -4  -1  11  244.08   23.30
   4  -1 -11  225.88   14.80
   4  -1 -11  217.38   16.60
  -4   1  11  229.48   20.30
   4   1 -11  235.68   19.10
   3  -1 -11    2.60    6.80
  -3  -1  11   -0.20    8.40
   3   1 -11    1.60    7.70
  -2  -1  11   24.60    8.90
  -2  -1  11   18.30    7.70
   2  -1 -11   24.70    6.80
   2   1 -11   32.70    7.40
  -2   1  11   12.10    7.40
   1  -1 -11  599.54   24.60
  -1  -1  11  611.04   28.40
   1  -1 -11  625.24   23.50
  -1  -1  11  629.74   32.10
   1   1 -11  612.94   24.60
  -1   1  11  575.64   33.40
   0  -1 -11 1088.79   40.10
   0  -1 -11 1007.70   39.20
   0  -1  11 1125.39   47.30
   0  -1  11 1112.79   44.10
   0   1 -11 1047.50   40.00
   0   1  11 1071.29   48.00
   1  -1  11   94.69   12.00
  -1  -1 -11  102.39    7.50
  -1   1 -11  100.69    8.30
   1   1  11   91.69   13.90
   2  -1  11  345.17   20.00
  -2  -1 -11  344.77   15.30
   2   1  11  342.37   23.60
   3  -1  11    6.60    7.00
  -3  -1 -11    2.30    4.80
   3  -1  11   21.70    9.40
   3   1  11    3.30    7.80
  -3   1 -11    9.10    5.80
   3   1  11  -12.20    6.10
   4  -1  11  104.59   15.90
   4  -1  11   66.09   11.60
  -4  -1 -11   84.09    8.20
   4   1  11   68.49   13.70
  -4   1 -11   81.19    8.70
  -5  -1 -11   24.30    6.70
   5  -1  11   24.60    9.80
   5   1  11  -10.30    9.00
   5   1  11   14.10   11.40
  -5   1 -11   11.60    7.10
   6  -1  11   51.19   12.60
  -6  -1 -11   31.80    7.90
  -6   1 -11   31.20    8.80
   6   1  11   45.20   17.00
   6   1  11    7.60   11.80
   7  -1  11   37.00   13.30
  -7  -1 -11    6.20    8.80
  -7   1 -11   -1.60    8.40
   7   1  11   -3.20   15.40
   7   1  11  -28.70   11.50
   8  -1  11   47.10   16.80
  -8  -1 -11   -1.60   11.10
  -8   1 -11    8.40   11.10
  -8  -2  11    7.00   23.50
   8   2 -11   10.30   12.70
  -8   2  11   -3.70   12.20
  -7  -2  11   22.70   22.70
   7   2 -11   13.30   11.60
  -7   2  11   19.20   11.20
  -6  -2  11   38.40   19.20
  -6   2  11   11.00   10.00
   6   2 -11   27.80   11.50
  -5  -2  11    8.60   15.10
   5  -2 -11    4.40   10.40
   5   2 -11   -6.40    9.30
  -5   2  11    9.40    9.10
   4  -2 -11  162.38   14.20
  -4  -2  11  147.59   22.10
  -4   2  11  181.68   13.10
   4   2 -11  127.79   17.70
  -3  -2  11   15.20   11.20
   3  -2 -11   22.40    8.30
  -3  -2  11   10.40    9.00
  -3   2  11   18.40    6.60
  -3   2  11   10.00    6.90
  -2  -2  11   40.40   12.70
  -2  -2  11   40.80    9.70
   2  -2 -11   61.19    8.80
   2   2 -11   50.39    8.10
  -2   2  11   47.40    7.60
   1  -2 -11    7.50    5.10
  -1  -2  11    5.60   10.00
  -1  -2  11    0.00    7.50
   1  -2 -11   11.90    6.70
  -1   2  11   -2.80    6.30
   1   2 -11   -2.40    6.20
   0  -2 -11   13.00    5.20
   0  -2  11    9.40    7.60
   0  -2  11    9.60    9.40
   0   2  11    7.50    7.20
   0   2 -11    6.30    6.60
  -1  -2 -11  173.28   10.10
   1  -2  11  117.79   15.80
   1  -2  11  148.29   15.10
  -1   2 -11  166.68   11.60
   1   2  11  159.78   17.00
  -2  -2 -11   94.69    7.80
   2  -2  11   68.09   11.70
   2   2  11   94.89   15.30
  -2   2 -11   93.69    9.60
  -3  -2 -11  144.09   10.80
   3  -2  11  157.08   16.60
   3   2  11  165.88   19.30
  -3   2 -11  145.59   12.20
  -4  -2 -11    7.50    6.40
   4  -2  11    7.60    8.90
   4   2  11    8.20   10.20
  -4   2 -11   12.50    7.30
  -4   2 -11   11.80    7.70
  -5  -2 -11    8.60    6.90
   5  -2  11    0.30    9.90
  -5   2 -11  -11.20    7.20
   5   2  11   -7.30   10.60
   5   2  11  -13.80    8.80
   6  -2  11   33.70   14.40
  -6  -2 -11   30.70    8.50
   6   2  11   55.89   18.10
  -6   2 -11   24.80    9.20
   6   2  11   11.30   13.20
   7  -2  11   18.00   17.40
  -7  -2 -11    7.00   10.30
   7   2  11    4.30   15.50
  -7   2 -11    0.30    9.10
   8   2  11   -8.40   17.40
  -7  -3  11   -0.70   14.90
   7   3 -11   13.90   12.30
  -7   3  11    8.80   11.90
  -6  -3  11   15.00   19.20
  -6   3  11   12.70   10.30
   6   3 -11    9.30   10.90
   5  -3 -11   21.50   11.80
  -5  -3  11   27.10   18.60
   5   3 -11   17.00   12.30
  -5   3  11   17.00    9.60
   4  -3 -11  111.29   14.40
  -4  -3  11  105.59   20.90
  -4   3  11   98.59   11.70
   4   3 -11   62.89   15.20
   3  -3 -11   50.49   11.90
  -3  -3  11   43.90   13.10
  -3  -3  11   66.39   17.20
  -3   3  11   57.89    9.20
  -2  -3  11   -2.70    8.60
  -2  -3  11    8.80   12.60
   2  -3 -11    7.10    9.30
  -2   3  11    5.80    6.90
   1  -3 -11   30.10   10.20
  -1  -3  11   23.70   12.30
  -1  -3  11   28.80   11.00
  -1   3  11   21.80    9.00
   1   3 -11   23.50    8.80
   0  -3 -11   40.20    7.00
   0  -3  11   25.60   11.30
   0  -3  11   16.80    9.80
   0   3 -11   24.60    8.40
   0   3  11   17.20    8.80
  -1  -3 -11  177.68   12.20
   1  -3  11  148.79   17.80
  -1   3 -11  166.18   13.60
   1   3  11  173.18   19.50
   2  -3  11    3.40    9.50
  -2  -3 -11    0.60    6.50
   2   3  11    1.40    8.20
  -2   3 -11    6.60    7.70
   3  -3  11    0.10   10.40
  -3  -3 -11    2.00    6.70
   3   3  11    6.70    9.40
  -3   3 -11    9.30    8.10
  -4  -3 -11   18.50    7.30
   4  -3  11    8.20   13.00
  -4   3 -11    4.10    9.20
  -4   3 -11    8.30    9.50
   4   3  11    4.50   10.80
   5  -3  11   31.00   17.20
  -5  -3 -11   30.30    9.10
  -5   3 -11   27.70   10.60
   5   3  11   27.40   14.00
   6  -3  11  -13.60   18.20
  -6  -3 -11    1.30    9.30
  -6   3 -11   10.10   12.90
   6   3  11    1.70   13.30
  -7  -3 -11   -3.80   10.10
   7   3  11    5.30   16.20
  -6  -4  11   11.50   21.60
  -6   4  11   17.00   11.10
   6   4 -11    9.10   15.90
  -5  -4  11   11.70   20.00
   5  -4 -11   -7.90   12.40
   5   4 -11   -0.30   12.80
  -5   4  11    1.80    9.60
   4  -4 -11    8.70   12.90
  -4  -4  11  -10.70   17.00
  -4   4  11   -6.60    8.50
   3  -4 -11   -2.90   12.20
  -3  -4  11    5.10   16.40
  -3  -4  11    1.60   16.40
  -3   4  11    0.70    7.70
  -2  -4  11   83.59   19.80
   2  -4 -11   67.39   13.90
  -2  -4  11   95.39   20.40
  -2   4  11   79.59   10.50
   2   4 -11   66.19   12.90
  -1  -4  11    4.40   14.20
   1   4 -11    2.60    9.00
  -1   4  11    2.80    9.00
   0  -4  11   40.10   15.80
   0   4  11   30.90   11.30
   0   4 -11   30.70   12.20
   1  -4  11   -1.10   13.70
  -1  -4 -11   -7.20    7.90
  -1   4 -11    4.00    9.20
   1   4  11    3.50    9.00
  -2  -4 -11   -3.20    8.50
   2  -4  11    5.20   14.90
   2   4  11    1.90    9.30
  -2   4 -11    3.40    9.60
   3  -4  11   -5.40   16.30
  -3  -4 -11    1.20   10.00
   3   4  11    3.20   10.80
  -4  -4 -11   10.90    9.90
   4  -4  11   24.30   21.00
   4   4  11   13.00   13.80
  -4   4 -11   18.40   11.40
  -5  -4 -11   10.20    9.90
   5  -4  11   -5.30   22.30
   5   4  11    0.10   13.10
  -6   4 -11   20.80   15.60
  -3  -5  11  -10.00   25.70
   3  -5 -11   16.30   16.00
  -3   5  11    4.60    8.90
  -2  -5  11   16.70   24.80
   2  -5 -11   33.60   17.90
   2   5 -11   15.10   13.70
  -2   5  11   10.90    9.90
  -1  -5  11   -4.80   22.00
  -1   5  11    6.00    9.80
   1   5 -11    5.40   13.60
   0  -5  11   -3.90   22.50
   0   5  11    1.90   10.80
   0   5 -11   10.70   11.90
   1  -5  11   16.20   22.00
  -1   5 -11    0.80   11.90
  -2  -5 -11    5.20   10.70
   2  -5  11    0.50   22.10
   2   5  11    2.40   11.40
   3  -5  11  -24.40   22.60
  -3  -5 -11    8.30   12.10
   3   5  11   -3.10   13.00
   9   0 -12   20.10   15.00
   6   0 -12  180.88   20.00
  -6   0  12  178.08   24.20
   5   0 -12    5.20    8.90
  -5   0  12    4.90   14.00
  -4   0  12  226.58   22.50
   3   0 -12    4.30    6.50
  -3   0  12   12.90    8.40
   3   0 -12   10.50    6.80
   2   0 -12   56.69    9.00
   2   0 -12   79.39    9.00
  -2   0  12   99.19   12.40
  -1   0  12    1.80    7.50
   1   0 -12    3.70    6.20
   0   0  12  522.25   32.30
   0   0  12  534.55   23.10
   0   0 -12  526.15   21.90
   1   0  12    2.60    8.00
   1   0  12   -4.90    5.10
   2   0  12  176.28   13.30
  -2   0 -12  157.28   10.00
   2   0  12  165.78   17.40
  -3   0 -12    5.10    5.60
   3   0  12   15.50    6.40
   3   0  12   -5.30    7.80
  -4   0 -12   11.90    6.30
   4   0  12   23.90   10.80
   4   0  12   38.90    8.50
   5   0  12   22.30    9.00
   5   0  12    6.00   10.50
  -5   0 -12   -2.00    6.00
  -6   0 -12    5.80    7.10
   6   0  12   -4.50   11.90
   6   0  12   14.50   10.50
   7   0  12   20.00   12.60
  -7   0 -12   -2.00    8.60
  -8   0 -12   15.40   12.60
   8   0  12   28.00   15.40
  -7  -1  12   21.60   19.40
   7   1 -12   -5.80   10.80
  -6  -1  12   25.80   18.90
   6  -1 -12   59.69   16.20
  -5  -1  12  133.99   22.20
   5  -1 -12  148.59   16.90
   5   1 -12  136.19   17.10
   4  -1 -12   30.30    8.50
   4  -1 -12   40.70    9.30
  -4  -1  12   31.10   13.80
   4   1 -12   38.50   11.00
  -4   1  12   54.29   12.60
   3  -1 -12   97.19   10.10
   3   1 -12   86.49    9.90
   3   1 -12   86.39   12.90
  -2  -1  12   11.80    8.40
   2  -1 -12    8.60    6.40
  -2  -1  12    0.60    7.10
   2   1 -12    1.00    6.60
  -2   1  12   -3.20    6.70
   1  -1 -12    6.90    6.10
  -1  -1  12   10.30    7.00
  -1  -1  12   15.70    8.70
   1   1 -12   10.30    6.10
  -1   1  12   -8.50    8.00
   0  -1 -12  102.09    8.90
   0  -1  12   79.69   14.10
   0  -1 -12   97.89    8.00
   0  -1  12  101.99   11.80
   0   1 -12  101.99    8.70
   0   1  12   88.49   14.10
   1  -1  12   58.29   18.50
   1  -1  12   -2.20    6.60
  -1  -1 -12    4.20    4.20
   1   1  12   -0.80    6.50
  -1   1 -12   -3.40    5.10
   3  -1  12  544.35   30.10
  -3  -1 -12  465.35   20.40
   3  -1  12  457.25   26.20
   3   1  12  477.15   24.60
   3   1  12  467.05   30.30
   4  -1  12   29.50   12.60
  -4  -1 -12    3.30    6.00
   4  -1  12    6.30    8.10
   4   1  12  -18.50    7.60
   4   1  12    6.50   10.10
  -4   1 -12    2.70    6.40
  -5  -1 -12  138.69   11.50
   5  -1  12  157.58   18.20
  -5   1 -12  124.39   11.30
   5   1  12  145.09   21.90
   6  -1  12   53.99   13.30
  -6  -1 -12   37.90    8.50
   6   1  12    9.00   12.70
   6   1  12   16.50   13.80
  -6   1 -12   19.70    8.00
  -7  -1 -12   -6.30    8.80
   7  -1  12   28.80   13.20
  -7   1 -12   15.20    9.20
   7   1  12   -2.60   13.80
   7   1  12  -30.90   11.70
   8  -1  12   41.20   16.80
  -8  -1 -12    9.70   11.70
  -8   1 -12    2.80   10.70
  -8  -2  12  -20.20   23.50
  -8   2  12  -12.00   12.30
   8   2 -12    7.80   13.60
  -7  -2  12   11.50   20.50
   7   2 -12    0.90   11.10
  -7   2  12   14.30   11.80
  -6  -2  12   18.20   20.00
  -6   2  12   11.30    9.70
   6   2 -12    7.70   10.20
   5  -2 -12   21.70   11.30
  -5  -2  12   26.20   17.50
  -5   2  12   24.30    9.60
   5   2 -12   21.50   11.90
   4  -2 -12   38.20   10.60
  -4  -2  12   21.90   14.30
  -4   2  12   45.10    8.90
   4   2 -12   22.40   11.30
   3  -2 -12   11.10    8.00
  -3  -2  12    4.20   11.70
  -3  -2  12    8.20    9.50
  -3   2  12    3.00    7.20
  -3   2  12   11.40    6.60
   2  -2 -12  368.96   19.00
  -2  -2  12  400.16   28.40
  -2  -2  12  361.16   23.40
  -2   2  12  337.77   27.50
   2   2 -12  413.26   18.80
  -2   2  12  382.56   18.00
  -1  -2  12  130.49   19.40
   1  -2 -12  119.19    9.70
   1  -2 -12  121.99   11.10
  -1  -2  12  124.49   15.20
  -1   2  12  103.69   15.80
   1   2 -12  112.49   10.80
   0  -2 -12   17.00    5.70
   0  -2  12    7.00   10.60
   0  -2  12   17.80    8.40
   0  -2 -12   17.60    7.50
   0   2 -12   19.30    7.10
   0   2  12   14.10    8.00
  -1  -2 -12   24.70    5.90
   1  -2  12   29.20    9.00
  -1   2 -12   23.60    7.70
   1   2  12   18.80    9.00
   2  -2  12  164.88   17.40
  -2  -2 -12  190.08   11.00
  -2   2 -12  189.38   12.90
   2   2  12  187.68   19.80
  -3  -2 -12   98.69    9.00
   3  -2  12   90.39   13.80
   3   2  12   85.19   15.10
  -3   2 -12  111.39   11.00
   4  -2  12   10.80    9.20
  -4  -2 -12   13.70    6.90
  -4   2 -12   14.90    7.60
   4   2  12    5.00    9.90
  -4   2 -12    8.50    7.40
   5  -2  12    9.40   10.70
  -5  -2 -12   15.40    7.50
   5   2  12    8.50   11.90
  -5   2 -12   19.10    9.60
  -6  -2 -12   22.10    8.50
   6  -2  12   38.70   14.80
  -6   2 -12   20.00    9.50
   6   2  12   25.40   15.10
   7  -2  12   65.79   20.40
  -7  -2 -12   50.19   11.00
   7   2  12   56.09   18.80
  -7   2 -12   38.00   11.30
  -7  -3  12    0.20   16.20
   7   3 -12   15.70   12.70
  -7   3  12   -3.00   12.10
  -6  -3  12  -12.10   19.20
   6  -3 -12   10.10   12.80
  -6   3  12   -9.20   10.40
   6   3 -12    0.60   11.00
   5  -3 -12   34.60   13.10
  -5  -3  12   29.10   20.50
   5   3 -12   32.50   13.50
  -5   3  12   27.20   10.50
  -4  -3  12   56.19   18.90
   4  -3 -12   51.39   13.10
   4   3 -12   46.80   14.50
  -4   3  12   38.60    9.80
   3  -3 -12   14.90   10.20
  -3  -3  12   16.20   11.50
  -3  -3  12   20.90   16.00
  -3   3  12   14.50    8.40
   2  -3 -12   68.19   12.30
  -2  -3  12   72.49   14.20
  -2  -3  12   93.69   18.00
  -2   3  12   79.19    9.90
   2   3 -12   53.19   10.50
   1  -3 -12   13.30    9.80
  -1  -3  12   17.40   10.60
  -1  -3  12   26.20   12.60
  -1   3  12    8.50    8.50
   1   3 -12   11.70    8.80
   0  -3  12  295.67   26.80
   0  -3 -12  261.37   15.00
   0  -3  12  234.68   21.60
   0   3  12  254.27   22.80
   0   3 -12  272.67   16.80
   1  -3  12    3.80    9.10
  -1  -3 -12   10.10    6.80
  -1   3 -12    4.70    8.00
   1   3  12    2.10    8.00
   2  -3  12    1.90    9.40
  -2  -3 -12    6.90    7.10
   2   3  12    5.70    8.90
  -2   3 -12    1.50    7.90
  -3  -3 -12    9.80    7.00
   3  -3  12    8.40   11.40
   3   3  12    7.20    9.60
  -3   3 -12    6.90    8.50
  -4  -3 -12    1.00    7.20
   4  -3  12    8.40   12.90
   4   3  12   10.40   11.40
  -4   3 -12   16.90   10.40
  -4   3 -12    7.80   10.00
  -5  -3 -12   16.80    8.40
   5  -3  12   14.00   16.10
   5   3  12    4.80   12.00
  -5   3 -12    9.70   12.10
   6  -3  12   15.30   19.90
  -6  -3 -12    4.10    9.40
   6   3  12    7.20   13.80
  -6   3 -12   -4.90   11.30
  -7   3 -12   -4.20   13.10
  -6  -4  12   -6.70   25.10
  -5  -4  12    9.10   21.20
   5  -4 -12   16.80   14.20
  -5   4  12    6.60   10.10
   5   4 -12    7.10   14.00
  -4  -4  12   -4.50   18.70
   4  -4 -12   17.90   14.50
  -4   4  12   -8.00    8.90
  -3  -4  12    5.00   16.70
  -3  -4  12   22.50   18.30
   3  -4 -12   34.10   14.30
  -3   4  12   11.90    8.70
   2  -4 -12   16.00   12.40
  -2  -4  12    1.30   14.60
  -2  -4  12    1.20   21.50
   2   4 -12    5.00   11.00
  -2   4  12   10.80    8.50
   1  -4 -12   18.90   12.60
  -1  -4  12   20.10   15.30
   1   4 -12   14.30   11.60
  -1   4  12   15.50    9.40
   0  -4  12    6.40   14.00
   0   4  12   -2.90    9.00
   0   4 -12   -4.00   11.10
   1  -4  12   13.60   14.90
  -1  -4 -12   21.40    9.50
   1   4  12   13.10   10.00
  -1   4 -12   10.90    9.90
   2  -4  12    0.40   14.20
  -2  -4 -12   -1.50    8.80
  -2   4 -12    0.10    9.80
   2   4  12    5.80   10.20
  -3  -4 -12    9.60   10.20
   3  -4  12   12.30   17.40
   3   4  12    9.60   12.10
  -3   4 -12   11.10   11.20
  -4  -4 -12   11.50   10.10
   4  -4  12   -3.50   19.20
   4   4  12   11.30   13.50
  -4   4 -12   14.00   11.80
   5  -4  12   -4.90   21.80
  -5  -4 -12   -7.80   10.10
   5   4  12    3.90   14.30
   3  -5 -12    4.90   18.50
  -3  -5  12   10.40   26.70
  -3   5  12    2.50   11.80
   2  -5 -12   -5.90   16.50
  -2  -5  12    5.20   24.90
  -2   5  12    1.90    9.70
   2   5 -12    3.40   14.00
  -1  -5  12   18.40   23.70
  -1   5  12    7.00    9.90
   0  -5  12   22.90   24.40
   0   5  12    5.20   11.90
   0   5 -12   14.70   13.00
   1  -5  12   27.00   22.70
  -1   5 -12    5.30   12.60
  -2  -5 -12   17.00   11.60
   2  -5  12   -3.60   22.50
   2   5  12   10.70   13.20
  -3  -5 -12    0.60   11.30
   3   5  12   -2.00   12.90
  -6   0  13   34.80   17.80
   6   0 -13    0.10   10.40
  -5   0  13    3.60   14.50
   5   0 -13    6.60    8.80
  -4   0  13    3.00   11.10
   4   0 -13    8.30    8.20
   3   0 -13  299.87   16.50
  -3   0  13  314.07   23.40
   3   0 -13  306.17   18.90
   2   0 -13    1.50    7.00
  -2   0  13   20.50    6.90
   2   0 -13    2.90    6.40
   1   0 -13  376.16   17.80
  -1   0  13  370.96   26.30
   0   0 -13    7.60    6.20
   0   0  13  -19.20    9.80
   1   0  13   19.00    9.70
   1   0  13   30.50    6.90
  -2   0 -13   -2.10    5.10
   2   0  13    3.90    5.90
   2   0  13   -1.20    7.90
  -3   0 -13    5.30    5.90
   3   0  13    5.80    9.10
   3   0  13   15.70    7.00
  -4   0 -13    4.50    6.50
   4   0  13   -0.10    9.80
  -5   0 -13  383.36   19.70
   5   0  13  423.86   26.30
   5   0  13  386.96   30.00
  -6   0 -13   -2.20    7.50
   6   0  13   32.70   10.60
   7   0  13   60.19   14.30
  -7   0 -13   17.90    9.50
  -8   0 -13    0.50   11.90
   8   0  13   46.90   15.10
  -7  -1  13   23.40   20.60
   7   1 -13    2.40   11.80
   5  -1 -13   41.10   10.90
   4  -1 -13  231.28   16.10
  -4  -1  13  244.38   25.60
  -4   1  13  253.87   22.50
   4   1 -13  225.18   20.00
   3  -1 -13  308.07   17.10
  -3  -1  13  300.57   25.70
   3   1 -13  333.97   17.30
  -3   1  13  336.77   21.60
   3   1 -13  312.37   21.50
  -2  -1  13  545.05   27.80
   2  -1 -13  548.95   23.40
  -2  -1  13  534.85   31.80
   2   1 -13  600.14   24.20
  -2   1  13  497.15   31.30
   1  -1 -13   -1.00    5.90
  -1  -1  13   -0.50    8.70
  -1  -1  13    1.90    7.10
   1   1 -13    3.30    6.60
   0  -1 -13   17.90    5.10
   0  -1  13   17.50   11.80
   0  -1  13   11.40    7.00
   0   1  13    4.80    7.30
   0   1 -13   20.40    6.40
  -1  -1 -13    3.00    4.50
   1  -1  13    7.40    7.30
  -1   1 -13    5.40    5.80
   1   1  13    0.10    7.00
  -3  -1 -13    1.90    5.70
   3  -1  13    8.70    7.80
   3   1  13   25.70    6.50
   3   1  13   -0.40    8.80
  -4  -1 -13   11.10    6.50
   4  -1  13   15.80    9.10
  -4   1 -13   10.40    6.80
   4   1  13    1.50    9.90
   4   1  13   -1.20    8.50
   5  -1  13   23.20   10.70
  -5  -1 -13   14.20    7.20
  -5   1 -13   11.00    7.30
   5   1  13   10.10   12.20
   5   1  13  -14.30    9.50
  -6  -1 -13   20.70    8.40
   6  -1  13   33.20   12.00
   6   1  13   -7.60   11.70
   6   1  13   18.40   14.00
  -6   1 -13   16.50    8.60
   7  -1  13   33.60   13.60
  -7  -1 -13   12.60    9.80
   7   1  13  -25.10   12.30
  -7   1 -13   -4.80    8.40
   7   1  13    4.00   14.70
   8   1  13  -24.40   15.00
  -8  -2  13   17.70   29.20
   8   2 -13   -4.70   13.00
  -7  -2  13   20.50   21.80
   7   2 -13   -4.70   11.50
  -7   2  13  -13.90   11.20
  -6  -2  13   40.50   22.10
   6  -2 -13   36.30   13.80
   6   2 -13   27.50   12.40
  -6   2  13   34.60   10.70
  -5  -2  13   41.00   19.60
   5  -2 -13   21.90   11.30
  -5   2  13   33.10   10.20
   5   2 -13   21.60   11.80
  -4  -2  13    7.60   14.70
   4  -2 -13   16.70   10.00
  -4   2  13    7.00    8.30
  -3  -2  13   36.50   15.20
   3  -2 -13   29.20    9.30
  -3  -2  13   29.50   10.80
  -3   2  13   31.60    8.80
  -3   2  13   28.90    8.40
  -2  -2  13   11.00   12.70
   2  -2 -13   11.60    7.80
  -2  -2  13    0.40    8.00
   2   2 -13    4.00    7.30
  -2   2  13   13.80    7.50
   1  -2 -13    9.10    7.60
  -1  -2  13    1.40   11.90
  -1  -2  13    7.10    8.70
   1  -2 -13    6.30    5.70
   1   2 -13   -2.20    6.70
  -1   2  13   -4.50    7.40
   0  -2 -13   19.10    6.00
   0  -2  13   11.90   12.30
   0  -2  13   19.10    9.10
   0   2 -13   17.20    7.40
   0   2  13   13.60    8.20
   1  -2  13    4.00    8.20
  -1  -2 -13    1.00    5.40
  -1   2 -13    2.40    7.20
   1   2  13    0.80    7.80
  -2  -2 -13  254.77   13.60
   2  -2  13  247.78   20.80
  -2   2 -13  274.47   16.20
   2   2  13  273.27   24.00
   3  -2  13   63.79   12.50
  -3  -2 -13   74.49    8.40
  -3   2 -13   65.79    9.60
   3   2  13   55.89   13.00
   4  -2  13    5.60    9.70
  -4  -2 -13    6.00    6.90
  -4   2 -13   -4.10    7.00
   4   2  13   -1.90    9.20
   5  -2  13   22.80   12.00
  -5  -2 -13   24.80    8.20
   5   2  13   24.30   13.40
  -5   2 -13   19.80    9.50
  -6  -2 -13    6.60    8.50
   6  -2  13    3.00   12.90
  -6   2 -13   -0.90   10.50
   6   2  13    7.50   14.40
   7  -2  13   32.20   18.70
  -7  -2 -13   28.90   10.50
  -7   2 -13   21.60   11.30
   7   2  13   27.10   17.20
  -7  -3  13   21.80   18.40
   7  -3 -13   15.80   14.80
  -7   3  13    3.40   12.00
   7   3 -13   21.20   13.60
   6  -3 -13    5.80   13.40
  -6  -3  13   -0.80   20.10
  -6   3  13   -6.10   11.20
   6   3 -13    5.50   12.40
  -5  -3  13    9.00   19.20
   5  -3 -13   -1.50   12.50
  -5   3  13    5.20   10.40
   5   3 -13    5.70   12.10
  -4  -3  13   24.50   19.20
   4  -3 -13   14.40   12.40
  -4   3  13   10.20    9.20
  -3  -3  13    0.40   16.20
   3  -3 -13   -0.70   10.70
  -3  -3  13    6.90   11.60
  -3   3  13    7.40    8.10
  -2  -3  13   30.30   15.50
   2  -3 -13   35.10   11.60
  -2  -3  13   17.20   10.90
   2   3 -13   19.20    9.20
  -2   3  13   25.30    9.20
  -1  -3  13   -3.70   10.10
  -1  -3  13   -0.60   12.40
   1  -3 -13   10.30   10.50
  -1   3  13   -2.70    8.10
   1   3 -13   -0.30    8.50
   0  -3  13   18.70   10.70
   0  -3 -13   22.00    7.50
   0   3 -13   26.40    9.40
   0   3  13   21.70   10.20
   1  -3  13  159.68   19.10
  -1  -3 -13  166.08   12.80
  -1   3 -13  172.68   14.60
   1   3  13  179.78   20.90
   2  -3  13    5.00   10.10
  -2  -3 -13    2.40    7.20
   2   3  13    2.90    9.30
  -2   3 -13   -0.70    8.80
   3  -3  13   10.40   11.50
  -3  -3 -13   17.50    7.70
  -3   3 -13   24.50    9.40
   3   3  13   11.10   10.30
  -4  -3 -13   21.00    8.40
   4  -3  13   23.30   13.50
  -4   3 -13   23.20   10.60
   4   3  13    8.30   11.00
  -4   3 -13   18.70    9.60
   5  -3  13   11.20   16.60
  -5  -3 -13   10.80    8.60
  -5   3 -13   -2.10   11.90
   5   3  13   -0.20   10.90
  -6  -3 -13    6.20    9.40
   6  -3  13    4.60   20.90
  -6   3 -13   -1.60   11.00
   6   3  13    1.30   13.40
   5  -4 -13   12.30   14.90
  -5  -4  13   14.10   22.20
   5   4 -13    2.30   14.00
  -5   4  13    8.60   10.70
  -4  -4  13   67.09   22.80
   4  -4 -13   46.30   15.70
  -4   4  13   55.79   11.30
  -3  -4  13    0.30   15.90
   3  -4 -13    0.30   13.20
  -3  -4  13    0.70   17.40
  -3   4  13    3.30    8.70
   2  -4 -13   -4.50   12.10
  -2  -4  13   -2.20   14.00
   2   4 -13   -1.10   10.10
  -2   4  13    1.00    8.60
   1  -4 -13   12.90   12.40
  -1  -4  13    8.10   14.50
   1   4 -13   -5.90   10.20
  -1   4  13   -4.80    9.70
   0  -4 -13   14.30    9.10
   0  -4  13   12.80   13.80
   0   4 -13   18.20   10.20
   0   4  13   11.50   10.90
   1  -4  13    0.80   13.90
  -1  -4 -13   12.90    9.30
   1   4  13    5.70   10.00
  -1   4 -13    4.50   10.00
   2  -4  13   29.30   16.00
  -2  -4 -13    3.70    9.50
   2   4  13    7.70   10.80
  -2   4 -13   16.90   10.70
  -3  -4 -13    4.70    9.80
   3  -4  13   -4.20   15.50
  -3   4 -13   -6.30   10.10
   3   4  13   -6.20   11.00
   4  -4  13   14.40   19.00
  -4  -4 -13    7.20   10.40
   4   4  13    8.40   13.60
  -4   4 -13    8.80   11.90
  -5  -4 -13    6.80   10.30
   5  -4  13    3.50   21.60
   5   4  13    1.70   12.60
   2  -5 -13   14.80   15.50
  -2  -5  13   11.00   25.40
  -2   5  13   20.60   10.70
   2   5 -13    0.50   14.60
  -1  -5  13   10.30   23.40
   1  -5 -13    4.40   15.20
  -1   5  13   -3.90    9.90
   0  -5  13   20.00   23.80
   0   5  13   13.50   12.00
   1  -5  13   22.80   22.60
  -1   5 -13   12.00   13.70
   2  -5  13    7.40   24.30
  -2  -5 -13   17.60   11.60
   2   5  13    1.90   12.60
   3   5  13    2.30   13.20
  -6   0  14   17.00   18.40
   6   0 -14    5.50   10.70
  -5   0  14    5.60   15.20
   5   0 -14   -1.80    9.00
  -4   0  14    6.70   12.50
   4   0 -14    5.20    8.40
  -3   0  14   13.90    9.50
   3   0 -14   -2.00    6.90
   3   0 -14    0.70    7.30
   2   0 -14  140.09   11.90
   2   0 -14  121.69   12.80
  -2   0  14  173.98   16.20
  -1   0  14    6.90    9.70
   1   0 -14    0.30    6.80
   0   0  14 1538.35   59.79
   0   0 -14 1608.84   58.29
   0   0  14 1607.54   71.09
   1   0  14   -7.40    8.70
   1   0  14   -5.00    5.70
   2   0  14   18.50    9.80
   2   0  14   24.70    7.40
  -3   0 -14    4.20    6.10
   3   0  14    4.30    9.90
   3   0  14    7.80    7.30
   4   0  14   30.20    8.80
   4   0  14    5.80   10.90
  -4   0 -14   13.20    7.10
   5   0  14   -1.00   11.70
  -5   0 -14    2.40    7.70
  -6   0 -14   18.20    9.20
   6   0  14   61.29   12.90
   7   0  14   33.60   11.90
  -7   0 -14   -7.80    9.40
   8   0  14   67.89   16.40
  -7  -1  14   27.20   22.00
   7   1 -14   23.10   13.50
   4  -1 -14  177.88   14.70
  -4  -1  14  139.49   22.40
  -4   1  14  177.38   20.70
   4   1 -14  140.39   18.00
  -3  -1  14   45.60   13.90
   3  -1 -14   46.70    9.00
   3   1 -14   33.60   11.40
  -2  -1  14    9.50    8.30
  -2  -1  14   12.40   10.10
   2  -1 -14   22.20    7.50
  -2   1  14    7.50    8.90
   2   1 -14    8.80    7.60
  -1  -1  14  158.08   19.80
  -1  -1  14  149.79   14.80
   1  -1 -14  141.99   11.40
   1   1 -14  163.18   12.20
   0  -1  14    1.40    7.00
   0  -1  14   -9.00   13.20
   0  -1 -14    7.40    6.70
   0  -1 -14    6.00    5.10
   0   1 -14    1.80    6.40
   0   1  14   -3.80    6.80
  -1  -1 -14  237.38   12.20
   1  -1  14  242.18   17.80
  -1   1 -14  256.37   13.60
   1   1  14  235.18   21.10
   3  -1  14   13.50    8.60
  -3  -1 -14   13.70    6.50
   3   1  14   13.10   10.20
   4  -1  14   10.30    9.60
  -4  -1 -14    8.40    7.00
   4   1  14   21.90    8.50
   4   1  14   13.10   11.30
  -5  -1 -14   49.50    8.90
   5  -1  14   44.80   12.60
   5   1  14   34.20   14.40
  -5   1 -14   40.50    8.80
   5   1  14   25.90   11.50
   6  -1  14   24.40   12.70
  -6  -1 -14    3.10    8.50
   6   1  14  -12.90   11.80
   6   1  14    3.50   13.50
  -6   1 -14    2.50    8.10
  -7  -1 -14   37.30   10.90
   7  -1  14   38.00   14.40
  -7   1 -14   19.40    9.40
   7   1  14   15.10   16.80
   7   1  14   33.70   17.50
   8   2 -14   -9.90   17.70
  -7  -2  14   -8.70   21.10
   7   2 -14   -1.70   12.40
  -7   2  14    7.80   11.90
   6  -2 -14    7.40   12.80
  -6  -2  14   -1.60   21.20
   6   2 -14    0.20   11.00
  -6   2  14   -0.80    9.90
   5  -2 -14   26.10   12.00
  -5  -2  14   15.40   19.20
  -5   2  14   10.60    9.90
   5   2 -14   23.20   13.30
   4  -2 -14   35.60   11.20
  -4  -2  14   56.59   19.00
   4   2 -14   45.70   13.70
  -4   2  14   43.70    9.70
  -3  -2  14   21.30   15.70
   3  -2 -14   18.20    8.90
  -3  -2  14    8.60   10.90
  -3   2  14   16.20    8.10
  -3   2  14   11.00    8.10
  -2  -2  14  156.98   23.50
   2  -2 -14  189.68   13.90
  -2  -2  14  162.18   17.90
  -2   2  14  109.09   19.00
   2   2 -14  184.58   14.00
  -2   2  14  175.08   12.90
   1  -2 -14    2.80    5.90
  -1  -2  14    0.30   13.30
  -1  -2  14    8.80    9.20
   1  -2 -14    0.50    8.00
  -1   2  14   -8.60    8.20
   1   2 -14    7.00    7.40
   0  -2 -14   60.59    7.70
   0  -2  14   47.70   11.00
   0  -2  14   34.40   15.10
   0  -2 -14   53.79    9.30
   0   2 -14   52.29    9.20
   0   2  14   29.30   10.20
  -1  -2 -14    1.10    5.90
   1  -2  14    0.60    8.30
  -1   2 -14  -13.20    6.80
   1   2  14   -4.30    7.60
  -2  -2 -14   17.90    6.40
   2  -2  14   12.20    9.80
  -2   2 -14   18.50    8.50
   2   2  14   10.40    9.40
   3  -2  14  212.98   21.00
  -3  -2 -14  248.38   14.00
  -3   2 -14  255.47   16.10
   3   2  14  238.88   24.70
   4  -2  14    5.00   10.00
  -4  -2 -14    1.80    7.20
   4   2  14    0.30    9.90
  -4   2 -14    0.60    8.40
  -5  -2 -14   22.90    8.80
   5  -2  14   25.20   12.40
  -5   2 -14   24.50    9.40
   5   2  14   40.30   15.10
  -6  -2 -14   25.60    9.50
   6  -2  14   28.60   14.60
   6   2  14   29.90   15.80
  -6   2 -14   12.30   10.20
  -7  -2 -14   11.90    9.70
   7  -2  14    6.70   17.00
   7   2  14   -0.70   16.20
  -7   2 -14    9.00   11.70
  -7   3  14  -14.60   11.70
   6  -3 -14    7.80   13.50
  -6  -3  14   17.40   21.60
   6   3 -14    1.60   12.10
  -6   3  14  -12.00   11.40
   5  -3 -14   44.40   14.90
  -5  -3  14   26.70   20.80
   5   3 -14   28.10   14.50
  -5   3  14   24.80   11.20
  -4  -3  14   94.39   23.70
   4  -3 -14   64.19   14.60
  -4   3  14   72.79   11.60
  -3  -3  14   26.90   13.90
   3  -3 -14   26.20   12.10
  -3  -3  14   41.30   18.80
  -3   3  14   24.20    9.40
   2  -3 -14   25.60   11.40
  -2  -3  14   29.50   16.90
  -2  -3  14   12.50   11.40
   2   3 -14   16.60   10.20
  -2   3  14   18.70    9.40
   1  -3 -14    3.40   10.70
  -1  -3  14   13.60   14.80
  -1  -3  14    9.90   11.00
   1   3 -14    7.20    9.30
  -1   3  14   -0.40    8.90
   0  -3 -14   26.80    8.00
   0  -3  14   14.60   10.70
   0   3 -14   17.00    9.60
   0   3  14   15.30   10.00
  -1  -3 -14   43.60    8.70
   1  -3  14   26.30   11.70
   1   3  14   46.70   12.90
  -1   3 -14   37.20   10.10
   2  -3  14    4.90   10.50
  -2  -3 -14    8.70    7.80
  -2   3 -14    8.10    8.70
   2   3  14   11.20   10.50
   3  -3  14    8.30   12.00
  -3  -3 -14    8.10    7.80
  -3   3 -14    7.70   11.20
   3   3  14   -1.40    9.00
  -4  -3 -14   47.40    9.40
   4  -3  14   50.79   15.50
  -4   3 -14   78.89   14.80
   4   3  14   33.00   13.80
   5  -3  14   19.30   17.30
  -5  -3 -14    8.10    9.00
  -5   3 -14    1.90   12.10
   5   3  14    5.30   11.90
   6  -3  14   11.70   21.00
  -6  -3 -14   -3.10    9.50
   6   3  14    8.70   14.90
  -6   3 -14   23.60   13.20
   5  -4 -14   62.79   17.30
  -5  -4  14   71.19   25.40
  -5   4  14   60.19   13.00
   5   4 -14   45.60   18.00
   4  -4 -14   23.70   14.60
  -4  -4  14    4.30   20.70
  -4   4  14   15.30   10.10
  -3  -4  14   -1.30   16.00
   3  -4 -14    1.00   13.30
  -3  -4  14   -0.20   18.10
  -3   4  14    9.40    9.00
  -2  -4  14   18.60   15.60
   2  -4 -14    2.90   12.40
  -2   4  14    8.10    9.20
   2   4 -14    1.20   12.30
  -1  -4  14    1.00   13.80
   1  -4 -14    3.30   12.40
  -1   4  14   -0.30    9.90
   1   4 -14    5.90   11.90
   0  -4 -14    6.90    9.10
   0  -4  14    0.10   13.30
   0   4  14   -0.40   10.30
   0   4 -14   -0.50   11.20
   1  -4  14    3.70   14.00
  -1  -4 -14    4.60    9.30
  -1   4 -14    9.90   11.00
   1   4  14   -4.30   10.50
  -2  -4 -14   -1.60    9.70
   2  -4  14    5.90   14.40
  -2   4 -14   -3.50   10.50
   2   4  14   -0.30   10.80
   3  -4  14   10.90   16.10
  -3  -4 -14   11.40   10.80
  -3   4 -14   12.30   12.00
   3   4  14   -0.10   11.00
  -4  -4 -14   15.40   10.60
   4  -4  14   13.40   17.40
   4   4  14   -4.00   12.20
   3   5 -14    0.00   14.80
   2  -5 -14   14.80   14.60
  -2  -5  14    2.30   26.40
   2   5 -14   -3.50   15.20
  -1  -5  14   -1.50   22.40
   1  -5 -14   -4.10   14.80
  -1   5  14   -5.00   10.00
   0  -5  14   -2.90   23.00
   0   5  14    1.70   12.40
   1  -5  14   -5.60   22.00
   2   5  14   22.50   15.20
  -8   0  15  612.54   31.60
  -7   0  15  346.77   25.30
   6   0 -15   -3.10   10.40
  -6   0  15   62.29   19.50
  -5   0  15   80.59   21.60
   5   0 -15   58.99   12.80
  -4   0  15   10.60   14.00
   4   0 -15   -5.90    8.40
   4   0 -15    2.40    8.70
  -3   0  15   23.10   10.50
   3   0 -15    5.20    8.00
   3   0 -15    4.80    7.70
   2   0 -15    2.70    7.40
  -2   0  15   20.30    7.80
   1   0 -15  191.18   13.40
  -1   0  15  209.68   23.50
   0   0  15   -2.10   13.10
   0   0 -15    7.80    7.10
   1   0  15  606.34   28.00
   1   0  15  626.64   38.30
   2   0  15   -5.50    9.30
   2   0  15    0.90    6.80
   3   0  15  799.32   42.70
   3   0  15  722.33   36.00
  -3   0 -15  817.42   31.50
  -4   0 -15   -1.30    7.20
   4   0  15   19.50    8.80
   4   0  15    4.80   11.90
   5   0  15    3.80   12.50
  -5   0 -15   11.00    8.40
   5   0  15   42.80   11.10
   6   0  15   54.89   12.70
  -6   0 -15   -6.80    9.00
  -7   0 -15   12.50   10.80
   7   0  15   68.69   14.80
  -7  -1  15    2.20   21.80
   7   1 -15   -7.00   12.10
  -6  -1  15  154.88   27.70
   6   1 -15  114.69   18.20
  -4  -1  15    6.30   14.80
   4  -1 -15   -4.00    9.10
   4   1 -15   -2.10    9.70
  -3  -1  15  128.79   20.60
   3  -1 -15  150.08   13.20
   3   1 -15  130.59   12.70
  -2  -1  15    5.60   10.90
   2  -1 -15    2.40    7.20
  -2  -1  15    1.00    8.50
  -2   1  15   -6.30    8.60
   2   1 -15    4.60    7.90
  -1  -1  15    0.00   11.50
  -1  -1  15   25.10    9.00
   1  -1 -15   34.90    7.50
   1   1 -15   26.20    8.30
   0  -1  15   10.20    7.70
   0  -1 -15   14.20    7.20
   0  -1  15  -11.00   15.90
   0   1  15    1.00    8.40
   0   1 -15   17.10    7.40
  -1  -1 -15   43.20    6.50
   1  -1  15  118.29   28.30
   1  -1  15   33.40    9.50
  -1   1 -15   39.50    7.70
   1   1  15   28.70   10.20
   2  -1  15   69.19   11.80
  -2  -1 -15  105.59    9.10
   2   1  15   70.29   14.40
   4  -1  15    6.40    9.50
  -4  -1 -15    8.80    7.40
   4   1  15    2.20   11.20
  -4   1 -15   12.40    7.40
  -5  -1 -15   47.20    9.40
   5  -1  15   48.20   12.90
  -5   1 -15   35.30    8.80
   5   1  15   28.50   14.70
   6  -1  15   27.00   12.60
  -6  -1 -15   10.60    9.40
  -6   1 -15    8.30    8.60
   6   1  15    8.30   14.40
  -7  -1 -15    9.20   10.50
   7  -1  15    9.30   12.90
   7   1  15   11.40   16.40
  -7   1 -15   -5.60    9.70
  -7  -2  15   19.80   18.90
   7   2 -15   16.30   14.70
  -6  -2  15   -9.30   20.10
   6   2 -15   -0.20   11.70
   4  -2 -15    8.00   10.10
  -3  -2  15   41.00   18.80
   3  -2 -15   26.40    9.70
  -3  -2  15   26.80   12.10
  -3   2  15   33.80    9.20
   3   2 -15   21.50   10.50
  -3   2  15   36.20   10.20
   2  -2 -15  151.88   13.70
  -2  -2  15  125.69   17.60
  -2  -2  15  159.38   23.70
  -2   2  15  161.78   13.10
   2   2 -15  147.79   14.20
  -1  -2  15   29.70   11.00
  -1  -2  15  -19.40   16.70
   1  -2 -15   27.90    7.20
   1  -2 -15   35.20    9.60
   1   2 -15   23.60    8.60
  -1   2  15    5.20   10.70
   0  -2 -15   28.80    7.10
   0  -2  15   19.70   10.00
   0   2  15   20.90   10.10
   0   2 -15   31.20    8.60
   1  -2  15   83.09   13.60
  -1  -2 -15  116.19   10.00
  -1   2 -15  111.39   11.90
   1   2  15   88.79   15.20
  -2  -2 -15   81.49    8.60
   2  -2  15   68.99   13.20
   2   2  15   69.89   14.70
  -2   2 -15   79.79   10.90
   3  -2  15    5.00   10.30
  -3  -2 -15   15.70    7.10
   3   2  15    2.60   10.20
  -3   2 -15    9.20    8.50
  -4  -2 -15    4.80    7.90
   4  -2  15    3.40   10.60
  -4   2 -15    8.10    9.30
   4   2  15    7.30   11.70
  -5  -2 -15   -3.10    8.70
   5  -2  15   13.50   11.50
   5   2  15    1.80   12.40
  -5   2 -15    7.20    8.60
   6  -2  15   11.30   13.70
  -6  -2 -15   -3.30    9.40
   6   2  15   -6.00   13.60
  -6   2 -15   -2.40   10.00
   7  -2  15   21.20   17.70
  -7   2 -15   12.80   13.10
   7   2  15    9.10   17.50
  -7   3  15    2.20   12.70
   6  -3 -15   15.70   14.70
  -6  -3  15   12.20   22.00
  -6   3  15   -5.60   11.80
   6   3 -15    1.50   12.90
  -5  -3  15  -14.60   21.10
   5  -3 -15   14.20   14.50
  -5   3  15   11.00   11.30
   5   3 -15    6.00   13.30
   4  -3 -15   18.10   13.60
  -4  -3  15    5.90   20.40
  -4   3  15   18.00    9.70
  -3  -3  15   22.70   14.10
  -3  -3  15   30.70   19.40
   3  -3 -15   24.20   13.00
   3   3 -15   11.70   10.70
  -3   3  15   -8.90   11.20
  -3   3  15   41.20   10.30
  -2  -3  15   -5.50   16.40
  -2  -3  15    2.00   11.30
   2  -3 -15    1.60   11.00
  -2   3  15    3.80    9.40
   2   3 -15   -1.50   10.00
   1  -3 -15   53.19   12.20
  -1  -3  15   33.40   17.90
  -1  -3  15   45.10   13.70
  -1   3  15   27.60   12.20
   1   3 -15   38.70   12.50
   0  -3  15   33.20   12.40
   0  -3 -15   49.40    9.20
   0   3 -15   36.00   10.90
   0   3  15   28.00   11.60
  -1  -3 -15   27.30    8.30
   1  -3  15    7.30   11.20
   1   3  15    7.90   10.30
  -1   3 -15   15.50   10.00
  -2  -3 -15   20.50    8.80
   2  -3  15   23.10   12.00
  -2   3 -15   15.00   10.00
   2   3  15    6.20   10.20
  -3  -3 -15   -5.00    7.90
   3  -3  15    4.10   11.90
   3   3  15   -1.30   10.40
  -3   3 -15   14.30   11.00
  -4  -3 -15   11.00    8.70
   4  -3  15   12.90   13.60
   4   3  15    2.20   11.40
  -4   3 -15    1.70   10.90
   5  -3  15   17.50   17.50
  -5  -3 -15    6.40    9.30
   5   3  15    7.70   13.30
  -6  -3 -15   -8.20   10.80
   6  -3  15   17.30   22.40
   6   3  15    2.70   13.70
  -5  -4  15   13.60   23.60
   5  -4 -15   -3.70   14.80
   5   4 -15    6.20   16.70
  -5   4  15   -7.80   11.60
  -4  -4  15   39.20   23.50
   4  -4 -15   26.80   15.40
  -4   4  15   24.10   10.90
   3  -4 -15   18.90   15.00
  -3  -4  15    6.50   16.20
  -3  -4  15    8.70   19.90
  -3   4  15    5.60    9.70
   2  -4 -15   31.50   14.20
  -2  -4  15   44.20   17.00
   2   4 -15   33.20   14.20
  -2   4  15   46.40   11.00
   1  -4 -15    3.90   13.00
  -1  -4  15    6.30   14.70
  -1   4  15    6.50   10.60
   1   4 -15    1.10   11.50
   0  -4  15    1.90   13.90
   0  -4 -15    2.80    9.80
   0   4  15   11.20   12.00
  -1  -4 -15    6.40    9.50
   1  -4  15   10.20   13.80
   1   4  15   -6.00   10.70
  -1   4 -15   -9.60   10.50
  -2  -4 -15    1.10    9.90
   2  -4  15   -0.60   13.40
   2   4  15    0.10   10.90
  -2   4 -15    2.60   11.10
  -3  -4 -15    5.90   10.50
   3  -4  15   -0.80   14.40
  -3   4 -15    3.50   12.00
   3   4  15   -2.20   12.10
   4  -4  15   23.40   16.70
  -4  -4 -15    9.60   11.20
  -4   4 -15   19.20   13.80
   4   4  15   11.20   14.40
   2   5 -15   -3.40   13.50
  -1  -5  15   14.60   27.50
   0  -5  15   -3.50   25.60
  -8   0  16  659.43   33.40
  -7   0  16  367.76   25.50
  -6   0  16   64.69   21.00
  -5   0  16   16.30   19.20
  -4   0  16  417.16   32.30
   4   0 -16  424.16   21.60
  -3   0  16    0.30   11.30
   3   0 -16    1.50    8.00
   2   0 -16  139.19   12.70
  -2   0  16  172.18   18.50
  -1   0  16   12.60   12.40
   1   0 -16    1.50    7.40
   0   0 -16  605.24   26.00
   0   0  16  608.14   42.50
   1   0  16    4.30    6.50
  -1   0 -16   -5.50    7.10
   1   0  16  -13.10   13.80
   2   0  16    7.70    7.60
   2   0  16   15.90   11.80
   3   0  16    1.10   11.20
   3   0  16   16.70    8.70
  -3   0 -16    5.30    7.40
  -4   0 -16   -5.70    8.20
   4   0  16    9.10   12.70
   4   0  16    9.90    9.20
  -5   0 -16    2.40    8.80
   5   0  16    1.60   13.80
   5   0  16   21.60   10.40
  -6   0 -16   42.00   11.40
   6   0  16   77.39   14.70
   7   0  16   56.89   15.10
  -7   0 -16  -10.80   10.80
   5  -1 -16   52.29   12.30
  -5  -1  16   48.20   22.10
   5   1 -16   38.20   12.30
   4  -1 -16   48.40   11.20
  -4  -1  16   52.19   19.20
   4   1 -16   43.10   12.80
  -3  -1  16   12.70   14.60
   3  -1 -16   11.70    8.60
   3   1 -16   14.90    9.60
   2  -1 -16    6.10    7.50
  -2  -1  16    3.10    9.00
  -2  -1  16    7.60   12.30
   2   1 -16    3.50    8.30
  -2   1  16    3.60    9.60
  -1  -1  16    2.50    8.30
   1  -1 -16    2.00    7.10
   1   1 -16   -3.20    7.80
   0  -1 -16  100.09   10.00
   0  -1  16   71.59   11.30
   0  -1  16   55.89   21.50
   0   1 -16   90.49   10.40
   0   1  16   50.19   13.80
   1  -1  16   29.70    9.50
  -1  -1 -16   30.30    6.10
   1  -1  16   97.69   31.30
   1   1  16   24.80   10.80
  -1   1 -16   23.30    8.30
   2  -1  16    0.00    8.50
  -2  -1 -16    0.70    6.40
   2   1  16   -6.20    9.20
  -3  -1 -16  277.27   15.40
   3  -1  16  246.88   21.30
   3   1  16  285.27   27.30
   4  -1  16    6.70    9.90
  -4  -1 -16    7.40    7.70
  -4   1 -16   -3.00    8.50
   4   1  16    0.80   11.80
   5  -1  16   48.30   13.60
  -5  -1 -16   45.50   10.20
   5   1  16   22.50   15.10
  -5   1 -16   27.90    9.70
  -6  -1 -16   -6.90    9.80
   6  -1  16   14.00   12.40
   6   1  16   -2.60   14.40
  -6   1 -16    6.90    9.20
  -7  -1 -16   10.80   10.90
   7  -1  16   25.70   15.10
  -7   1 -16    7.40   10.40
   7   1  16    8.20   18.40
  -7  -2  16   12.60   18.70
   7   2 -16    8.50   14.20
  -6  -2  16   -3.40   22.60
   6   2 -16    3.80   12.30
   4  -2 -16   87.59   13.70
  -4  -2  16   82.09   22.60
   4   2 -16   51.39   15.40
  -4   2  16   84.79   10.90
  -3  -2  16    6.20   11.40
  -3  -2  16  -13.10   16.30
   3  -2 -16   -2.60    9.00
   3   2 -16   -4.60    9.80
  -3   2  16   22.20    9.40
  -3   2  16    3.60    8.90
  -2  -2  16    3.90   10.30
  -2  -2  16   -3.60   16.50
   2  -2 -16   -0.30    9.10
   2   2 -16   -0.80    8.90
  -2   2  16   12.20    8.60
   1  -2 -16   38.00    8.00
  -1  -2  16   40.30   12.20
   1  -2 -16   45.10   10.10
  -1  -2  16   22.10   17.80
   1   2 -16   35.30    9.60
  -1   2  16    4.60   12.30
   0  -2  16   25.90   10.40
   0  -2  16  -19.10   16.80
   0  -2 -16   35.20    7.50
   0  -2 -16   46.50   10.50
   0   2 -16   21.90    9.10
   0   2  16   18.90   10.50
   1  -2  16   76.39   13.20
  -1  -2 -16  136.29   10.80
   1   2  16   71.49   14.10
  -1   2 -16  108.59   12.20
   2  -2  16    2.40    9.80
  -2  -2 -16   -4.00    6.50
  -2   2 -16   -2.40    8.60
   2   2  16   -3.70    9.60
  -3  -2 -16   -6.40    6.90
   3  -2  16   12.40   11.00
  -3   2 -16   -8.20    8.30
   3   2  16   -2.90   10.00
   4  -2  16   26.70   12.80
  -4  -2 -16   40.80    9.60
   4   2  16   36.70   14.90
  -4   2 -16   39.70   10.20
  -5  -2 -16    5.00    9.30
   5  -2  16   18.10   12.30
   5   2  16    3.70   13.60
  -5   2 -16   15.50   11.00
   6  -2  16   -4.10   13.00
  -6  -2 -16    4.40   10.20
  -6   2 -16   -0.50   11.70
   6   2  16    6.40   15.10
   7   2  16    7.60   19.40
  -7   2 -16   12.60   12.40
   6  -3 -16   15.00   15.40
  -6  -3  16   -0.70   22.50
   6   3 -16   14.80   14.40
  -6   3  16    0.20   12.50
  -5  -3  16   24.70   22.70
   5  -3 -16    9.20   14.20
  -5   3  16    6.00   11.60
   5   3 -16   13.00   14.70
   4  -3 -16   -1.20   12.80
  -4  -3  16    8.00   20.00
  -4   3  16    0.50    9.90
  -3  -3  16   -1.10   13.10
   3  -3 -16   -1.00   12.20
  -3  -3  16   12.90   19.70
  -3   3  16    1.90    9.60
  -3   3  16  -19.40   10.00
  -2  -3  16   32.80   13.60
   2  -3 -16   39.60   13.10
  -2  -3  16   56.19   20.40
  -2   3  16   43.10   10.70
   2   3 -16   29.90   12.60
  -1  -3  16  -14.80   16.70
   1  -3 -16   -1.90   11.40
  -1  -3  16    2.00   11.90
  -1   3  16  -10.20    9.50
   1   3 -16   -6.40    9.90
   0  -3  16   21.20   11.80
   0  -3 -16   17.20    8.70
   0   3 -16   17.50   11.50
   0   3  16   10.20   10.60
   1  -3  16   29.10   12.40
  -1  -3 -16   25.40    9.10
   1   3  16   16.40   11.70
  -1   3 -16   26.10   10.70
  -2  -3 -16    0.70    8.60
   2  -3  16    1.00   11.30
   2   3  16    4.20   11.60
  -2   3 -16    7.40   10.40
   3  -3  16   -3.30   11.40
  -3  -3 -16    5.70    8.50
  -3   3 -16    5.60   10.00
   3   3  16    1.40   11.80
   4  -3  16   10.10   13.40
  -4  -3 -16    3.40    9.40
  -4   3 -16   10.20   13.00
   4   3  16   -0.80   12.40
  -5  -3 -16   -7.10    9.30
   5  -3  16    5.50   14.10
   5   3  16   -2.50   12.50
  -5  -4  16    8.10   24.50
   4  -4 -16    9.90   15.30
  -4  -4  16   -3.70   22.10
   4   4 -16    5.40   15.00
  -4   4  16    4.90   10.90
  -3  -4  16    6.40   15.90
   3  -4 -16    5.40   14.10
  -3  -4  16    5.00   20.60
  -3   4  16   -3.80   10.10
  -2  -4  16   -3.00   14.30
   2  -4 -16   11.20   13.70
   2   4 -16   -2.40   11.40
  -2   4  16   13.70   10.10
  -1  -4  16   30.60   15.90
   1  -4 -16   28.80   13.80
  -1   4  16   19.80   16.70
   1   4 -16   14.00   11.90
  -1   4  16   29.30   11.60
   0  -4  16    2.70   13.50
   0  -4 -16   10.60   10.40
   0   4 -16   10.00   13.10
   0   4  16    2.00   11.60
   1  -4  16   35.60   15.10
  -1  -4 -16   37.90   11.30
  -1   4 -16   27.90   13.90
   1   4  16   25.20   13.80
   2  -4  16    1.60   13.60
  -2  -4 -16    7.40   10.40
   2   4  16    4.90   12.60
   3  -4  16   -2.60   13.80
  -3  -4 -16   -6.60   11.20
   3   4  16    1.80   12.80
   4  -4  16    6.60   16.10
  -4  -4 -16    0.50   12.70
   4   4  16    0.00   13.00
  -4   4 -16   12.50   13.50
  -8   0  17  689.73   34.20
  -7   0  17  434.16   27.70
  -6   0  17   76.59   22.20
   5   0 -17   68.79   12.50
  -5   0  17   72.09   23.10
  -4   0  17   21.20   16.30
   4   0 -17    3.20    9.10
  -3   0  17  380.66   29.80
   3   0 -17  369.26   20.10
  -2   0  17   14.60   11.00
   2   0 -17   -3.50    7.50
   1   0 -17  137.29   13.10
   0   0 -17    0.40    7.90
   0   0  17   11.90   18.60
   1   0  17  132.19   25.10
   2   0  17   -2.40   12.30
   2   0  17    7.70    9.80
   3   0  17    6.90   12.80
  -3   0 -17   15.60    8.10
   3   0  17   11.10    9.30
   4   0  17   14.00   10.00
  -4   0 -17    2.60    8.90
   4   0  17    3.90   13.10
   5   0  17   54.39   17.80
   5   0  17   64.09   13.40
  -5   0 -17   74.39   11.60
  -6   0 -17    5.30   10.50
   6   0  17   22.90   12.20
  -7   0 -17   18.40   12.90
   7   0  17   33.40   17.10
   5  -1 -17   15.10   11.50
   4  -1 -17  -10.00    9.60
  -4  -1  17    2.70   17.30
   4   1 -17    0.10   10.60
   4   1 -17   -8.30   10.00
  -3  -1  17   18.40   16.10
   3  -1 -17   29.60    9.40
   3   1 -17   15.90   10.10
   2  -1 -17   90.89   10.90
  -2  -1  17   81.59   19.10
  -2  -1  17   79.49   13.20
  -2   1  17   82.99   15.90
   2   1 -17   97.19   11.70
  -1  -1  17    3.10    8.70
   1  -1 -17    4.80    7.70
   1   1 -17    7.00    8.80
   0  -1 -17    4.80    7.90
   0  -1  17    3.10    8.20
   0   1 -17    2.60    8.90
   0   1  17  -20.80   10.00
   1  -1  17   24.50    9.80
  -1  -1 -17   43.10    6.90
  -1   1 -17   44.60    9.70
   1   1  17   18.10   11.20
  -2  -1 -17  274.37   15.20
   2  -1  17  280.67   21.60
   2   1  17  283.97   27.20
   4  -1  17   33.40   12.00
  -4  -1 -17   24.60    8.90
   4   1  17   28.70   14.70
  -4   1 -17   37.40   10.80
  -5  -1 -17   10.30    9.50
   5  -1  17    7.40   11.60
   5   1  17    9.70   15.00
  -5   1 -17   -9.50   10.10
   6  -1  17   29.20   13.80
  -6  -1 -17   17.90   11.30
  -6   1 -17   -7.30   11.10
   6   1  17    9.20   16.20
   7  -1  17   38.50   16.10
   7   1  17   -1.00   17.20
  -7   1 -17    3.10   10.80
  -7  -2  17    9.30   19.00
   7   2 -17   11.60   15.30
  -6  -2  17   52.09   23.60
   6  -2 -17   40.00   14.50
   6   2 -17   23.00   13.70
   4  -2 -17   33.50   12.10
   3  -2 -17   18.10   10.40
  -3  -2  17   18.00   12.80
  -3  -2  17    9.00   20.00
  -3   2  17   47.70   12.30
   3   2 -17    9.00   10.90
  -2  -2  17    7.40   10.80
   2  -2 -17    2.90    9.60
  -2  -2  17   15.90   19.30
   2   2 -17   14.10   10.60
  -2   2  17  -24.40   11.80
  -2   2  17   12.60    9.20
   1  -2 -17   32.00    8.10
  -1  -2  17   28.20   12.10
  -1  -2  17    6.80   18.80
   1  -2 -17   47.90   10.90
  -1   2  17   -3.90   12.80
   1   2 -17   21.80    9.70
   0  -2 -17   46.50    8.30
   0  -2  17   35.60   11.50
   0   2 -17   42.50   10.60
   0   2  17   20.60   11.40
   1  -2  17   10.40   10.10
  -1  -2 -17   15.40    7.70
   1   2  17   10.60   10.00
  -1   2 -17   19.40    9.80
  -2  -2 -17   -0.60    7.10
   2  -2  17    3.50   10.30
   2   2  17    3.80   10.30
  -2   2 -17    1.00    9.20
   3  -2  17   21.70   12.30
  -3  -2 -17   20.10    8.30
  -3   2 -17    8.70    9.60
   3   2  17   13.90   12.20
   4  -2  17   10.90   12.20
  -4  -2 -17    4.50    9.00
  -4   2 -17   -0.80   10.20
   4   2  17   -0.20   12.40
  -5  -2 -17   11.80   10.30
   5  -2  17   22.40   13.80
  -5   2 -17   31.50   12.30
   5   2  17    8.80   14.90
   6  -2  17    8.40   13.70
  -6  -2 -17   -1.00   10.90
  -6   2 -17    3.60   10.80
   6   2  17  -11.10   14.80
  -6  -3  17    0.90   18.70
   6   3 -17   -2.70   13.90
  -6   3  17   -8.40   12.30
  -5  -3  17    8.50   24.10
   5  -3 -17   23.70   15.50
   5   3 -17   22.60   16.10
  -5   3  17   21.90   12.20
   4  -3 -17   27.10   13.90
  -4  -3  17   27.90   23.20
  -4   3  17   23.10   11.00
   3  -3 -17   10.60   12.80
  -3  -3  17    4.90   14.10
  -3  -3  17  -11.50   19.60
  -3   3  17    7.70   10.30
   3   3 -17    2.70   12.60
  -3   3  17  -19.20   10.10
   2  -3 -17   24.90   12.70
  -2  -3  17    8.20   19.40
  -2  -3  17    4.70   12.30
  -2   3  17    6.30   10.30
   2   3 -17   18.20   12.20
  -1  -3  17   15.20   19.20
   1  -3 -17   14.40   12.30
  -1  -3  17   12.10   13.10
   1   3 -17   14.70   11.20
  -1   3  17   -3.70   12.40
   0  -3 -17    6.10    9.30
   0  -3  17    3.60   11.80
   0   3  17   -2.90   10.70
   0   3 -17    3.10   10.20
  -1  -3 -17    5.30    8.70
   1  -3  17   13.00   11.80
   1   3  17    1.80   10.60
  -1   3 -17    9.50   10.60
  -2  -3 -17    5.30    9.30
   2  -3  17    6.10   11.20
  -2   3 -17    5.30   10.50
   2   3  17   -5.40   10.80
   3  -3  17    7.60   12.80
  -3  -3 -17   12.70    9.50
   3   3  17   10.80   12.30
  -3   3 -17   17.70   11.00
   4  -3  17    0.00   13.20
  -4  -3 -17    9.80    9.50
  -4   3 -17   10.80   13.70
   4   3  17    3.10   12.50
   5  -3  17   -4.30   13.90
  -5  -3 -17   -0.60   10.10
   5   3  17    7.90   14.30
   4  -4 -17    3.30   16.00
  -4  -4  17    0.90   22.80
  -4   4  17   -7.80   11.10
   3  -4 -17   -0.30   14.10
  -3  -4  17    1.00   20.70
  -3  -4  17   -1.70   16.50
  -3   4  17   -4.60   11.00
   2  -4 -17    8.10   14.00
  -2  -4  17    7.20   15.30
  -2   4  17    5.10   10.40
   2   4 -17   -0.90   12.80
  -1  -4  17   -1.90   14.50
  -1   4  17  -19.70   12.30
   0  -4  17   19.90   15.20
   0  -4 -17   37.00   11.80
   0   4 -17   23.30   13.30
   0   4  17   18.60   13.30
   1  -4  17    5.90   14.00
  -1  -4 -17    0.30   10.80
   1   4  17   -3.10   12.50
  -2  -4 -17   55.19   12.40
   2  -4  17   40.70   16.10
  -2   4 -17   40.70   15.30
   2   4  17   37.10   16.40
  -3  -4 -17   -5.50   11.30
   3  -4  17    7.40   13.80
   3   4  17    9.20   14.00
  -3   4 -17    9.70   13.60
  -7   0  18  423.56   28.60
  -6   0  18   99.99   22.80
  -5   0  18   23.50   20.80
   4   0 -18  159.88   15.30
  -4   0  18  159.78   25.80
  -3   0  18   26.60   14.60
   3   0 -18    2.30    8.80
   2   0 -18  289.07   17.60
  -2   0  18  307.17   26.50
   1   0 -18    1.10    8.70
  -1   0  18   78.39   22.40
   1   0  18   27.60   23.20
   2   0  18    4.30   15.10
   3   0  18    8.10   14.20
  -4   0 -18   15.40    9.50
   4   0  18   13.50   14.90
  -5   0 -18   11.80   10.40
   5   0  18    4.20   15.90
  -6   0 -18   50.09   12.50
  -4  -1  18    7.50   18.80
   4  -1 -18    0.80   10.40
   4   1 -18   -0.40   10.70
   4   1 -18   -3.80   10.70
  -3  -1  18    9.40   17.40
   3  -1 -18   15.20    9.20
   3   1 -18   18.00   10.60
   2  -1 -18   10.10    8.50
  -2  -1  18   21.10   10.70
  -2  -1  18    1.50   15.70
   2   1 -18   23.90   10.00
  -2   1  18   21.30   12.80
  -1  -1  18   46.60   20.90
   1  -1 -18  103.49   11.20
  -1  -1  18   71.79   12.90
  -1   1  18   37.70   16.60
   1   1 -18   82.69   11.70
   0  -1  18   97.59   29.90
   0  -1  18  141.39   16.30
   0  -1 -18  181.88   13.50
   0   1 -18  179.08   15.20
   0   1  18  102.49   20.90
   1  -1  18  146.29   16.00
   1   1  18  108.79   17.90
  -3  -1 -18   13.40    8.60
   3  -1  18   14.10   10.60
   3   1  18   12.40   13.40
  -4  -1 -18   13.00    9.50
   4  -1  18    6.20   10.90
  -4   1 -18   11.40   10.00
   4   1  18   -0.40   14.30
   5  -1  18   35.80   13.70
  -5  -1 -18   23.90   10.70
  -5   1 -18   29.30   11.20
   5   1  18   16.80   16.50
  -6  -1 -18    0.00   10.40
   6  -1  18    6.20   13.10
  -6   1 -18   19.50   12.90
   6   1  18    3.80   16.80
   7   1  18   -1.30   19.70
   7   2 -18   18.90   16.10
   6  -2 -18    3.90   13.70
  -6  -2  18   14.70   18.70
   6   2 -18   12.40   14.20
   3  -2 -18   25.20   11.40
  -3  -2  18   28.90   22.80
  -3  -2  18   20.60   13.20
   3   2 -18   33.30   12.40
  -2  -2  18  -29.90   20.70
  -2  -2  18   10.00   11.70
   2  -2 -18   13.80   10.50
   2   2 -18   -0.30   11.00
  -2   2  18    8.10    9.20
  -1  -2  18  -31.70   18.20
   1  -2 -18    6.40    8.00
   1  -2 -18    9.70   10.30
  -1  -2  18   -0.20   10.70
   1   2 -18    2.10   10.10
   0  -2 -18    2.00    7.50
   0  -2  18   -3.20    9.50
   0   2 -18   -1.90    9.60
   0   2  18   -5.90    9.80
   1  -2  18   -3.10    9.70
  -1  -2 -18    8.70    8.00
   1   2  18   -4.70    9.50
  -1   2 -18    0.30    9.00
   2  -2  18    5.60   10.60
  -2  -2 -18    1.90    7.70
  -2   2 -18    3.10    9.70
   2   2  18   -6.70   10.00
   3  -2  18    3.20   11.50
  -3  -2 -18   10.10    8.40
  -3   2 -18    3.40   10.00
   3   2  18    9.40   12.60
  -4  -2 -18   43.00   10.30
   4  -2  18   37.40   14.50
   4   2  18   35.20   15.10
  -4   2 -18   41.50   12.40
   5  -2  18   15.00   13.60
  -5  -2 -18    7.60   11.40
   5   2  18   13.40   15.80
  -6  -2 -18   12.30   12.10
   6  -2  18   12.00   14.80
   6   2  18    4.30   17.30
  -6   2 -18    8.80   12.70
  -6   3  18    4.50   13.30
   6   3 -18    2.20   16.40
   5  -3 -18   24.60   15.60
  -5  -3  18   17.70   25.80
  -5   3  18   10.20   12.50
   5   3 -18   23.60   16.50
   4  -3 -18   56.59   15.80
  -4  -3  18   55.89   25.60
  -4   3  18   30.80   11.90
  -3  -3  18   11.80   14.90
  -3  -3  18   21.40   22.20
   3  -3 -18   19.00   13.50
  -3   3  18   24.90   11.40
  -3   3  18    2.30   12.40
   3   3 -18   15.40   14.10
  -2  -3  18   -9.40   20.10
  -2  -3  18   -8.90   12.60
   2  -3 -18   -0.70   12.10
   2   3 -18    2.00   11.70
  -2   3  18   -8.30   10.40
   1  -3 -18   34.70   13.10
  -1  -3  18   26.40   20.90
  -1  -3  18   16.80   13.70
   1   3 -18    8.90   11.10
  -1   3  18  -11.10   13.10
   0  -3  18    3.80   11.90
   0  -3 -18    6.70    9.50
   0   3 -18    2.30   12.20
   0   3  18   -7.30   10.30
   1  -3  18   -1.90   11.60
  -1  -3 -18   10.00    9.00
  -1   3 -18   -1.90   12.50
   1   3  18   -9.10   10.30
  -2  -3 -18   13.50    9.90
   2  -3  18   10.30   12.10
  -2   3 -18   16.30   11.20
   2   3  18    5.70   12.50
   3  -3  18    2.90   12.60
  -3  -3 -18   -7.60    9.40
   3   3  18   -7.00   11.90
  -3   3 -18   -1.80   10.90
   4  -3  18   12.60   14.40
  -4  -3 -18    1.20   10.10
   4   3  18    8.90   14.10
  -4   3 -18   21.00   14.40
   5  -3  18    1.40   14.90
   5   3  18   12.50   17.50
  -4  -4  18   -5.20   23.40
  -4   4  18   -4.60   14.20
  -3  -4  18   22.70   27.30
   3  -4 -18   22.40   15.20
  -3  -4  18   11.60   17.90
   3   4 -18   17.80   16.10
  -3   4  18    8.10   12.00
   2  -4 -18    6.50   14.90
  -2  -4  18    0.30   15.60
  -2   4  18    2.90   10.90
   2   4 -18   -8.10   13.70
  -1  -4  18   -4.10   14.60
   0  -4  18    3.70   14.90
   0  -4 -18    4.10   11.10
   0   4  18   -4.10   12.20
  -1  -4 -18   58.49   12.60
   1  -4  18   50.89   16.50
   1   4  18   39.00   16.70
  -1   4 -18   45.90   16.90
   2  -4  18   27.80   15.20
  -2  -4 -18   38.90   12.30
  -2   4 -18   15.40   15.50
   2   4  18    8.50   14.90
   3  -4  18    9.80   14.60
  -3   4 -18   15.80   15.10
   3   4  18    8.00   15.00
  -7   0  19  301.97   28.70
  -6   0  19   36.90   23.40
  -5   0  19   27.00   23.10
   4   0 -19    3.90   10.50
  -4   0  19   36.90   19.70
  -3   0  19  100.59   20.70
   3   0 -19   79.89   11.70
   2   0 -19   -7.40    8.50
  -2   0  19   30.30   14.20
  -1   0  19   61.79   20.60
   1   0 -19   -7.30    8.90
   0   0 -19   -1.70    9.30
   0   0  19   82.39   27.90
   1   0  19  154.38   33.70
  -1   0 -19   60.19   10.80
   2   0  19   18.10   24.60
   3   0  19  192.08   31.00
  -4   0 -19    3.20    9.70
   4   0  19   16.50   16.60
   5   0  19   42.80   19.20
  -5   0 -19   18.70   11.50
  -6   0 -19   13.50   12.50
  -7  -1  19   -3.60   25.90
  -4  -1  19   16.80   20.90
   4  -1 -19   32.20   11.70
  -3  -1  19  -30.40   18.70
   3  -1 -19   -2.30    9.10
   3   1 -19   -9.90   10.10
  -2  -1  19  143.79   18.60
  -2  -1  19  106.59   23.70
   2  -1 -19  136.09   13.40
  -2   1  19  194.58   26.80
   2   1 -19  134.39   14.10
  -1  -1  19   -4.60    9.60
   1  -1 -19    0.50    8.70
   1   1 -19    7.60   10.10
  -1   1  19  -34.90   15.40
   0  -1  19  237.58   19.30
   0  -1  19  167.78   34.00
   0   1  19  188.98   26.50
   1  -1  19  -32.40   41.50
   1  -1  19    4.40    9.30
  -1  -1 -19    9.10    7.00
   1   1  19  -11.60   11.10
  -1   1 -19    6.50   10.30
  -4  -1 -19   -0.90   10.10
   4  -1  19    3.10   11.60
   4   1  19   -5.80   13.80
   5  -1  19    8.00   12.30
  -5  -1 -19   -6.80   10.10
  -5   1 -19   -2.20   11.60
   5   1  19    1.30   16.80
  -6  -1 -19   -5.00   10.40
   6  -1  19   23.90   14.40
  -6   1 -19    6.60   13.20
   6   1  19   -2.40   17.10
  -6  -2  19   19.10   20.50
   6  -2 -19   16.70   14.80
   6   2 -19    4.00   14.10
   3  -2 -19    8.10   11.30
  -3  -2  19    3.50   12.60
  -3  -2  19   12.40   22.90
   3   2 -19   -7.70   11.80
  -2  -2  19   28.30   12.80
   2  -2 -19   22.40   11.70
  -2  -2  19   -2.70   22.60
  -2   2  19   33.20   10.40
   2   2 -19   21.30   12.40
   1  -2 -19   34.00   11.20
  -1  -2  19   32.30   13.10
  -1  -2  19  -36.60   21.80
  -1   2  19  -17.90   14.80
   1   2 -19   31.50   12.10
   0  -2  19   -3.70    9.80
   0  -2 -19    4.40    8.00
   0   2 -19   -7.30   10.00
   0   2  19  -18.90   10.60
  -1  -2 -19   13.70    8.70
   1  -2  19    5.10   11.10
   1   2  19   -2.60   11.20
  -1   2 -19   15.80   10.60
   2  -2  19    5.20   10.70
  -2  -2 -19   -1.40    8.30
  -2   2 -19   12.20   10.20
   2   2  19   -2.50   11.30
   3  -2  19    9.50   12.30
  -3  -2 -19   -7.60    8.50
  -3   2 -19    5.00   10.60
   3   2  19   -5.10   13.00
  -4  -2 -19    7.50    9.70
   4  -2  19   11.20   13.60
   4   2  19    7.40   14.00
  -5  -2 -19    8.90   11.30
   5  -2  19   19.30   14.90
   5   2  19    4.00   15.60
   6  -2  19   -3.70   14.80
   6   2  19    5.00   20.60
  -5  -3  19   13.80   26.30
   5  -3 -19   21.80   16.20
  -5   3  19   20.20   13.00
   5   3 -19   19.90   16.70
  -4  -3  19   24.00   24.90
   4  -3 -19   39.10   15.20
  -4   3  19   14.60   11.70
  -3  -3  19   16.70   15.80
   3  -3 -19   27.60   13.90
  -3  -3  19   16.70   23.00
  -3   3  19    6.30   13.10
   3   3 -19    4.90   14.10
  -3   3  19   28.70   12.10
  -2  -3  19   27.70   14.80
  -2  -3  19   23.30   23.20
   2  -3 -19   13.00   13.00
  -2   3  19   18.90   11.30
   2   3 -19   21.80   14.70
  -1  -3  19   24.70   22.80
   1  -3 -19   10.00   12.50
  -1  -3  19   14.90   13.80
   1   3 -19   19.70   12.50
   0  -3 -19   14.30   12.30
   0  -3  19    4.90   12.40
   0  -3 -19   -4.60    9.50
   0   3 -19   -1.30   12.30
   0   3  19  -10.50   11.20
  -1  -3 -19    0.30    9.20
   1  -3  19   -4.90   11.40
  -1   3 -19   -8.40   11.00
   1   3  19   -8.20   11.00
  -2  -3 -19   -7.70   10.40
   2  -3  19    9.80   12.10
   2   3  19   -0.30   12.40
  -2   3 -19  -10.50   12.00
  -3  -3 -19   17.90   11.00
   3  -3  19   10.40   13.20
  -3   3 -19   32.00   13.30
   3   3  19   14.00   14.90
  -4  -3 -19    2.70   10.70
   4  -3  19    1.00   13.60
  -4   3 -19    8.20   14.20
   4   3  19    2.50   14.50
   3  -4 -19    6.90   18.30
  -3  -4  19   11.20   18.40
   3   4 -19   12.70   15.70
  -3   4  19    3.00   12.20
  -2  -4  19   17.30   16.80
   2  -4 -19   15.10   15.60
  -2   4  19   17.70   11.90
  -1  -4  19   -1.60   14.70
   1  -4 -19    0.70   14.20
   0  -4 -19   -4.80   11.30
   0  -4  19    5.80   15.10
   0   4  19   -3.40   13.10
  -1  -4 -19  -13.10   11.40
   1  -4  19   -1.40   13.40
  -1   4 -19    0.70   14.20
   1   4  19    0.50   13.30
   2  -4  19   31.60   15.80
  -2  -4 -19   40.30   12.70
  -2   4 -19   34.10   16.70
   2   4  19   13.00   15.10
  -7   0  20  233.78   26.50
  -6   0  20   68.79   25.20
  -5   0  20   33.40   24.00
   4   0 -20   -3.70   10.60
  -4   0  20   38.60   19.90
  -3   0  20   21.60   17.50
   3   0 -20    2.40    9.50
   2   0 -20    9.30    9.50
  -2   0  20   16.80   16.30
   1   0 -20   -0.60    9.80
  -1   0  20   54.39   24.30
   0   0 -20  251.37   17.70
   1   0  20  166.18   38.20
   2   0  20  838.92   64.69
   3   0  20   26.80   20.30
  -4   0 -20   29.10   11.10
   4   0  20   69.99   21.10
   5   0  20   26.20   20.90
  -5   0 -20    1.90   12.50
  -6   0 -20   24.90   13.20
   4  -1 -20    0.00   11.20
  -4  -1  20    9.20   21.80
   4   1 -20   -2.50   11.50
  -3  -1  20    6.30   20.90
   3  -1 -20   40.70   11.10
   3   1 -20   34.20   12.40
   2  -1 -20   96.69   12.30
   2   1 -20   93.49   13.70
   1  -1 -20    3.30    9.00
  -1   1  20  -31.90   18.20
   1   1 -20    8.40   10.40
   0  -1 -20    6.80    9.30
   0   1  20  -30.80   16.70
   0   1 -20   -6.30   10.80
   1  -1  20  -73.19   61.59
   1  -1  20   41.80   13.20
   1   1  20   42.60   19.70
  -1   1 -20   65.59   12.50
   4  -1  20    3.70   12.10
  -4  -1 -20    1.00   10.80
   4   1  20   -3.40   15.00
  -5  -1 -20  -17.30   10.80
   5  -1  20   -6.60   13.20
  -5   1 -20   23.20   14.00
   5   1  20   -6.70   16.10
   6   1  20    0.80   19.40
  -6   1 -20   15.80   13.00
  -6  -2  20   29.20   21.20
   6  -2 -20   31.80   15.70
   6   2 -20   23.90   15.50
  -3  -2  20    8.30   13.70
  -3  -2  20   -6.50   23.30
   3  -2 -20    8.60   11.70
   3   2 -20    1.00   12.60
  -2  -2  20  -23.10   22.60
  -2  -2  20    0.00   11.90
   2  -2 -20   14.20   11.40
   2   2 -20    1.00   12.70
  -2   2  20  -26.90   14.50
  -2   2  20   -0.50   10.10
  -1  -2  20   10.40   12.30
   1  -2 -20    9.60    8.80
   1  -2 -20   10.30   11.10
   1   2 -20    6.60   11.80
   0  -2 -20   28.20    8.90
   0  -2  20    9.30   11.20
   0   2 -20    1.60   11.40
   0   2  20   -9.30   13.50
  -1  -2 -20    0.30    8.90
   1  -2  20   12.90   11.40
  -1   2 -20    0.40   11.00
   1   2  20   -0.20   11.30
  -2  -2 -20   31.00    9.70
   2  -2  20   17.90   11.80
   2   2  20    5.20   12.80
  -2   2 -20   15.90   11.20
  -3  -2 -20    4.10    9.10
   3  -2  20    3.40   12.40
  -3   2 -20   -3.50   10.50
   3   2  20   -4.90   13.80
   4  -2  20   13.80   14.10
  -4  -2 -20  -12.80    9.80
   4   2  20  -13.70   14.50
   5  -2  20   21.40   16.50
  -5  -2 -20   26.30   11.90
   5   2  20    7.60   17.10
  -5  -3  20    8.30   26.70
   5   3 -20   -0.60   16.20
  -4  -3  20   24.00   25.20
   4  -3 -20   31.60   15.70
  -4   3  20   21.90   12.60
   3  -3 -20   -4.00   13.40
  -3  -3  20    8.10   23.40
  -3  -3  20    5.20   15.50
  -3   3  20    0.70   12.20
  -3   3  20   -6.00   11.70
   3   3 -20   -2.30   14.70
   2  -3 -20   13.40   13.30
  -2  -3  20   14.40   14.50
  -2  -3  20   12.80   24.20
   2   3 -20   15.00   17.10
  -2   3  20   11.70   11.60
  -1  -3  20   12.50   13.90
  -1  -3  20   15.80   26.10
   1   3 -20   14.70   13.30
  -1   3  20  -29.40   15.30
   0  -3 -20   13.00   10.50
   0  -3  20   14.90   13.70
   0   3 -20    8.60   13.70
   0   3  20    7.00   13.60
  -1  -3 -20   20.30   10.50
   1  -3  20   10.20   13.30
   1   3  20    2.40   12.90
   2  -3  20   10.40   12.80
  -2  -3 -20    6.10   11.00
   2   3  20   -2.00   12.90
  -3  -3 -20    1.40   11.00
   3  -3  20   13.40   13.60
   3   3  20    0.30   14.80
   4  -3  20    3.60   14.30
  -4  -3 -20   19.50   11.70
   4   3  20    0.70   14.50
  -3  -4  20   13.60   23.00
   3   4 -20   46.10   20.40
   2  -4 -20   12.90   15.90
  -2   4  20    9.70   12.80
  -1  -4  20   18.80   16.50
   1  -4 -20   33.60   16.00
   1   4 -20   21.10   15.80
  -1   4  20   15.40   13.20
   0  -4  20    7.80   15.40
   0  -4 -20    6.80   12.20
   0   4  20    2.40   14.50
  -1  -4 -20  -14.50   11.90
   1  -4  20   -2.40   13.40
   1   4  20   -1.80   13.90
   2   4  20  -11.20   14.50
  -7   0  21  252.47   33.50
  -6   0  21   49.00   25.60
   5   0 -21   26.50   12.90
  -5   0  21   55.89   25.00
   4   0 -21    3.30   11.40
  -4   0  21   37.20   22.30
  -3   0  21   43.40   20.00
   3   0 -21   30.50   11.00
  -2   0  21   -4.00   17.70
   2   0 -21    0.60    9.90
   1   0 -21   -3.80   10.10
  -1   0  21   64.39   36.70
   1   0  21  498.35   60.29
   2   0  21  389.76   58.09
   3   0  21  539.05   52.09
   4   0  21   70.39   23.80
  -5   0 -21   -8.40   13.80
  -6   0 -21    2.40   13.00
   4  -1 -21  143.79   16.00
  -4  -1  21  127.19   28.00
   4   1 -21  147.99   16.80
  -3  -1  21  -19.60   20.90
   3  -1 -21   -3.20   10.20
   3   1 -21   -6.40   12.10
   2  -1 -21   21.30   10.30
  -2  -1  21  -39.20   21.60
   2   1 -21   20.80   12.30
   1  -1 -21  -10.00    9.50
   1   1 -21   -7.40   10.90
  -1   1  21   -5.10   22.50
   0  -1 -21   23.40    9.90
   0   1  21    0.40   22.40
   0   1 -21   31.20   12.70
   1   1  21  -31.20   20.70
  -1   1 -21   -2.50   11.70
   2  -1  21   71.89   58.19
  -2  -1 -21   -9.90    7.80
   2   1  21    0.30   14.40
  -4  -1 -21   10.30   11.60
   4   1  21   17.30   17.40
  -5  -1 -21   -9.40   12.10
   5   1  21   -8.50   17.30
  -6   1 -21   29.30   16.00
   6   1  21   -2.50   19.70
   6   2 -21    8.50   23.80
   3  -2 -21   28.50   12.50
  -3  -2  21   20.70   25.50
   3   2 -21   11.80   13.60
  -2  -2  21   -7.30   24.20
  -2  -2  21   14.20   13.60
   2  -2 -21   15.50   11.80
   2   2 -21    5.60   14.30
  -2   2  21  -23.70   15.60
  -1  -2  21    5.80   12.60
   1  -2 -21   -4.50   11.20
   1  -2 -21  -14.40    8.90
   1   2 -21   -9.70   14.50
   0  -2 -21   67.59   10.50
   0  -2  21   42.30   13.90
   0   2  21   17.50   18.30
   0   2 -21   57.69   16.30
   1  -2  21    0.50   11.10
  -1  -2 -21    7.20    9.70
  -1   2 -21   -6.10   11.60
   1   2  21  -10.90   11.70
   2  -2  21   -4.20   11.00
  -2  -2 -21   14.40    9.50
   2   2  21   -7.30   12.70
  -2   2 -21   -4.60   11.30
   3  -2  21   16.50   12.90
  -3  -2 -21   14.50   10.00
  -3   2 -21   19.30   12.20
   3   2  21    3.50   15.50
  -4  -2 -21   -6.90   10.40
   4  -2  21   -6.10   13.40
   4   2  21  -10.40   16.00
   5  -2  21    0.30   15.20
  -5  -2 -21   -0.80   12.00
   5   2  21   -7.90   18.80
   5   3 -21    4.00   17.40
  -4  -3  21    2.90   26.00
   4  -3 -21    6.30   14.90
  -4   3  21  -11.50   12.00
   4   3 -21   -3.90   16.80
   4   3 -21   -0.10   16.80
  -3  -3  21    1.70   15.90
  -3  -3  21   -0.70   25.10
   3  -3 -21    8.40   14.30
  -3   3  21   -4.50   12.40
   3   3 -21   -4.40   15.80
  -3   3  21   13.00   12.80
  -2  -3  21  -11.40   23.70
   2  -3 -21   14.90   13.70
  -2  -3  21    9.00   15.20
  -2   3  21   -0.30   11.80
   2   3 -21   -4.30   16.10
  -1  -3  21   19.20   15.00
  -1   3  21  -31.30   17.60
   1   3 -21   24.20   16.90
   0  -3  21    8.50   14.20
   0  -3 -21   17.80   10.80
   0   3 -21   10.80   13.50
   0   3  21  -13.40   13.80
  -1  -3 -21   24.40   11.20
   1  -3  21   26.30   14.20
  -1   3 -21   13.90   14.90
   1   3  21    3.80   12.80
  -2  -3 -21   26.20   11.60
   2  -3  21   23.50   14.60
  -2   3 -21   16.40   16.00
   2   3  21   10.90   14.30
   3  -3  21   -4.60   13.10
  -3  -3 -21   11.10   12.00
  -3   3 -21    4.60   13.50
   3   3  21   -2.10   15.10
   4  -3  21   -2.90   14.50
  -4   3 -21   -7.50   13.80
  -2  -4  21   14.40   21.10
   1  -4 -21    4.50   15.50
   0   4  21  -11.10   15.00
   1   4  21   -2.10   14.70
  -5   0  22   20.90   24.30
   5   0 -22   -1.60   12.50
   4   0 -22    8.20   11.70
  -4   0  22   20.00   23.10
   3   0 -22   -3.70   10.40
  -3   0  22   16.10   21.10
  -2   0  22  158.28   27.20
   2   0 -22  191.78   17.20
  -1   0  22   -2.40   30.90
   1   0 -22  -11.40   10.20
   0   0  22  348.47   57.19
   2   0  22  615.94   69.49
   3   0  22  459.45   62.29
   4   0  22  362.46   51.19
  -5   0 -22   13.30   12.60
   4  -1 -22    6.50   12.10
  -4  -1  22   -2.10   24.70
   4   1 -22   -6.30   12.30
   3  -1 -22   45.50   12.20
  -3  -1  22   18.70   22.80
   3   1 -22   33.70   13.60
  -2  -1  22  -42.50   21.70
   2  -1 -22   12.00   10.60
   2   1 -22   13.20   12.50
   1  -1 -22   12.20   10.30
   1   1 -22   -8.00   12.10
  -1   1  22   28.30   26.80
   0  -1 -22    0.50    9.80
   0   1 -22   -1.10   12.30
   0   1  22  -32.00   23.20
  -1   1 -22    4.60   12.80
   1   1  22  -33.70   24.20
   2  -1  22  -89.09   59.39
   2   1  22  -10.30   15.90
  -3  -1 -22    6.00   10.20
   3   1  22   -5.80   15.70
  -4  -1 -22    0.40   11.60
   4   1  22    9.20   17.70
  -5  -1 -22   17.00   13.90
   5   1  22   13.10   19.60
  -3  -2  22  -11.60   24.50
   3  -2 -22    2.10   12.40
   3   2 -22   -4.50   14.10
  -2  -2  22   20.80   14.30
   2  -2 -22   12.50   12.20
  -2  -2  22   -7.10   25.60
   2   2 -22    6.30   15.30
  -2   2  22   -2.50   18.20
   1  -2 -22   -5.80   11.30
  -1  -2  22    8.10   13.00
   1   2 -22   -1.20   16.20
   0  -2 -22   11.80    9.60
   0  -2  22   -2.40   12.20
   0   2 -22    6.40   13.50
  -1  -2 -22   24.10   10.60
   1  -2  22   21.90   12.90
   1   2  22    4.20   14.70
  -1   2 -22   29.80   14.40
  -2  -2 -22   -4.70    9.70
   2  -2  22    0.60   11.80
   2   2  22   -8.10   13.80
  -2   2 -22    2.00   13.80
   3  -2  22   27.60   14.30
  -3  -2 -22   25.50   11.10
  -3   2 -22    9.70   13.00
   3   2  22   12.20   17.10
   4  -2  22   -3.80   14.00
   4   2  22  -16.00   16.70
  -4  -3  22  -18.40   27.10
   4   3 -22   -6.50   16.80
  -3  -3  22  -14.40   26.70
   3  -3 -22    1.10   14.40
  -3  -3  22    7.60   17.20
   3   3 -22   -7.30   16.60
  -3   3  22   16.50   13.00
  -3   3  22   44.60   14.50
  -2  -3  22   -5.10   25.80
  -2  -3  22    0.80   14.90
   2  -3 -22    1.30   13.60
  -2   3  22    7.90   12.40
   2   3 -22    6.00   16.50
  -1  -3  22    4.80   14.30
   0  -3  22   -3.00   13.50
   0  -3 -22    7.90   11.30
   0   3  22  -29.60   14.40
   0   3 -22  -10.90   14.60
  -1  -3 -22   22.60   11.50
   1  -3  22   13.60   13.80
   1   3  22   -3.40   13.90
  -1   3 -22   12.50   16.30
   2  -3  22    8.00   14.20
  -2  -3 -22   33.20   12.40
  -2   3 -22   19.20   13.80
   2   3  22   10.30   15.00
   3  -3  22   16.20   14.90
  -3  -3 -22   42.10   13.80
   6   0 -23   -2.10   13.80
  -5   0  23   37.50   25.90
   5   0 -23   17.80   13.40
  -4   0  23   14.90   24.00
   4   0 -23   -9.20   11.60
  -3   0  23   12.40   20.60
   3   0 -23   -3.20   11.30
   2   0 -23    5.80   11.20
  -2   0  23  -35.40   20.40
  -1   0  23   57.59   34.10
   1   0 -23   51.49   12.80
   0   0  23  173.68   48.50
   1   0  23  482.15   64.79
   2   0  23  637.34   77.59
   3   0  23  859.31   83.09
   4   0  23  621.54   72.79
  -4  -1  23    4.90   23.70
   4  -1 -23   14.20   13.00
   4   1 -23   11.50   12.90
   3  -1 -23  -10.40   11.10
  -3  -1  23  -22.80   22.30
   3   1 -23    2.30   13.60
   2  -1 -23   51.99   12.30
  -2  -1  23  -12.00   23.40
   2   1 -23   40.00   14.50
   1  -1 -23   -7.90   10.20
   1   1 -23   -9.70   13.10
  -1   1  23   83.79   31.50
   0  -1 -23   11.40   10.50
   0   1  23   20.30   30.00
   0   1 -23   27.80   13.90
   1   1  23  -35.90   31.00
  -1   1 -23   -9.20   12.70
   2   1  23   -9.90   24.80
  -3  -1 -23   -2.10   10.60
   3   1  23  -10.50   17.30
  -4  -1 -23   -5.30   11.90
   4   1  23    0.40   19.30
  -5  -1 -23    3.10   13.90
   5   1  23    6.80   21.00
   2  -2 -23   19.80   12.90
  -2  -2  23  -35.40   25.90
   2   2 -23   18.70   16.70
  -2   2  23    2.70   20.30
   1   2 -23   41.60   18.20
   0   2 -23   -7.00   16.70
  -1  -2 -23   23.50   10.50
  -1   2 -23    5.60   14.30
   1   2  23  -17.60   15.70
   2  -2  23   -1.50   17.00
  -2  -2 -23    8.80   10.50
   2   2  23   -7.00   15.40
  -2   2 -23   -6.30   14.50
  -3  -2 -23    5.60   11.00
   3   2  23   -0.80   16.80
  -3   2 -23   -8.50   13.10
  -4  -2 -23   17.10   12.00
   4   2  23   -4.90   22.30
  -3  -3  23   -5.20   28.00
  -3  -3  23   17.40   18.30
  -3   3  23    5.30   13.60
  -2  -3  23   -9.30   28.50
  -2  -3  23    5.60   15.60
   2  -3 -23    7.30   14.50
  -2   3  23   13.60   12.80
   2   3 -23   20.00   23.90
  -1  -3  23    0.70   14.40
   1  -3 -23    8.80   13.60
   1   3 -23   -0.10   17.10
   0  -3  23    1.00   14.80
   0  -3 -23    0.20   11.10
   0   3 -23  -19.80   15.80
   1  -3  23    8.60   14.00
  -1  -3 -23    3.80   11.30
   1   3  23  -16.20   14.20
  -1   3 -23  -15.70   15.30
   2  -3  23    4.80   14.30
  -2   3 -23    9.00   15.20
   2   3  23   -7.70   15.80
  -5   0  24   13.00   22.60
   4   0 -24   32.20   13.80
  -4   0  24   49.20   26.20
  -3   0  24   14.00   24.20
   3   0 -24   11.40   12.00
   2   0 -24   27.10   12.90
  -2   0  24  -28.70   22.70
   1   0 -24   -6.70   11.60
  -1   0  24  -66.69   30.40
   0   0  24  129.99   51.19
   1   0  24  522.45   73.79
   2   0  24  843.42   90.59
   3   0  24  872.41   93.79
   4   0  24 1305.77  107.09
  -4  -1  24    1.90   20.80
   4  -1 -24  -13.40   12.80
   4   1 -24    6.50   14.30
  -3  -1  24  -13.90   23.80
   3  -1 -24   22.20   12.40
   3   1 -24    2.30   14.10
   2  -1 -24   -3.80   11.00
   2   1 -24   -4.70   14.20
   1  -1 -24   17.10   11.40
  -1   1  24  146.59   36.70
   1   1 -24   -5.00   13.90
   0  -1 -24   -7.60   10.50
   0   1 -24    7.30   14.30
   0   1  24   67.69   41.50
   1   1  24   73.59   42.40
   2   1  24   -2.40   36.70
   3   1  24   29.90   24.50
  -4  -1 -24   30.00   14.30
   4   1  24   41.30   23.80
   3   2 -24   32.40   18.40
   2  -2 -24   12.70   13.30
  -2  -2  24  -23.60   26.80
  -2   2  24   26.40   23.20
   2   2 -24    6.00   17.40
   1  -2 -24   15.00   12.70
  -1   2  24  -47.70   28.90
   1   2 -24    1.40   17.70
   0  -2 -24   34.40   11.40
   0   2 -24   20.00   18.30
  -1  -2 -24   -4.60   10.40
  -1   2 -24  -14.90   18.80
   1   2  24  -40.00   19.40
  -2  -2 -24   -6.90   11.20
  -2   2 -24   -6.60   15.90
   2   2  24  -11.40   16.00
  -3  -2 -24    0.20   12.30
  -3   2 -24   10.90   15.20
   3   2  24  -14.50   16.10
  -2  -3  24   10.20   17.30
  -2  -3  24   16.40   30.10
   2  -3 -24   20.30   15.80
  -2   3  24   28.40   13.50
  -1  -3  24    4.50   15.50
   0  -3 -24   -7.50   11.40
   0  -3  24    5.50   16.20
  -1  -3 -24    9.80   12.60
   1  -3  24    0.10   14.30
   1   3  24  -15.60   15.50
   4   0 -25  -19.00   12.60
  -4   0  25   11.50   19.90
  -3   0  25   23.80   23.50
   3   0 -25    7.30   13.00
   2   0 -25   -1.30   12.90
   1   0 -25   -1.80   12.50
   0   0  25   23.40   53.49
   0   0 -25   -8.80   12.10
   1   0  25  391.26   68.89
   2   0  25  708.93   93.89
   3   0  25 1151.18  113.89
   4   0  25 1449.76  127.09
  -5   1  25  400.06   38.60
   4  -1 -25   13.30   13.50
  -4  -1  25   13.20   23.50
   4   1 -25   18.60   15.10
  -3  -1  25  -18.30   24.10
   3  -1 -25    4.30   12.70
   3   1 -25  -22.00   14.80
   2  -1 -25   -8.30   11.60
   2   1 -25   -5.90   15.10
  -2   1  25  106.39   29.20
   1  -1 -25    5.90   11.60
   1   1 -25    6.10   15.60
  -1   1  25  165.18   40.60
   0   1  25  235.48   53.19
   0   1 -25   -0.10   14.60
  -1   1 -25   -8.80   14.20
   1   1  25   96.49   50.59
   2   1  25   57.49   49.50
   3   1  25   87.09   40.80
  -4  -1 -25    2.20   12.70
   4   1  25   27.20   32.10
  -4   2  25  510.45   32.10
   3   2 -25    4.90   18.60
  -2  -2  25  -59.99   26.60
   2  -2 -25    1.30   13.40
   2   2 -25    8.00   18.70
  -2   2  25   53.59   25.50
   1  -2 -25   -4.40   12.70
   1   2 -25    2.00   18.70
  -1   2  25  -50.29   31.20
   0   2 -25    4.60   19.70
  -1  -2 -25   33.30   11.60
  -1   2 -25   29.10   18.40
   1   2  25  -38.70   24.80
  -2  -2 -25   23.40   12.70
   2   2  25  -16.70   20.00
  -2   2 -25    8.30   17.90
  -3  -2 -25   -2.70   12.40
  -3   2 -25   19.60   21.30
   1  -3 -25   10.10   17.00
  -1  -3  25   15.10   21.00
   0  -3  25    6.00   18.20
   0  -3 -25   13.10   12.60
  -4   0  26   24.40   22.70
   4   0 -26   23.20   14.90
   3   0 -26  -11.90   13.20
  -3   0  26   -7.80   19.20
   2   0 -26   -0.40   13.10
   1   0 -26    4.80   13.30
   0   0 -26   -5.90   12.30
   0   0  26  -75.89   52.69
   1   0  26  214.88   72.09
   2   0  26  783.52  104.79
   3   0  26 1404.86  135.59
  -4   1  26  113.29   35.80
   3  -1 -26   -0.30   13.10
  -3  -1  26  -46.20   20.90
  -3   1  26   43.80   25.60
   3   1 -26    6.80   16.40
   2  -1 -26   14.90   12.80
   2   1 -26  -20.80   15.50
  -2   1  26   89.99   29.70
   1  -1 -26   16.60   12.30
   1   1 -26  -13.10   15.60
   1   1  26  247.48   62.79
   2   1  26  394.56   72.69
   3   1  26  310.67   76.69
  -3   2  26  442.16   42.40
  -2   2  26  114.89   32.00
   1  -2 -26   -2.60   13.20
   1   2 -26   14.70   19.70
  -1   2  26   -9.20   36.50
   0   2  26  -35.30   26.60
   0   2 -26    6.20   19.70
  -1   2 -26   15.70   20.70
  -2  -2 -26   19.70   13.60
  -2   2 -26   -9.10   18.10
   3   0 -27   -1.10   19.20
  -3   0  27  -18.80   22.80
   2   0 -27    5.00   14.00
   1   0 -27    9.60   14.10
   0   0 -27   -3.80   12.90
   1   0  27  186.28   81.49
   2   0  27  556.44  107.49
   2  -1 -27    5.80   12.90
  -2   1  27   30.10   25.10
   2   1 -27    2.40   17.90
   1  -1 -27    5.00   12.30
   1   1 -27  -12.90   17.10
  -1   1  27  208.08   50.49
  -2   1 -27  -14.60   15.60
   1  -2 -27    6.20   19.30
   1   0 -28   -8.50   14.20
   0   0 -28   -2.30   13.90
  -1   0 -28  -11.70   13.60
   1   0  28  -82.99   89.89
   1  -1 -28   25.70   19.00
   0  -1 -28   -1.30   12.40
   0   0   0    0.00    0.00

_computing_structure_solution     'SHELXT 2018/2 (Sheldrick, 2018)'
;
_shelx_hkl_checksum                84638
_olex2_submission_special_instructions  'No special instructions were received'
