# Supplementary material for: Rapid and Visual Detection of Volatile Amines Based on Their Gas–Solid Reaction with Tetrachloro-p-Benzoquinone
Source: Molecules. 2024 Apr 17;29(8):1818. doi: 10.3390/molecules29081818 (PMC11054329; doi:10.3390/molecules29081818)
Supplement: Supplementary file 1 [file molecules-29-01818-s001.zip › crystal data/C5.cif]

data_33
_audit_creation_date               2024-03-23
_audit_creation_method
;
Olex2 1.5
(compiled 2023.03.06 svn.rbb2c1857 for OlexSys, GUI svn.r6748)
;
_shelx_SHELXL_version_number       '2018/3'
_audit_contact_author_address      ?
_audit_contact_author_email        ?
_audit_contact_author_name         ''
_audit_contact_author_phone        ?
_publ_contact_author_id_orcid      ?
_publ_section_references
;
Dolomanov, O.V., Bourhis, L.J., Gildea, R.J, Howard, J.A.K. & Puschmann, H.
 (2009), J. Appl. Cryst. 42, 339-341.

Sheldrick, G.M. (2015). Acta Cryst. A71, 3-8.

Sheldrick, G.M. (2015). Acta Cryst. C71, 3-8.
;
_chemical_name_common              ?
_chemical_name_systematic          33
_chemical_formula_moiety           'C16 H24 Cl2 N2 O2'
_chemical_formula_sum              'C16 H24 Cl2 N2 O2'
_chemical_formula_weight           347.27
_chemical_melting_point            ?
loop_
  _atom_type_symbol
  _atom_type_description
  _atom_type_scat_dispersion_real
  _atom_type_scat_dispersion_imag
  _atom_type_scat_source
 'C' 'C' 0.0033 0.0016 'International Tables Vol C Tables 4.2.6.8 and 6.1.1.4'
 'H' 'H' 0.0000 0.0000 'International Tables Vol C Tables 4.2.6.8 and 6.1.1.4'
 'Cl' 'Cl' 0.1484 0.1585 'International Tables Vol C Tables 4.2.6.8 and 6.1.1.4'
 'N' 'N' 0.0061 0.0033 'International Tables Vol C Tables 4.2.6.8 and 6.1.1.4'
 'O' 'O' 0.0106 0.0060 'International Tables Vol C Tables 4.2.6.8 and 6.1.1.4'

_shelx_space_group_comment
;
The symmetry employed for this shelxl refinement is uniquely defined
by the following loop, which should always be used as a source of
symmetry information in preference to the above space-group names.
They are only intended as comments.
;
_space_group_crystal_system        'triclinic'
_space_group_IT_number             2
_space_group_name_H-M_alt          'P -1'
_space_group_name_Hall             '-P 1'
loop_
  _space_group_symop_operation_xyz
 'x, y, z'
 '-x, -y, -z'

_cell_length_a                     4.7504(16)
_cell_length_b                     7.487(3)
_cell_length_c                     12.737(4)
_cell_angle_alpha                  104.371(3)
_cell_angle_beta                   97.697(4)
_cell_angle_gamma                  91.279(4)
_cell_volume                       434.2(3)
_cell_formula_units_Z              1
_cell_measurement_reflns_used      1784
_cell_measurement_temperature      296.15
_cell_measurement_theta_max        27.17
_cell_measurement_theta_min        2.81
_shelx_estimated_absorpt_T_max     0.963
_shelx_estimated_absorpt_T_min     0.927
_exptl_absorpt_coefficient_mu      0.382
_exptl_absorpt_correction_T_max    0.7455
_exptl_absorpt_correction_T_min    0.6617
_exptl_absorpt_correction_type     multi-scan
_exptl_absorpt_process_details
;
SADABS-2014/5 (Bruker,2014/5) was used for absorption correction.
wR2(int) was 0.0426 before and 0.0295 after correction.
The Ratio of minimum to maximum transmission is 0.8876.
The \l/2 correction factor is 0.00150.
;
_exptl_absorpt_special_details     ?
_exptl_crystal_colour              'clear pinkish pink'
_exptl_crystal_colour_lustre       clear
_exptl_crystal_colour_modifier     pinkish
_exptl_crystal_colour_primary      pink
_exptl_crystal_density_diffrn      1.328
_exptl_crystal_density_meas        ?
_exptl_crystal_density_method      ?
_exptl_crystal_description         block
_exptl_crystal_F_000               184
_exptl_crystal_size_max            0.2
_exptl_crystal_size_mid            0.2
_exptl_crystal_size_min            0.1
_exptl_transmission_factor_max     ?
_exptl_transmission_factor_min     ?
_diffrn_reflns_av_R_equivalents    0.0175
_diffrn_reflns_av_unetI/netI       0.0234
_diffrn_reflns_Laue_measured_fraction_full  0.997
_diffrn_reflns_Laue_measured_fraction_max  0.966
_diffrn_reflns_limit_h_max         6
_diffrn_reflns_limit_h_min         -6
_diffrn_reflns_limit_k_max         9
_diffrn_reflns_limit_k_min         -9
_diffrn_reflns_limit_l_max         16
_diffrn_reflns_limit_l_min         -16
_diffrn_reflns_number              4789
_diffrn_reflns_point_group_measured_fraction_full  0.997
_diffrn_reflns_point_group_measured_fraction_max  0.966
_diffrn_reflns_theta_full          25.242
_diffrn_reflns_theta_max           27.497
_diffrn_reflns_theta_min           1.668
_diffrn_ambient_temperature        296.15
_diffrn_detector_area_resol_mean   ?
_diffrn_measured_fraction_theta_full  0.997
_diffrn_measured_fraction_theta_max  0.966
_diffrn_measurement_device_type    'Bruker APEX-II CCD'
_diffrn_measurement_method         '\f and \w scans'
_diffrn_radiation_type             MoK\a
_diffrn_radiation_wavelength       0.71073
_diffrn_source                     ?
_diffrn_source_current             30.0
_diffrn_source_power               1.5
_diffrn_source_voltage             50.0
_diffrn_standards_number           0
_reflns_Friedel_coverage           0.000
_reflns_Friedel_fraction_full      .
_reflns_Friedel_fraction_max       .
_reflns_number_gt                  1493
_reflns_number_total               1930
_reflns_special_details
;
 Reflections were merged by SHELXL according to the crystal
 class for the calculation of statistics and refinement.
 
 _reflns_Friedel_fraction is defined as the number of unique
 Friedel pairs measured divided by the number that would be
 possible theoretically, ignoring centric projections and
 systematic absences.
;
_reflns_threshold_expression       'I > 2\s(I)'
_computing_cell_refinement         'SAINT v8.34A (Bruker, 2013)'
_computing_data_collection         ?
_computing_data_reduction          'SAINT v8.34A (Bruker, 2013)'
_computing_molecular_graphics      'Olex2 1.5 (Dolomanov et al., 2009)'
_computing_publication_material    'Olex2 1.5 (Dolomanov et al., 2009)'
_computing_structure_refinement    'SHELXL 2018/3 (Sheldrick, 2015)'
_computing_structure_solution      'SHELXT 2014/5 (Sheldrick, 2014)'
_refine_diff_density_max           0.203
_refine_diff_density_min           -0.168
_refine_diff_density_rms           0.037
_refine_ls_extinction_coef         .
_refine_ls_extinction_method       none
_refine_ls_goodness_of_fit_ref     1.069
_refine_ls_hydrogen_treatment      refall
_refine_ls_matrix_type             full
_refine_ls_number_parameters       148
_refine_ls_number_reflns           1930
_refine_ls_number_restraints       0
_refine_ls_R_factor_all            0.0506
_refine_ls_R_factor_gt             0.0373
_refine_ls_restrained_S_all        1.069
_refine_ls_shift/su_max            0.001
_refine_ls_shift/su_mean           0.000
_refine_ls_structure_factor_coef   Fsqd
_refine_ls_weighting_details      
 'w=1/[\s^2^(Fo^2^)+(0.0492P)^2^+0.0626P] where P=(Fo^2^+2Fc^2^)/3'
_refine_ls_weighting_scheme        calc
_refine_ls_wR_factor_gt            0.0948
_refine_ls_wR_factor_ref           0.1002
_refine_special_details            ?
_olex2_refinement_description
;
;
_atom_sites_solution_hydrogens     difmap
_atom_sites_solution_primary       dual
_atom_sites_solution_secondary     ?
loop_
  _atom_site_label
  _atom_site_type_symbol
  _atom_site_fract_x
  _atom_site_fract_y
  _atom_site_fract_z
  _atom_site_U_iso_or_equiv
  _atom_site_adp_type
  _atom_site_occupancy
  _atom_site_site_symmetry_order
  _atom_site_calc_flag
  _atom_site_refinement_flags_posn
  _atom_site_refinement_flags_adp
  _atom_site_refinement_flags_occupancy
  _atom_site_disorder_assembly
  _atom_site_disorder_group
 Cl2 Cl 0.86933(11) 0.34226(6) 0.81138(4) 0.05758(19) Uani 1 1 d . . . . .
 O2 O 0.5664(3) 0.14164(17) 0.92927(11) 0.0650(4) Uani 1 1 d . . . . .
 N2 N 0.7449(4) 0.7650(2) 0.91907(13) 0.0529(4) Uani 1 1 d . . . . .
 H2 H 0.685(4) 0.862(3) 0.9521(17) 0.060(6) Uiso 1 1 d . . . . .
 C9 C 0.6394(3) 0.6243(2) 0.94987(13) 0.0411(4) Uani 1 1 d . . . . .
 C10 C 0.6695(3) 0.4380(2) 0.91346(13) 0.0414(4) Uani 1 1 d . . . . .
 C11 C 0.5407(4) 0.3084(2) 0.95878(13) 0.0436(4) Uani 1 1 d . . . . .
 C12 C 0.8977(4) 0.7739(3) 0.82846(16) 0.0534(5) Uani 1 1 d . . . . .
 H12A H 1.035(4) 0.682(3) 0.8200(15) 0.048(5) Uiso 1 1 d . . . . .
 H12B H 1.012(4) 0.900(3) 0.8550(16) 0.062(6) Uiso 1 1 d . . . . .
 C13 C 0.6971(5) 0.7578(3) 0.72417(17) 0.0574(5) Uani 1 1 d . . . . .
 H13A H 0.589(5) 0.640(3) 0.7057(18) 0.077(7) Uiso 1 1 d . . . . .
 H13B H 0.567(5) 0.857(3) 0.7376(19) 0.074(7) Uiso 1 1 d . . . . .
 C14 C 0.8486(5) 0.7678(3) 0.62821(17) 0.0608(5) Uani 1 1 d . . . . .
 H14A H 0.984(5) 0.872(4) 0.6528(19) 0.080(7) Uiso 1 1 d . . . . .
 H14B H 0.964(6) 0.668(4) 0.614(2) 0.089(8) Uiso 1 1 d . . . . .
 C15 C 0.6527(6) 0.7644(5) 0.5254(2) 0.0794(7) Uani 1 1 d . . . . .
 H15A H 0.511(7) 0.668(5) 0.509(3) 0.120(12) Uiso 1 1 d . . . . .
 H15B H 0.536(8) 0.856(6) 0.542(3) 0.144(14) Uiso 1 1 d . . . . .
 C16 C 0.7936(8) 0.7565(5) 0.4258(2) 0.0825(8) Uani 1 1 d . . . . .
 H16A H 0.652(7) 0.759(4) 0.362(3) 0.118(11) Uiso 1 1 d . . . . .
 H16B H 0.872(7) 0.652(5) 0.409(3) 0.114(12) Uiso 1 1 d . . . . .
 H16C H 0.908(7) 0.863(5) 0.439(3) 0.115(11) Uiso 1 1 d . . . . .

loop_
  _atom_site_aniso_label
  _atom_site_aniso_U_11
  _atom_site_aniso_U_22
  _atom_site_aniso_U_33
  _atom_site_aniso_U_23
  _atom_site_aniso_U_13
  _atom_site_aniso_U_12
 Cl2 0.0711(3) 0.0579(3) 0.0497(3) 0.0126(2) 0.0302(2) 0.0149(2)
 O2 0.0975(11) 0.0404(7) 0.0660(9) 0.0145(6) 0.0398(8) 0.0141(7)
 N2 0.0676(11) 0.0451(9) 0.0521(9) 0.0149(7) 0.0252(8) 0.0050(8)
 C9 0.0436(9) 0.0453(9) 0.0370(8) 0.0131(7) 0.0090(7) 0.0047(7)
 C10 0.0460(9) 0.0452(9) 0.0353(8) 0.0098(7) 0.0146(7) 0.0078(7)
 C11 0.0502(10) 0.0423(9) 0.0411(9) 0.0118(7) 0.0128(7) 0.0079(7)
 C12 0.0596(12) 0.0533(11) 0.0538(11) 0.0183(9) 0.0226(9) 0.0000(10)
 C13 0.0586(12) 0.0628(13) 0.0582(12) 0.0239(10) 0.0183(10) 0.0054(11)
 C14 0.0700(14) 0.0634(13) 0.0554(12) 0.0207(10) 0.0212(10) 0.0070(12)
 C15 0.0821(18) 0.102(2) 0.0632(14) 0.0346(14) 0.0161(13) 0.0119(17)
 C16 0.110(2) 0.087(2) 0.0529(14) 0.0187(13) 0.0204(14) 0.0031(19)

_geom_special_details
;
 All esds (except the esd in the dihedral angle between two l.s. planes)
 are estimated using the full covariance matrix.  The cell esds are taken
 into account individually in the estimation of esds in distances, angles
 and torsion angles; correlations between esds in cell parameters are only
 used when they are defined by crystal symmetry.  An approximate (isotropic)
 treatment of cell esds is used for estimating esds involving l.s. planes.
;
loop_
  _geom_bond_atom_site_label_1
  _geom_bond_atom_site_label_2
  _geom_bond_distance
  _geom_bond_site_symmetry_2
  _geom_bond_publ_flag
 Cl2 C10 1.7333(16) . ?
 O2 C11 1.225(2) . ?
 N2 H2 0.82(2) . ?
 N2 C9 1.323(2) . ?
 N2 C12 1.457(2) . ?
 C9 C10 1.373(2) . ?
 C9 C11 1.528(2) 2_667 ?
 C10 C11 1.413(2) . ?
 C12 H12A 0.956(19) . ?
 C12 H12B 1.04(2) . ?
 C12 C13 1.504(3) . ?
 C13 H13A 0.97(2) . ?
 C13 H13B 0.98(2) . ?
 C13 C14 1.515(3) . ?
 C14 H14A 0.96(3) . ?
 C14 H14B 0.94(3) . ?
 C14 C15 1.496(4) . ?
 C15 H15A 0.94(3) . ?
 C15 H15B 0.90(4) . ?
 C15 C16 1.501(4) . ?
 C16 H16A 0.99(3) . ?
 C16 H16B 0.86(3) . ?
 C16 H16C 0.92(3) . ?

loop_
  _geom_angle_atom_site_label_1
  _geom_angle_atom_site_label_2
  _geom_angle_atom_site_label_3
  _geom_angle
  _geom_angle_site_symmetry_1
  _geom_angle_site_symmetry_3
  _geom_angle_publ_flag
 C9 N2 H2 110.0(15) . . ?
 C9 N2 C12 132.10(17) . . ?
 C12 N2 H2 116.9(15) . . ?
 N2 C9 C10 130.49(16) . . ?
 N2 C9 C11 110.81(15) . 2_667 ?
 C10 C9 C11 118.69(14) . 2_667 ?
 C9 C10 Cl2 123.73(13) . . ?
 C9 C10 C11 121.77(15) . . ?
 C11 C10 Cl2 114.50(12) . . ?
 O2 C11 C9 117.03(15) . 2_667 ?
 O2 C11 C10 123.43(16) . . ?
 C10 C11 C9 119.54(14) . 2_667 ?
 N2 C12 H12A 110.0(11) . . ?
 N2 C12 H12B 104.1(11) . . ?
 N2 C12 C13 111.59(17) . . ?
 H12A C12 H12B 106.3(16) . . ?
 C13 C12 H12A 111.9(11) . . ?
 C13 C12 H12B 112.6(11) . . ?
 C12 C13 H13A 108.6(14) . . ?
 C12 C13 H13B 107.8(14) . . ?
 C12 C13 C14 113.06(18) . . ?
 H13A C13 H13B 109.2(19) . . ?
 C14 C13 H13A 108.1(14) . . ?
 C14 C13 H13B 109.9(13) . . ?
 C13 C14 H14A 107.3(14) . . ?
 C13 C14 H14B 109.0(16) . . ?
 H14A C14 H14B 103(2) . . ?
 C15 C14 C13 114.0(2) . . ?
 C15 C14 H14A 114.9(14) . . ?
 C15 C14 H14B 108.1(16) . . ?
 C14 C15 H15A 111.8(19) . . ?
 C14 C15 H15B 107(3) . . ?
 C14 C15 C16 115.6(3) . . ?
 H15A C15 H15B 96(3) . . ?
 C16 C15 H15A 109(2) . . ?
 C16 C15 H15B 116(2) . . ?
 C15 C16 H16A 111.0(19) . . ?
 C15 C16 H16B 108(2) . . ?
 C15 C16 H16C 108(2) . . ?
 H16A C16 H16B 106(3) . . ?
 H16A C16 H16C 105(3) . . ?
 H16B C16 H16C 118(3) . . ?

loop_
  _geom_torsion_atom_site_label_1
  _geom_torsion_atom_site_label_2
  _geom_torsion_atom_site_label_3
  _geom_torsion_atom_site_label_4
  _geom_torsion
  _geom_torsion_site_symmetry_1
  _geom_torsion_site_symmetry_2
  _geom_torsion_site_symmetry_3
  _geom_torsion_site_symmetry_4
  _geom_torsion_publ_flag
 Cl2 C10 C11 O2 0.1(2) . . . . ?
 Cl2 C10 C11 C9 179.56(11) . . . 2_667 ?
 N2 C9 C10 Cl2 0.2(3) . . . . ?
 N2 C9 C10 C11 179.08(18) . . . . ?
 N2 C12 C13 C14 179.61(18) . . . . ?
 C9 N2 C12 C13 82.7(3) . . . . ?
 C9 C10 C11 O2 -178.95(18) . . . . ?
 C9 C10 C11 C9 0.5(3) . . . 2_667 ?
 C11 C9 C10 Cl2 -179.46(12) 2_667 . . . ?
 C11 C9 C10 C11 -0.5(3) 2_667 . . . ?
 C12 N2 C9 C10 8.9(3) . . . . ?
 C12 N2 C9 C11 -171.49(19) . . . 2_667 ?
 C12 C13 C14 C15 -176.2(2) . . . . ?
 C13 C14 C15 C16 -174.6(3) . . . . ?

_shelx_res_file
;
TITL 33_a.res in P-1
    33.res
    created by SHELXL-2018/3 at 21:47:05 on 23-Mar-2024
REM Old TITL 33 in P-1
REM SHELXT solution in P-1
REM R1 0.169, Rweak 0.008, Alpha 0.032, Orientation as input
REM Formula found by SHELXT: C8 N O Cl
CELL 0.71073 4.7504 7.4872 12.7374 104.371 97.697 91.279
ZERR 1 0.0016 0.0025 0.0042 0.003 0.004 0.004
LATT 1
SFAC C H Cl N O
UNIT 16 24 2 2 2

L.S. 40
PLAN  2
SIZE 0.1 0.2 0.2
TEMP 23
CONF
list 4
MORE -1
BOND $H
fmap 2 53
acta
REM <olex2.extras>
REM <HklSrc "%.\\33.hkl">
REM </olex2.extras>

WGHT    0.049200    0.062600
FVAR       1.37079
CL2   3    0.869330    0.342262    0.811376    11.00000    0.07111    0.05794 =
         0.04969    0.01256    0.03017    0.01494
O2    5    0.566440    0.141638    0.929273    11.00000    0.09748    0.04036 =
         0.06602    0.01449    0.03982    0.01415
N2    4    0.744936    0.765035    0.919072    11.00000    0.06763    0.04506 =
         0.05210    0.01490    0.02517    0.00498
H2    2    0.684615    0.861912    0.952120    11.00000    0.05977
C9    1    0.639421    0.624288    0.949874    11.00000    0.04356    0.04526 =
         0.03701    0.01310    0.00904    0.00473
C10   1    0.669475    0.438027    0.913458    11.00000    0.04599    0.04525 =
         0.03531    0.00975    0.01459    0.00776
C11   1    0.540689    0.308423    0.958783    11.00000    0.05023    0.04230 =
         0.04108    0.01182    0.01281    0.00789
C12   1    0.897676    0.773858    0.828462    11.00000    0.05956    0.05329 =
         0.05376    0.01831    0.02259    0.00004
H12A  2    1.034769    0.681610    0.819983    11.00000    0.04833
H12B  2    1.012434    0.900185    0.855016    11.00000    0.06200
C13   1    0.697141    0.757833    0.724172    11.00000    0.05862    0.06277 =
         0.05823    0.02387    0.01832    0.00541
H13A  2    0.589286    0.639730    0.705731    11.00000    0.07742
H13B  2    0.566617    0.857474    0.737599    11.00000    0.07385
C14   1    0.848624    0.767782    0.628214    11.00000    0.07002    0.06342 =
         0.05542    0.02066    0.02123    0.00700
H14A  2    0.984486    0.871925    0.652791    11.00000    0.08029
H14B  2    0.964020    0.667590    0.613618    11.00000    0.08865
C15   1    0.652733    0.764439    0.525397    11.00000    0.08206    0.10214 =
         0.06316    0.03464    0.01610    0.01195
H15A  2    0.510984    0.667511    0.508865    11.00000    0.12017
H15B  2    0.535827    0.856394    0.541713    11.00000    0.14448
C16   1    0.793577    0.756528    0.425768    11.00000    0.11012    0.08736 =
         0.05294    0.01870    0.02044    0.00307
H16A  2    0.651683    0.759199    0.361900    11.00000    0.11840
H16B  2    0.871509    0.652215    0.409013    11.00000    0.11426
H16C  2    0.907765    0.863177    0.438852    11.00000    0.11462
HKLF 4


REM  33_a.res in P-1
REM wR2 = 0.1002, GooF = S = 1.069, Restrained GooF = 1.069 for all data
REM R1 = 0.0373 for 1493 Fo > 4sig(Fo) and 0.0506 for all 1930 data
REM 148 parameters refined using 0 restraints

END

WGHT      0.0492      0.0626

REM Highest difference peak  0.203,  deepest hole -0.168,  1-sigma level  0.037
Q1    1   0.6210  0.5207  0.9176  11.00000  0.05    0.20
Q2    1   0.6946  0.5261  0.9401  11.00000  0.05    0.20
;
_shelx_res_checksum                40626
_shelx_hkl_file
;
  -1   0   0   48.40    1.40
  -1   0   0   49.70    1.50
  -1   0   0   49.80    1.50
  -1   0   0   47.80    1.40
  -2   0   0  122.29    2.90
  -2   0   0  125.59    2.90
  -2   0   0  127.89    3.00
  -2   0   0  124.49    3.00
  -3   0   0   33.30    2.10
  -3   0   0   33.00    2.00
  -3   0   0   29.40    2.00
  -3   0   0   29.80    1.90
  -4   0   0  130.99    4.30
  -4   0   0  131.99    4.50
  -4   0   0  124.49    4.20
  -5   0   0   25.60    3.20
   5  -1   0    6.50    2.40
  -5   1   0    5.10    2.10
   4  -1   0  173.68    4.70
   4  -1   0  173.28    5.30
  -4   1   0  174.48    5.10
  -4   1   0  177.08    5.00
   3  -1   0  244.68    5.10
  -3   1   0  238.78    5.20
  -3   1   0  239.88    5.40
   2  -1   0   14.40    1.00
  -2   1   0   12.90    1.10
  -2   1   0   12.20    1.20
  -2   1   0   17.70    1.40
   1  -1   0 1133.89   16.10
  -1   1   0 1133.09   15.90
  -1   1   0 1112.29   16.30
  -1   1   0 1125.09   16.30
   0  -1   0  824.32   11.90
   0  -1   0  852.01   12.20
   0   1   0  846.12   12.10
   0   1   0  831.82   12.10
  -1  -1   0 2083.19   30.00
  -1  -1   0 2106.59   30.00
   1   1   0 2160.98   29.70
  -2  -1   0  237.88    4.30
  -2  -1   0  242.48    4.90
  -2  -1   0  245.28    5.10
   2   1   0  251.67    4.70
  -3  -1   0  174.18    4.50
  -3  -1   0  173.08    3.90
  -3  -1   0  173.58    4.70
   3   1   0  171.28    4.10
  -4  -1   0    3.00    1.80
  -4  -1   0    5.40    1.80
   4   1   0    2.10    1.20
  -5  -1   0    3.20    2.40
   5   1   0    4.40    1.80
   6  -2   0    8.20    4.90
  -6   2   0    6.60    2.60
   5  -2   0    1.10    2.40
  -5   2   0   -1.50    2.00
   4  -2   0    5.50    2.10
  -4   2   0    9.80    2.00
   3  -2   0  179.08    4.20
   3  -2   0  184.18    4.80
  -3   2   0  170.78    4.00
  -3   2   0  170.68    4.60
   2  -2   0 1587.04   23.40
   2  -2   0 1483.45   22.90
  -2   2   0 1628.84   23.40
  -2   2   0 1585.34   22.50
   1  -2   0  331.87    5.80
   1  -2   0  331.37    5.50
  -1   2   0  327.27    5.80
   0  -2   0 8561.24  119.09
   0  -2   0 8361.86  117.59
   0   2   0 8409.46  118.19
   0   2   0 8513.25  116.99
  -1  -2   0 1029.70   15.60
  -1  -2   0 1042.20   15.70
   1   2   0 1010.10   15.10
  -2  -2   0  237.88    5.40
  -2  -2   0  244.08    5.30
   2   2   0  240.28    4.70
  -3  -2   0   31.20    2.40
  -3  -2   0   30.10    2.40
   3   2   0   29.00    1.90
  -4  -2   0    2.30    1.70
  -4  -2   0    0.70    1.70
   4   2   0    1.30    1.20
  -5  -2   0   11.40    2.80
   5  -3   0   -1.10    2.50
  -5   3   0    1.20    2.20
   4  -3   0  108.19    4.80
  -4   3   0  100.29    4.30
   3  -3   0   45.30    3.00
   3  -3   0   47.90    2.20
  -3   3   0   47.60    2.70
   2  -3   0    6.60    1.40
   2  -3   0    8.60    1.10
  -2   3   0    5.40    1.20
   1  -3   0  581.64    9.40
   1  -3   0  575.74    9.50
  -1   3   0  565.54    8.70
  -1   3   0  574.04    9.60
   0  -3   0  133.59    2.80
   0  -3   0  140.19    3.30
   0   3   0  133.59    3.00
   0   3   0  133.69    3.10
  -1  -3   0 2662.33   38.30
   1   3   0 2687.73   38.20
   1   3   0 2591.24   37.60
  -2  -3   0   45.90    2.40
   2   3   0   51.29    2.10
  -3  -3   0   98.79    3.90
  -3  -3   0   96.29    4.00
   3   3   0   98.99    3.30
  -4  -3   0    4.80    2.10
   4   3   0    6.90    1.70
  -5  -3   0    1.00    2.30
   5  -4   0   -0.90    2.60
  -5   4   0   -4.80    1.90
   4  -4   0   92.09    4.90
  -4   4   0   90.29    4.50
   3  -4   0    7.40    2.00
   3  -4   0    3.80    1.20
  -3   4   0    6.00    1.70
   2  -4   0  979.10   15.50
   2  -4   0  983.70   16.00
  -2   4   0  970.30   16.00
   1  -4   0   80.49    2.70
   1  -4   0   80.49    2.70
  -1   4   0   81.29    2.20
  -1   4   0   78.99    2.80
   0  -4   0    6.50    1.20
   0  -4   0    7.20    0.90
   0   4   0    6.60    1.10
   0   4   0    7.10    1.20
  -1  -4   0  261.97    6.00
   1   4   0  261.97    5.40
   1   4   0  272.87    5.90
  -2  -4   0    7.50    1.60
   2   4   0    5.30    1.70
   2   4   0    6.50    1.30
  -3  -4   0   39.00    3.20
   3   4   0   31.60    2.40
   3   4   0   33.80    3.30
  -4  -4   0    4.20    2.20
   4   4   0   -0.60    2.40
  -5  -4   0    1.30    2.50
   5   4   0    1.40    3.50
   5  -5   0    0.20    2.90
  -5   5   0   -3.90    2.40
   4  -5   0   18.10    3.00
  -4   5   0   27.00    3.10
   3  -5   0  133.59    5.00
  -3   5   0  128.19    4.80
   2  -5   0   44.30    2.50
   2  -5   0   41.80    2.70
  -2   5   0   40.60    2.70
   1  -5   0  589.04   10.70
   1  -5   0  577.34   10.30
  -1   5   0  605.04   10.80
   0  -5   0   10.10    1.60
   0  -5   0    7.90    1.10
   0   5   0    8.80    1.40
   0   5   0   10.80    1.50
  -1  -5   0  313.27    7.20
   1   5   0  306.17    6.50
   1   5   0  304.77    6.80
  -2  -5   0  329.67    7.90
   2   5   0  322.67    6.90
   2   5   0  323.57    7.80
  -3  -5   0    0.00    1.80
   3   5   0    0.90    1.90
   3   5   0    1.20    1.40
  -4  -5   0   -1.00    2.20
   4   5   0   -1.70    2.20
   4  -6   0   15.90    3.20
  -4   6   0    9.10    2.50
   3  -6   0   37.70    3.30
  -3   6   0   32.70    3.20
   2  -6   0    1.50    1.40
   2  -6   0   -0.80    1.50
  -2   6   0   -1.60    1.40
   1  -6   0  115.29    4.10
   1  -6   0  112.49    3.70
  -1   6   0  115.19    4.20
   0  -6   0    4.50    1.50
   0   6   0    3.20    1.40
   0   6   0    5.50    1.40
  -1  -6   0   38.60    3.00
   1   6   0   36.10    2.70
   1   6   0   37.00    2.50
  -2  -6   0  140.99    5.50
   2   6   0  140.59    4.60
   2   6   0  141.39    5.20
  -3  -6   0   46.50    4.20
   3   6   0   36.50    3.70
  -4  -6   0    8.20    2.90
   4   6   0    1.00    2.30
   4  -7   0   17.80    3.40
  -4   7   0   15.70    3.00
   3  -7   0    0.90    2.20
  -3   7   0    1.50    2.10
   2  -7   0    4.90    1.90
   2  -7   0    5.00    1.80
  -2   7   0    3.90    1.90
   1  -7   0  444.46    9.90
  -1   7   0  445.86    9.80
   0  -7   0   53.39    4.00
   0   7   0   42.30    3.00
  -1  -7   0    5.10    2.20
   1   7   0    2.80    1.60
   1   7   0    4.40    1.80
  -2  -7   0   17.70    3.10
   2   7   0   14.30    2.30
   2   7   0   13.90    2.70
  -3  -7   0   10.90    3.10
   3   7   0    7.40    2.40
   3  -8   0    4.80    2.50
  -3   8   0    6.00    2.50
   2  -8   0   13.70    2.60
  -2   8   0   12.60    2.70
   1  -8   0    0.50    1.90
  -1   8   0   -0.30    1.70
   0  -8   0   11.60    2.60
   0   8   0   11.80    2.40
  -1  -8   0    1.20    2.40
   1   8   0    1.90    1.80
  -2  -8   0   16.50    3.30
   2   8   0   18.80    3.00
   1  -9   0   13.80    3.00
  -1   9   0   17.00    2.90
   0  -9   0   41.20    4.30
   0   9   0   37.20    3.80
  -1  -9   0   -0.40    2.40
  -1  -9   1   10.40    3.00
   0   9  -1    3.40    2.20
   0  -9   1    5.90    2.50
  -1   9  -1   14.70    2.70
  -2   9  -1   34.30    3.80
   3   8  -1    2.00    2.50
   2   8  -1    4.70    2.50
  -2  -8   1    6.80    2.60
   1   8  -1   11.00    2.60
  -1  -8   1   12.90    2.80
   0   8  -1    0.70    1.70
   0  -8   1    2.10    1.90
  -1   8  -1    3.40    1.90
   1  -8   1    4.40    2.00
  -2   8  -1    3.50    2.10
   2  -8   1    8.40    2.20
  -3   8  -1    1.70    2.30
   3  -8   1    2.60    2.30
   3   7  -1   -1.70    2.20
  -3  -7   1   -0.40    2.30
   2   7  -1    7.50    2.20
  -2  -7   1   11.00    2.60
   1   7  -1   73.69    3.50
   1   7  -1   75.79    3.70
  -1  -7   1   74.09    4.20
   0   7  -1   55.29    3.20
   0  -7   1   54.89    3.60
  -1   7  -1   33.00    2.90
   1  -7   1   32.20    3.00
   1  -7   1   28.80    2.50
  -2   7  -1  159.68    5.60
   2  -7   1  155.38    5.20
  -3   7  -1    5.50    2.20
   3  -7   1   10.60    2.50
  -4   7  -1   11.40    2.80
   4  -7   1    8.80    3.10
   4   6  -1   11.50    3.10
  -4  -6   1    9.30    2.90
   3   6  -1    2.30    2.20
  -3  -6   1    0.50    2.20
   2   6  -1  146.19    5.30
   2   6  -1  153.08    4.60
  -2  -6   1  163.28    5.60
   1   6  -1   56.79    2.80
   1   6  -1   58.39    3.10
  -1  -6   1   50.89    3.30
   0   6  -1  140.69    4.40
   0   6  -1  140.19    4.20
   0  -6   1  157.68    4.80
   0  -6   1  142.39    3.80
  -1   6  -1    3.90    1.40
   1  -6   1    5.40    1.50
   1  -6   1    3.40    1.30
  -2   6  -1  125.99    4.60
   2  -6   1  132.49    4.60
   2  -6   1  129.19    4.20
  -3   6  -1   24.80    3.00
   3  -6   1   22.50    2.90
  -4   6  -1    0.30    2.20
   4  -6   1   -2.80    2.40
  -5  -5   1   15.30    3.20
   4   5  -1    0.30    2.40
  -4  -5   1    1.20    2.20
   3   5  -1   18.60    2.90
  -3  -5   1   19.20    2.80
   2   5  -1  138.59    4.70
   2   5  -1  122.99    3.70
  -2  -5   1  129.59    4.70
   1   5  -1  160.78    4.20
   1   5  -1  157.78    4.60
  -1  -5   1  177.38    5.00
   0   5  -1  388.86    7.50
   0   5  -1  371.16    7.30
   0  -5   1  380.56    7.70
   0  -5   1  369.16    6.80
  -1   5  -1   76.89    2.50
  -1   5  -1   82.89    3.10
   1  -5   1   77.19    2.90
   1  -5   1   77.69    3.00
  -2   5  -1   -1.40    1.20
   2  -5   1   -0.10    1.40
   2  -5   1    1.40    1.00
  -3   5  -1    1.10    1.70
   3  -5   1   -1.20    1.80
  -4   5  -1  109.99    5.10
   4  -5   1  122.59    5.60
  -5   5  -1   -2.10    2.50
   5  -5   1    2.60    3.00
   5   4  -1   15.20    4.20
  -5  -4   1    6.00    2.70
   4   4  -1   59.59    4.70
  -4  -4   1   71.79    4.30
   3   4  -1   10.70    1.50
   3   4  -1   15.20    2.50
  -3  -4   1   18.10    2.50
   2   4  -1   17.60    2.20
   2   4  -1   23.00    1.80
  -2  -4   1   15.80    1.90
   1   4  -1   10.10    1.20
   1   4  -1   11.10    1.60
  -1  -4   1    6.80    1.30
   0   4  -1 1471.35   21.70
   0   4  -1 1446.26   21.60
   0  -4   1 1410.16   21.20
   0  -4   1 1459.95   22.00
  -1   4  -1    4.20    1.10
  -1   4  -1    8.20    1.10
   1  -4   1    6.10    1.10
   1  -4   1    7.30    1.30
  -2   4  -1   10.30    1.10
  -2   4  -1    6.60    1.40
   2  -4   1    8.20    1.10
   2  -4   1   11.10    1.70
  -3   4  -1  161.98    5.00
   3  -4   1  154.88    5.00
  -4   4  -1   92.39    4.50
   4  -4   1   97.59    4.90
  -5   4  -1    1.70    2.50
   5  -4   1    3.50    2.80
   5   3  -1    1.10    3.30
  -5  -3   1    2.10    2.30
   4   3  -1   -2.00    2.00
  -4  -3   1   -1.10    1.80
   3   3  -1    1.60    1.00
  -3  -3   1    0.50    1.30
   2   3  -1  499.65    9.60
   2   3  -1  535.55    8.70
  -2  -3   1  513.65    9.60
   1   3  -1   81.69    2.20
   1   3  -1   79.49    2.70
  -1  -3   1   80.49    2.70
   0   3  -1  443.16    7.40
   0   3  -1  449.26    7.40
   0  -3   1  443.86    7.60
   0  -3   1  434.96    7.10
  -1   3  -1   47.90    1.60
  -1   3  -1   47.60    2.00
   1  -3   1   49.40    2.00
   1  -3   1   51.59    1.80
  -2   3  -1   97.99    2.50
  -2   3  -1   99.19    3.20
   2  -3   1   97.39    2.50
   2  -3   1   98.49    3.20
  -3   3  -1   65.39    3.10
  -3   3  -1   68.69    2.50
   3  -3   1   60.99    3.20
   3  -3   1   60.59    2.60
  -4   3  -1    1.30    1.80
   4  -3   1    1.50    2.00
  -5   3  -1    8.00    2.60
   5  -3   1   13.10    2.90
  -5  -2   1    4.90    2.30
   4   2  -1   95.29    3.40
  -4  -2   1   96.99    4.20
   3   2  -1   26.30    1.70
  -3  -2   1   27.20    2.40
  -3  -2   1   28.10    2.40
  -3  -2   1   25.80    1.60
   2   2  -1 1439.86   21.10
  -2  -2   1 1461.05   22.10
  -2  -2   1 1451.65   20.80
   1   2  -1   41.00    1.80
   1   2  -1   43.50    1.30
  -1  -2   1   41.80    1.70
  -1  -2   1   41.00    1.20
   0   2  -1 1655.83   23.80
   0   2  -1 1691.43   23.70
   0  -2   1 1668.23   23.60
   0  -2   1 1674.03   23.80
  -1   2  -1 3061.89   43.40
  -1   2  -1 3126.99   43.50
   1  -2   1 3151.18   43.50
   1  -2   1 3035.20   43.00
  -2   2  -1  179.18    4.10
  -2   2  -1  176.28    3.60
   2  -2   1  179.58    3.50
   2  -2   1  177.08    4.20
  -3   2  -1   -0.10    1.10
  -3   2  -1   -1.10    0.90
   3  -2   1   -1.10    1.30
   3  -2   1    0.30    0.70
  -4   2  -1   60.69    3.50
  -4   2  -1   53.79    3.30
   4  -2   1   56.19    3.70
  -5   2  -1    8.20    2.50
   5  -2   1    9.70    2.70
   4   1  -1    7.90    1.50
  -4  -1   1   10.60    2.00
  -4  -1   1    9.00    2.10
  -4  -1   1    6.90    1.60
  -3  -1   1  182.68    4.10
  -3  -1   1  185.98    4.70
  -3  -1   1  184.68    4.80
  -2  -1   1   61.59    2.30
  -2  -1   1   64.49    1.90
  -2  -1   1   64.69    2.30
   1   1  -1   62.19    1.40
  -1  -1   1   63.79    2.00
  -1  -1   1   61.19    1.50
   0   1  -1  285.97    4.50
   0   1  -1  289.97    4.30
   0  -1   1  288.07    4.40
   0  -1   1  292.57    4.40
  -1   1  -1  237.78    4.00
  -1   1  -1  232.28    4.20
   1  -1   1  242.98    3.70
   1  -1   1  229.58    4.20
  -2   1  -1   44.90    2.00
  -2   1  -1   45.70    1.70
   2  -1   1   43.30    2.00
  -3   1  -1    4.30    1.40
  -3   1  -1    4.30    1.20
   3  -1   1    4.10    1.30
  -4   1  -1  172.88    5.20
  -4   1  -1  181.58    5.20
   4  -1   1  177.58    5.30
  -5   1  -1    2.90    2.10
   5  -1   1   -5.00    1.90
   5   0  -1   48.80    4.90
  -4   0   1    0.50    1.30
  -4   0   1    1.40    1.40
  -4   0   1    1.70    1.50
  -4   0   1    0.50    1.60
  -3   0   1  175.18    4.30
  -3   0   1  171.98    4.20
  -3   0   1  176.38    4.30
  -3   0   1  170.08    4.10
  -2   0   1  511.75    8.30
  -2   0   1  521.95    8.50
  -2   0   1  516.25    8.40
  -2   0   1  520.25    8.50
  -1   0   1 1954.30   27.90
  -1   0   1 2046.00   28.10
  -1   0   1 2005.20   28.00
  -1   0   1 1992.00   27.80
   0   0  -1 2262.17   33.20
   0   0  -1 2380.56   33.10
   0   0   1 2372.86   32.40
   0   0   1 2400.96   32.40
  -1   0  -1 8472.35  116.39
  -1   0  -1 8343.46  115.49
  -1   0  -1 8394.76  118.49
   1   0   1 8457.85  115.39
  -2   0  -1   39.70    1.60
  -2   0  -1   39.80    1.80
  -2   0  -1   44.30    1.90
   2   0   1   41.00    1.70
  -3   0  -1  135.69    3.60
  -3   0  -1  133.69    3.90
  -3   0  -1  133.19    3.80
   3   0   1  141.89    3.70
  -4   0  -1   15.60    2.30
   4   0   1   15.50    2.10
  -5   0  -1    5.20    2.30
   5   0   1    3.40    2.00
   6   0   1   12.60    4.00
   5  -1  -1   28.90    3.20
  -5   1   1   25.20    2.80
   4  -1  -1    6.80    1.50
  -4   1   1    7.90    1.80
  -4   1   1    4.40    1.60
   3  -1  -1  951.10   14.90
  -3   1   1  913.31   14.80
  -3   1   1  916.81   14.60
  -3   1   1  929.11   15.00
   2  -1  -1   14.10    1.10
  -2   1   1   12.80    1.20
  -2   1   1    9.90    0.90
  -2   1   1   14.50    1.30
   1  -1  -1 1500.65   21.40
  -1   1   1 1492.55   21.40
  -1   1   1 1505.35   21.50
   0  -1  -1  662.33    9.80
   0  -1  -1  662.53    9.50
   0   1   1  684.33    9.40
   0   1   1  640.84    9.70
  -1  -1  -1 1842.22   26.40
  -1  -1  -1 1840.12   26.30
   1   1   1 1846.82   26.20
  -2  -1  -1  325.87    6.30
  -2  -1  -1  326.27    6.10
   2   1   1  324.47    6.00
  -3  -1  -1    1.90    1.30
  -3  -1  -1    4.00    1.40
   3   1   1    4.50    1.10
   3   1   1    3.10    1.10
  -4  -1  -1    7.50    2.00
  -4  -1  -1    7.30    1.80
   4   1   1    8.30    1.70
  -5  -1  -1    4.00    2.40
   5   1   1    2.70    1.90
   6  -2  -1    2.20    3.10
  -6   2   1    0.00    2.50
   5  -2  -1   34.30    3.60
  -5   2   1   31.10    3.20
   4  -2  -1   19.10    2.00
  -4   2   1   19.80    2.30
   3  -2  -1   98.19    3.10
  -3   2   1   96.59    3.40
  -3   2   1   99.39    3.40
   2  -2  -1    0.10    0.60
  -2   2   1    0.70    1.00
  -2   2   1    1.00    0.90
   1  -2  -1 2388.86   33.80
  -1   2   1 2350.66   33.90
  -1   2   1 2407.56   33.80
   0  -2  -1  777.42   11.30
   0  -2  -1  791.52   12.00
   0   2   1  776.82   11.80
  -1  -2  -1   -0.50    0.70
  -1  -2  -1    0.10    0.70
   1   2   1    0.40    0.60
  -2  -2  -1   23.50    1.80
  -2  -2  -1   21.60    1.80
   2   2   1   22.50    1.60
  -3  -2  -1  266.97    6.50
  -3  -2  -1  267.57    6.30
   3   2   1  261.97    5.80
  -4  -2  -1    5.00    2.10
  -4  -2  -1    5.60    2.00
   4   2   1    9.30    1.80
  -5  -2  -1    6.60    2.70
   5   2   1    4.90    2.10
   5  -3  -1   76.39    5.40
  -5   3   1   82.99    4.60
   4  -3  -1   93.59    4.60
  -4   3   1   93.09    4.10
   3  -3  -1    8.90    1.70
   3  -3  -1    9.60    1.40
  -3   3   1   13.10    1.90
   2  -3  -1   75.99    2.50
  -2   3   1   66.89    2.70
   1  -3  -1  437.86    7.60
   1  -3  -1  429.86    7.50
  -1   3   1  426.16    7.70
   0  -3  -1 1084.79   16.00
   0  -3  -1 1112.49   17.00
   0   3   1 1108.79   16.40
   0   3   1 1108.99   16.70
  -1  -3  -1   -0.20    0.90
  -1  -3  -1    0.10    0.80
   1   3   1   -0.20    0.70
  -2  -3  -1  223.18    5.50
  -2  -3  -1  240.68    5.70
   2   3   1  233.48    5.10
  -3  -3  -1   62.89    3.40
  -3  -3  -1   72.39    3.50
   3   3   1   71.29    3.00
  -4  -3  -1   -1.10    1.80
  -4  -3  -1    1.60    2.10
   4   3   1    1.60    1.60
  -5  -3  -1   -2.40    2.30
   5  -4  -1    7.60    3.10
  -5   4   1    3.30    2.40
   4  -4  -1   44.70    3.80
  -4   4   1   45.30    3.50
   3  -4  -1  293.87    6.60
   3  -4  -1  305.37    7.30
  -3   4   1  316.77    7.30
   2  -4  -1  229.88    5.40
   2  -4  -1  244.08    5.70
  -2   4   1  244.68    5.80
   1  -4  -1  283.17    5.70
   1  -4  -1  284.07    6.00
  -1   4   1  286.47    6.10
   0  -4  -1   21.80    1.80
   0  -4  -1   19.60    1.30
   0   4   1   21.20    1.60
   0   4   1   21.50    1.80
  -1  -4  -1  249.08    5.90
   1   4   1  255.17    5.70
   1   4   1  254.27    5.50
  -2  -4  -1   47.90    2.80
   2   4   1   48.70    2.50
  -3  -4  -1   -0.30    1.70
   3   4   1    1.60    1.40
  -4  -4  -1    8.10    2.50
   4   4   1    9.10    2.20
  -5  -4  -1    0.00    2.70
   5   4   1    0.70    3.30
   5  -5  -1   29.20    4.00
  -5   5   1   22.50    3.30
   4  -5  -1    8.60    2.70
  -4   5   1    8.90    2.50
   3  -5  -1  220.68    6.40
   3  -5  -1  211.88    5.70
  -3   5   1  221.88    6.20
   2  -5  -1    1.60    1.30
   2  -5  -1    2.90    1.50
  -2   5   1    4.20    1.50
   1  -5  -1   17.20    2.00
   1  -5  -1   14.40    1.60
  -1   5   1   11.20    1.70
   0  -5  -1  483.85    9.40
   0  -5  -1  466.15    8.00
   0   5   1  486.65    9.10
   0   5   1  476.75    8.60
  -1  -5  -1   54.59    3.00
   1   5   1   59.29    2.90
   1   5   1   59.99    2.80
  -2  -5  -1   38.80    3.00
   2   5   1   32.80    2.50
   2   5   1   37.90    3.40
  -3  -5  -1   47.90    4.00
   3   5   1   48.70    3.10
   3   5   1   33.00    3.30
  -4  -5  -1    4.90    2.60
   4   5   1    3.80    2.70
   4  -6  -1   35.90    3.90
  -4   6   1   27.90    3.40
   3  -6  -1    1.00    1.90
  -3   6   1    3.30    2.00
   2  -6  -1   12.90    2.00
   2  -6  -1   15.10    2.20
  -2   6   1   15.80    2.40
   1  -6  -1   86.29    3.80
   1  -6  -1   83.09    3.30
  -1   6   1   86.99    3.80
   0  -6  -1    4.80    1.60
   0   6   1    3.90    1.60
  -1  -6  -1    6.60    2.00
   1   6   1    9.50    1.90
   1   6   1    6.80    1.80
  -2  -6  -1    5.50    2.20
   2   6   1    9.90    2.00
   2   6   1    8.10    2.20
  -3  -6  -1   53.79    4.30
   3   6   1   54.39    4.30
   3   6   1   56.39    3.80
  -4  -6  -1    1.50    2.60
   4   6   1   -1.00    2.30
   4  -7  -1    0.20    2.50
  -4   7   1    2.80    2.70
   3  -7  -1   18.30    2.90
  -3   7   1   19.90    3.00
   2  -7  -1   32.10    3.20
   2  -7  -1   31.70    2.90
  -2   7   1   38.00    3.60
   1  -7  -1  127.39    5.10
  -1   7   1  120.79    4.90
   0  -7  -1   87.29    4.50
   0   7   1   90.49    4.20
  -1  -7  -1   27.80    3.30
   1   7   1   20.80    2.70
   1   7   1   21.00    2.60
  -2  -7  -1   15.10    3.20
   2   7   1   12.70    2.50
   2   7   1   12.00    2.40
  -3  -7  -1    0.60    2.50
   3   7   1    0.90    2.20
   3  -8  -1   12.80    2.90
  -3   8   1   14.90    3.10
   2  -8  -1    6.90    3.30
  -2   8   1    8.00    2.50
   1  -8  -1    2.70    2.20
  -1   8   1    2.20    2.00
   0  -8  -1    4.30    2.20
   0   8   1    0.30    1.90
  -1  -8  -1   11.10    2.90
   1   8   1   12.20    2.60
  -2  -8  -1    1.70    2.70
   2   8   1    1.80    2.60
   1  -9  -1   27.60    3.60
  -1   9   1   32.10    3.70
   0  -9  -1    5.00    2.70
   0   9   1    3.60    2.40
   1   9   1    3.10    2.40
  -1  -9   2    3.70    2.40
   0  -9   2   10.10    2.70
  -1   9  -2   13.80    2.70
  -2   9  -2    7.20    2.50
   3   8  -2    1.40    2.30
   2   8  -2   -0.50    1.80
  -2  -8   2    0.10    2.10
   1   8  -2   41.10    3.70
  -1  -8   2   47.20    4.30
   0   8  -2    2.00    1.70
   0  -8   2    2.10    1.90
  -1   8  -2   -0.50    1.70
  -2   8  -2   10.60    2.30
   2  -8   2    6.50    2.20
  -3   8  -2   10.20    2.70
   3  -8   2    8.70    2.70
   3   7  -2    6.70    2.60
  -3  -7   2    6.10    2.70
   2   7  -2   39.80    3.60
  -2  -7   2   53.59    4.60
   1   7  -2    5.20    1.50
   1   7  -2    4.00    1.80
  -1  -7   2    5.60    2.00
   0   7  -2   -0.20    1.20
   0   7  -2    0.00    1.30
   0  -7   2   -0.60    1.50
  -1   7  -2    6.50    1.70
   1  -7   2    7.20    1.70
   1  -7   2    5.40    1.70
  -2   7  -2  205.58    6.20
   2  -7   2  203.78    6.00
  -3   7  -2    2.50    2.10
   3  -7   2    3.70    2.30
  -4   7  -2    2.60    2.40
   4  -7   2    1.40    2.70
   4   6  -2    1.00    2.50
  -4  -6   2   -1.50    2.20
   3   6  -2   30.00    3.50
  -3  -6   2   32.10    3.60
   2   6  -2  127.19    4.80
  -2  -6   2  114.19    4.80
   1   6  -2  250.17    5.80
   1   6  -2  249.97    6.40
  -1  -6   2  265.57    6.80
   0   6  -2    3.50    1.20
   0   6  -2    5.10    1.40
   0  -6   2    0.70    1.20
   0  -6   2    2.90    1.10
  -1   6  -2   99.99    3.40
  -1   6  -2   93.69    3.60
   1  -6   2   98.09    3.60
   1  -6   2   95.29    3.50
  -2   6  -2   14.00    2.20
   2  -6   2   18.80    2.30
  -3   6  -2    8.90    2.20
   3  -6   2    6.20    2.30
  -4   6  -2   20.40    3.10
   4  -6   2   24.20    3.40
   5   5  -2    6.90    5.50
  -5  -5   2    7.20    2.90
   4   5  -2    8.40    2.80
  -4  -5   2    4.80    2.40
   3   5  -2    9.50    2.40
  -3  -5   2    7.90    2.20
   2   5  -2    7.80    1.40
   2   5  -2    7.50    2.00
  -2  -5   2    6.80    1.70
   1   5  -2  251.97    5.30
   1   5  -2  261.97    6.10
  -1  -5   2  245.28    6.10
  -1  -5   2  254.67    5.00
   0   5  -2  245.88    5.40
   0   5  -2  253.67    5.50
   0  -5   2  257.27    5.80
   0  -5   2  247.28    5.20
  -1   5  -2    0.30    1.00
  -1   5  -2    1.30    1.00
   1  -5   2    0.40    1.00
   1  -5   2    0.30    0.90
  -2   5  -2   85.79    3.50
   2  -5   2   73.29    3.40
   2  -5   2   81.89    3.50
  -3   5  -2   49.50    3.40
   3  -5   2   51.99    3.70
  -4   5  -2   69.49    4.40
   4  -5   2   69.89    4.90
  -5   5  -2   10.60    3.10
   5  -5   2   11.00    3.30
   5   4  -2   46.40    5.20
  -5  -4   2   32.00    3.70
   4   4  -2    1.70    2.60
  -4  -4   2   -0.30    2.00
   3   4  -2   62.29    3.60
  -3  -4   2   67.69    3.70
   2   4  -2  124.49    3.20
   2   4  -2  130.09    4.20
  -2  -4   2  133.69    4.20
   1   4  -2  142.59    4.00
   1   4  -2  142.99    3.30
  -1  -4   2  140.39    3.20
  -1  -4   2  143.99    4.00
   0   4  -2   23.60    1.60
   0   4  -2   24.10    1.50
   0  -4   2   22.80    1.70
   0  -4   2   19.10    1.40
  -1   4  -2  312.27    6.20
  -1   4  -2  314.97    5.80
   1  -4   2  304.07    6.10
   1  -4   2  300.17    5.70
   2  -4   2   15.50    1.80
  -3   4  -2  145.59    4.80
   3  -4   2  140.79    4.80
  -4   4  -2    1.50    2.10
   4  -4   2    1.30    2.10
  -5   4  -2   26.90    3.60
   5  -4   2   31.50    3.90
   5   3  -2   -2.40    2.90
  -5  -3   2   -0.50    2.20
   4   3  -2   -0.40    2.20
  -4  -3   2    0.90    1.80
   3   3  -2   23.10    2.50
   3   3  -2   20.00    1.60
  -3  -3   2   22.50    2.30
   2   3  -2  305.37    6.60
   2   3  -2  305.87    5.40
  -2  -3   2  312.67    6.60
  -2  -3   2  306.67    5.40
   1   3  -2   16.30    1.00
   1   3  -2   22.90    1.80
  -1  -3   2   19.90    1.60
  -1  -3   2   15.40    1.10
   0   3  -2 1457.55   21.40
   0   3  -2 1477.95   21.20
   0  -3   2 1443.16   21.20
   0  -3   2 1454.75   21.40
  -1   3  -2  511.05    8.10
  -1   3  -2  496.15    8.40
   1  -3   2  492.65    8.50
   1  -3   2  490.05    7.90
  -2   3  -2    3.00    0.80
  -2   3  -2    2.80    1.10
   2  -3   2    0.70    0.50
   2  -3   2    1.30    1.10
  -3   3  -2   13.50    1.90
  -3   3  -2   12.70    1.50
   3  -3   2   14.50    1.90
  -4   3  -2   27.80    3.00
   4  -3   2   28.30    2.90
  -5   3  -2   18.10    3.10
   5  -3   2   25.10    3.40
   5   2  -2  160.88    6.90
  -5  -2   2  142.79    5.70
   4   2  -2   34.90    3.30
  -4  -2   2   32.50    2.90
   3   2  -2    6.20    1.70
   3   2  -2   10.50    1.20
  -3  -2   2    5.60    1.10
  -3  -2   2    8.70    1.60
   2   2  -2   52.29    1.60
   2   2  -2   49.10    2.40
  -2  -2   2   52.19    1.70
  -2  -2   2   51.49    2.30
   1   2  -2 2051.49   29.50
  -1  -2   2 2002.90   28.80
  -1  -2   2 2076.19   29.50
   0   2  -2  204.88    3.50
   0   2  -2  203.78    3.80
   0  -2   2  200.78    3.70
   0  -2   2  200.58    3.70
  -1   2  -2 1003.90   14.80
  -1   2  -2 1036.80   15.00
   1  -2   2 1019.50   15.00
   1  -2   2  946.01   14.20
  -2   2  -2   52.99    2.20
  -2   2  -2   50.89    1.90
   2  -2   2   49.50    1.40
   2  -2   2   52.29    2.30
  -3   2  -2  129.69    3.70
  -3   2  -2  137.59    4.10
   3  -2   2  128.09    4.00
  -4   2  -2   71.89    3.80
  -4   2  -2   68.99    3.30
   4  -2   2   70.09    3.80
  -5   2  -2    0.90    2.20
   5  -2   2   -2.10    2.20
   5   1  -2   84.59    5.00
  -5  -1   2   68.19    4.40
  -4  -1   2    4.00    1.70
  -4  -1   2    3.30    1.40
  -3  -1   2    0.80    0.90
  -3  -1   2    1.70    1.20
  -3  -1   2    0.60    0.90
   2   1  -2  899.81   14.00
  -2  -1   2  879.21   14.00
  -2  -1   2  878.31   13.50
  -2  -1   2  913.81   13.20
   1   1  -2  446.56    7.10
  -1  -1   2  439.26    6.80
  -1  -1   2  433.76    7.10
   0   1  -2  281.17    4.70
   0   1  -2  292.77    4.40
   0  -1   2  283.37    4.70
   0  -1   2  292.67    4.40
  -1   1  -2 3189.38   44.60
  -1   1  -2 3176.98   44.60
   1  -1   2 3215.98   44.60
  -2   1  -2   50.99    2.00
  -2   1  -2   51.09    1.60
  -2   1  -2   49.80    2.20
   2  -1   2   49.60    2.00
  -3   1  -2    4.70    1.40
  -3   1  -2    8.40    1.40
  -3   1  -2    6.90    1.20
   3  -1   2    5.10    1.40
  -4   1  -2   36.30    2.90
  -4   1  -2   36.10    2.90
   4  -1   2   39.80    2.90
  -5   1  -2   19.00    2.80
   5   0  -2    7.40    1.90
  -5   0   2    7.40    2.10
  -4   0   2   34.10    2.70
  -4   0   2   33.90    2.60
  -4   0   2   29.80    2.40
  -3   0   2  404.86    7.60
  -3   0   2  408.66    7.80
  -3   0   2  407.06    7.60
  -3   0   2  404.26    7.30
  -2   0   2   24.10    1.30
  -2   0   2   22.90    1.50
  -2   0   2   29.20    1.70
   1   0  -2   -3.80    0.60
  -1   0   2   -1.40    0.70
  -1   0   2   -2.20    0.60
   0   0  -2  533.25    8.00
   0   0  -2  555.44    8.00
   0   0   2  538.85    7.90
   0   0   2  544.25    7.90
  -1   0  -2 9999.00  138.79
  -1   0  -2 9603.44  134.39
   1   0   2 9893.01  136.19
   1   0   2 9724.93  134.39
  -2   0  -2    0.70    0.80
  -2   0  -2    1.60    0.90
   2   0   2    0.70    0.80
  -3   0  -2    1.10    1.10
  -3   0  -2    1.10    1.10
   3   0   2   -0.90    1.00
  -4   0  -2   14.30    2.20
   4   0   2   14.60    2.50
   4   0   2   21.10    2.40
  -5   0  -2   12.70    2.70
   5   0   2   17.20    2.70
  -5   1   2   11.30    2.30
   4  -1  -2  129.89    4.20
  -4   1   2  128.39    4.10
  -4   1   2  128.29    4.40
   3  -1  -2  476.45    8.70
  -3   1   2  472.55    8.80
  -3   1   2  476.55    8.50
   2  -1  -2  652.93   10.50
  -2   1   2  643.24   10.50
  -2   1   2  639.64   10.30
   1  -1  -2  124.49    2.80
   0  -1  -2  851.71   12.30
   0  -1  -2  865.21   12.70
   0   1   2  872.11   12.20
   0   1   2  832.22   12.60
  -1  -1  -2    1.40    0.70
  -1  -1  -2    3.00    0.70
   1   1   2    4.40    0.80
  -2  -1  -2   -0.90    0.90
  -2  -1  -2   -0.10    0.90
   2   1   2   -0.50    0.80
  -3  -1  -2   92.49    3.30
  -3  -1  -2   90.39    3.50
   3   1   2   94.79    2.80
   3   1   2   96.19    3.30
  -4  -1  -2   14.10    2.30
   4   1   2   13.90    2.00
  -5  -1  -2   -1.00    2.10
   5   1   2    0.40    2.00
   6  -2  -2    0.90    3.00
   5  -2  -2    4.20    2.60
  -5   2   2    3.10    2.10
   4  -2  -2    5.10    1.50
  -4   2   2    6.60    1.80
  -4   2   2    9.30    1.90
   3  -2  -2   26.70    2.00
  -3   2   2   24.70    2.10
  -3   2   2   26.60    2.10
   2  -2  -2  316.57    6.10
  -2   2   2  311.67    6.10
  -2   2   2  302.37    6.10
   1  -2  -2 1264.17   18.90
  -1   2   2 1287.47   18.70
  -1   2   2 1261.17   18.90
   0  -2  -2  262.27    5.00
   0  -2  -2  252.37    4.40
   0   2   2  263.47    4.90
   0   2   2  256.07    4.20
  -1  -2  -2  429.16    7.50
  -1  -2  -2  425.76    7.60
   1   2   2  421.66    7.40
  -2  -2  -2  339.57    6.80
  -2  -2  -2  334.87    6.90
   2   2   2  332.27    6.60
  -3  -2  -2  168.28    4.90
  -3  -2  -2  169.08    5.10
   3   2   2  166.98    4.60
  -4  -2  -2    5.00    2.10
  -4  -2  -2    5.30    2.00
   4   2   2    7.00    1.90
  -5  -2  -2    1.60    2.40
   5   2   2   -1.90    1.90
   5  -3  -2   16.20    3.10
  -5   3   2   13.60    2.60
   4  -3  -2   37.80    2.80
  -4   3   2   36.80    3.00
   3  -3  -2  214.48    5.30
  -3   3   2  220.18    5.60
  -3   3   2  223.38    5.60
   2  -3  -2  304.17    6.20
  -2   3   2  305.27    6.40
  -2   3   2  305.77    6.30
   1  -3  -2   24.60    1.80
  -1   3   2   20.50    1.70
  -1   3   2   21.40    1.60
   0  -3  -2    0.00    0.60
   0  -3  -2   -0.20    0.90
   0   3   2    0.30    0.80
  -1  -3  -2  184.18    4.40
  -1  -3  -2  182.68    4.50
   1   3   2  178.28    4.20
  -2  -3  -2  154.18    4.50
  -2  -3  -2  157.08    4.50
   2   3   2  153.68    4.20
  -3  -3  -2    5.10    1.80
  -3  -3  -2    6.60    1.90
   3   3   2   10.20    1.70
  -4  -3  -2    5.50    2.30
  -4  -3  -2    8.50    2.30
   4   3   2   11.90    2.20
  -5  -3  -2    2.20    2.50
   5   3   2    3.00    3.60
   5  -4  -2    6.00    2.90
  -5   4   2    5.50    2.50
   4  -4  -2    1.70    2.20
  -4   4   2    0.70    1.80
   3  -4  -2  354.46    8.10
   3  -4  -2  355.96    7.70
  -3   4   2  358.76    7.90
   2  -4  -2   19.60    2.00
   2  -4  -2   21.70    2.00
  -2   4   2   23.10    2.10
   1  -4  -2  444.36    8.50
   1  -4  -2  441.56    8.00
  -1   4   2  453.55    8.60
   0  -4  -2   62.19    2.70
   0  -4  -2   60.99    1.90
   0   4   2   61.79    2.30
   0   4   2   59.69    2.50
  -1  -4  -2  180.58    5.00
   1   4   2  188.48    4.70
  -2  -4  -2   53.19    3.00
  -2  -4  -2   52.59    3.10
   2   4   2   50.99    2.80
  -3  -4  -2   43.70    3.80
  -3  -4  -2   34.40    3.20
   3   4   2   35.30    3.00
  -4  -4  -2    6.60    2.50
  -4  -4  -2    8.40    2.90
   4   4   2    7.50    2.30
   5  -5  -2   22.70    3.80
  -5   5   2   28.60    3.60
   4  -5  -2    0.50    2.40
  -4   5   2    2.90    2.30
   3  -5  -2   36.40    2.90
   3  -5  -2   26.40    2.80
  -3   5   2   29.20    2.90
   2  -5  -2  282.97    6.70
   2  -5  -2  288.97    6.80
  -2   5   2  280.27    6.90
   1  -5  -2   60.99    3.00
   1  -5  -2   63.19    2.80
  -1   5   2   58.49    3.00
   0  -5  -2  115.59    4.00
   0   5   2  117.49    3.90
   0   5   2  112.49    3.40
  -1  -5  -2    8.10    1.80
   1   5   2    8.20    1.70
   1   5   2    8.70    1.80
  -2  -5  -2    3.30    1.80
   2   5   2    0.20    1.60
   2   5   2    1.90    1.50
  -3  -5  -2   99.19    5.00
   3   5   2   90.69    4.30
  -4  -5  -2    1.30    2.50
   4  -6  -2   -1.00    2.50
  -4   6   2    1.70    2.40
   3  -6  -2   82.29    4.50
   3  -6  -2   74.39    4.10
  -3   6   2   71.69    4.30
   2  -6  -2   18.80    2.30
   2  -6  -2   21.80    2.70
  -2   6   2   18.80    2.50
   1  -6  -2   51.79    3.30
   1  -6  -2   51.29    2.80
  -1   6   2   56.19    3.40
   0  -6  -2   96.99    4.20
   0   6   2  100.69    4.10
  -1  -6  -2   38.90    3.60
   1   6   2   35.60    2.90
   1   6   2   34.60    2.90
  -2  -6  -2    2.40    2.10
   2   6   2    1.90    1.80
   2   6   2    1.70    1.90
  -3  -6  -2   18.30    3.20
   3   6   2   11.90    2.70
   3   6   2   17.90    2.70
  -4  -6  -2    9.70    3.20
   4  -7  -2   10.80    3.50
   3  -7  -2   16.90    2.80
  -3   7   2   20.50    3.00
   2  -7  -2    0.60    1.80
   2  -7  -2   -1.30    1.90
  -2   7   2   -1.40    1.80
   1  -7  -2    3.60    2.00
  -1   7   2   -0.60    1.70
   0  -7  -2  140.19    5.50
   0   7   2  141.39    5.30
  -1  -7  -2    6.50    2.50
   1   7   2    7.40    2.20
  -2  -7  -2    4.60    2.50
   2   7   2    1.70    2.00
   2   7   2   -1.60    1.90
  -3  -7  -2    5.90    2.90
   3   7   2    5.10    2.50
   3  -8  -2    1.60    2.40
   2  -8  -2    3.10    2.30
  -2   8   2    6.50    2.60
   1  -8  -2   35.50    3.70
  -1   8   2   29.30    3.40
   0  -8  -2    1.20    2.30
   0   8   2    1.10    2.00
  -1  -8  -2   -1.50    2.30
   1   8   2    0.50    2.00
  -2  -8  -2    2.80    4.20
   2   8   2    1.40    2.40
   1  -9  -2    9.10    3.00
   0   9   2    3.90    2.60
   2   9  -3    5.00    2.40
  -1  -9   3    8.90    2.60
   0  -9   3    7.80    2.50
  -1   9  -3    2.60    2.00
  -2   9  -3    0.20    2.10
   2  -9   3   -1.10    2.00
   3   8  -3   11.60    2.90
  -3  -8   3   12.30    3.30
   2   8  -3    3.70    2.20
  -2  -8   3    5.70    2.40
   1   8  -3   10.90    2.30
  -1  -8   3   14.70    2.70
   0   8  -3   24.40    2.60
   0  -8   3   25.20    3.00
  -1   8  -3   10.70    2.20
   1  -8   3   10.90    2.10
  -2   8  -3   24.40    2.90
   2  -8   3   31.50    3.20
  -3   8  -3    0.20    2.00
   3  -8   3   -0.60    2.30
   3   7  -3    5.00    2.30
  -3  -7   3    5.30    2.50
   2   7  -3   13.20    2.50
  -2  -7   3   21.10    3.10
   1   7  -3   43.70    3.20
  -1  -7   3   45.70    3.60
   0   7  -3   23.80    2.30
   0   7  -3   27.80    2.60
   0  -7   3   26.10    2.80
   0  -7   3   28.60    2.40
  -1   7  -3   35.50    2.90
   1  -7   3   29.80    3.50
   1  -7   3   36.40    2.80
  -2   7  -3   36.30    3.10
   2  -7   3   45.80    3.40
  -3   7  -3   30.50    3.30
   3  -7   3   43.70    4.00
  -4   7  -3    1.40    2.60
   4  -7   3    5.10    3.00
   4   6  -3    5.10    3.00
  -4  -6   3    1.10    2.40
   3   6  -3    7.50    2.50
  -3  -6   3    9.80    2.50
   2   6  -3    0.90    1.60
  -2  -6   3   -1.50    1.50
   1   6  -3  429.46    9.00
   1   6  -3  406.56    8.00
  -1  -6   3  430.86    9.10
   0   6  -3   46.50    2.40
   0   6  -3   45.70    2.60
   0  -6   3   44.20    2.30
   0  -6   3   45.30    2.80
  -1   6  -3   34.00    2.40
  -1   6  -3   32.00    2.20
   1  -6   3   31.60    2.30
   1  -6   3   31.90    2.50
  -2   6  -3   52.79    3.20
   2  -6   3   60.09    3.40
  -3   6  -3   33.50    3.30
   3  -6   3   39.70    3.50
  -4   6  -3    0.80    2.20
   4  -6   3    2.90    2.60
   5   5  -3    1.10    3.60
  -5  -5   3    3.10    2.80
   4   5  -3   13.20    3.10
  -4  -5   3   17.30    3.20
   3   5  -3    4.10    2.00
  -3  -5   3    2.70    1.80
   2   5  -3  129.59    4.50
  -2  -5   3  125.49    4.60
   1   5  -3  140.49    3.50
   1   5  -3  140.49    4.30
  -1  -5   3  138.59    4.30
  -1  -5   3  138.39    3.50
   0   5  -3    5.30    1.10
   0   5  -3    5.30    1.30
   0  -5   3    4.40    1.20
   0  -5   3    5.30    1.10
  -1   5  -3  303.27    6.40
  -1   5  -3  302.37    6.10
   1  -5   3  299.77    6.40
   1  -5   3  289.77    6.00
  -2   5  -3   55.49    3.00
  -2   5  -3   56.79    2.50
   2  -5   3   61.89    3.10
  -3   5  -3   56.29    3.60
   3  -5   3   55.39    3.80
  -4   5  -3   -0.30    2.10
   4  -5   3   -3.10    2.10
  -5   5  -3   33.10    4.10
   5  -5   3   36.40    4.10
   5   4  -3   -0.90    3.20
  -5  -4   3   -0.40    2.40
   4   4  -3   35.90    3.80
  -4  -4   3   32.30    3.30
   3   4  -3  117.29    4.60
  -3  -4   3  113.59    4.50
   2   4  -3   14.40    1.20
   2   4  -3   16.10    2.10
  -2  -4   3   14.90    1.30
  -2  -4   3   14.10    1.90
   1   4  -3    6.50    1.40
   1   4  -3    7.10    0.90
  -1  -4   3    6.10    1.30
  -1  -4   3    5.60    1.00
   0   4  -3  159.38    3.50
   0   4  -3  151.98    3.90
   0  -4   3  156.88    3.70
   0  -4   3  156.88    3.80
  -1   4  -3  497.75    8.50
  -1   4  -3  490.65    8.60
   1  -4   3  476.55    8.70
   1  -4   3  481.85    8.10
  -2   4  -3   20.20    1.70
  -2   4  -3   21.10    2.00
   2  -4   3   22.60    2.10
  -3   4  -3    6.40    1.50
  -3   4  -3    4.10    1.80
   3  -4   3    5.50    1.80
  -4   4  -3    6.30    2.30
   4  -4   3    8.50    2.40
  -5   4  -3   20.80    3.40
   5  -4   3   20.40    3.30
   5   3  -3    5.50    3.20
  -5  -3   3    7.60    2.50
   4   3  -3   16.90    2.90
  -4  -3   3    8.80    2.20
   3   3  -3   -1.50    1.40
  -3  -3   3   -0.60    1.30
  -3  -3   3    1.30    1.00
   1   3  -3 1195.88   18.50
  -1  -3   3 1222.08   18.60
  -1  -3   3 1205.08   17.90
   0   3  -3  541.25    8.90
   0   3  -3  547.45    8.40
   0  -3   3  529.75    8.60
   0  -3   3  520.85    8.70
  -1   3  -3   16.00    1.30
  -1   3  -3   18.70    1.40
   1  -3   3   14.60    1.00
   1  -3   3   18.50    1.50
  -2   3  -3  113.69    3.00
  -2   3  -3  106.49    3.40
   2  -3   3  102.69    3.40
   2  -3   3   94.99    2.10
  -3   3  -3  179.58    4.70
  -3   3  -3  183.88    5.20
   3  -3   3  189.38    5.30
  -4   3  -3   29.20    3.10
   4  -3   3   32.40    3.10
  -5   3  -3   -1.40    2.40
   5  -3   3    0.90    2.50
   5   2  -3   77.99    5.60
  -5  -2   3   71.39    4.50
   4   2  -3    9.10    2.50
  -4  -2   3   18.80    2.50
  -4  -2   3   12.50    1.80
   3   2  -3  142.69    3.30
   3   2  -3  138.49    4.40
  -3  -2   3  142.69    3.60
  -3  -2   3  139.19    4.30
   2   2  -3   90.39    3.00
  -2  -2   3   91.49    2.50
  -2  -2   3   92.89    3.00
   1   2  -3 2052.69   29.30
  -1  -2   3 1983.60   28.80
  -1  -2   3 2033.50   29.20
   0   2  -3   46.20    1.70
   0   2  -3   47.00    1.30
   0  -2   3   45.20    1.50
   0  -2   3   46.60    1.60
  -1   2  -3  161.28    3.50
  -1   2  -3  164.38    3.50
   1  -2   3  166.08    3.60
  -2   2  -3  307.57    6.10
  -2   2  -3  302.47    5.80
   2  -2   3  295.67    6.00
  -3   2  -3   22.10    2.00
  -3   2  -3   19.60    2.10
   3  -2   3   20.70    2.10
  -4   2  -3   16.10    2.40
  -4   2  -3   17.00    2.20
   4  -2   3   17.10    2.40
  -5   2  -3    8.70    2.70
   5  -2   3   15.30    2.90
   5   1  -3   25.10    3.60
  -5  -1   3   19.90    2.90
   4   1  -3  131.39    4.70
  -4  -1   3  126.29    4.10
  -4  -1   3  128.89    4.60
   3   1  -3   36.80    2.40
  -3  -1   3   38.80    2.10
  -3  -1   3   38.30    2.50
  -3  -1   3   41.20    1.90
   2   1  -3  440.86    7.90
  -2  -1   3  452.65    7.70
  -2  -1   3  460.35    7.10
  -2  -1   3  467.65    8.10
   1   1  -3  300.57    5.30
  -1  -1   3  297.87    5.20
  -1  -1   3  300.47    5.30
   0   1  -3   71.39    1.90
   0   1  -3   70.79    1.60
   0  -1   3   70.39    2.00
   0  -1   3   71.09    1.60
  -1   1  -3 2833.42   40.70
  -1   1  -3 2931.41   40.70
   1  -1   3 2909.21   40.60
  -2   1  -3   21.70    1.50
  -2   1  -3   19.30    1.60
  -2   1  -3   17.10    1.00
   2  -1   3   20.60    1.60
  -3   1  -3   41.50    2.40
  -3   1  -3   40.20    2.50
   3  -1   3   46.30    2.60
  -4   1  -3    7.50    2.10
  -4   1  -3    8.80    2.00
   4  -1   3    8.20    2.00
  -5   1  -3   20.10    2.90
   5   0  -3   21.50    2.70
  -5   0   3   19.70    2.60
   4   0  -3   94.99    3.70
   4   0  -3   90.69    3.70
  -4   0   3   89.99    3.30
  -4   0   3   93.89    3.70
   3   0  -3  161.58    4.10
  -3   0   3  160.38    3.80
  -3   0   3  162.88    4.20
   2   0  -3  990.20   14.70
  -2   0   3  965.70   14.40
  -2   0   3  984.90   15.00
   1   0  -3  456.65    7.60
   1   0  -3  469.15    7.20
  -1   0   3  481.25    7.60
  -1   0   3  480.65    7.20
   0   0  -3  576.14    8.70
   0   0  -3  577.94    8.70
   0   0   3  571.04    8.60
   0   0   3  573.94    8.60
  -1   0  -3 2299.17   32.50
  -1   0  -3 2340.97   33.10
   1   0   3 2349.86   33.00
   1   0   3 2297.37   32.50
  -2   0  -3  612.94   10.30
  -2   0  -3  609.34    9.60
   2   0   3  615.24    9.60
   2   0   3  600.94   10.10
  -3   0  -3    9.90    1.40
  -3   0  -3   11.90    1.70
   3   0   3   11.10    1.50
   3   0   3   10.20    1.60
  -4   0  -3   45.20    3.20
   4   0   3   41.10    3.20
  -5   0  -3    5.20    2.30
   5   0   3    4.90    2.50
   6  -1  -3    1.10    3.00
   5  -1  -3   21.30    2.60
  -5   1   3   28.70    3.00
   4  -1  -3   15.30    1.90
  -4   1   3   14.20    2.10
  -4   1   3   15.50    1.90
   3  -1  -3    1.00    1.10
   3  -1  -3    2.60    1.10
  -3   1   3    0.70    1.00
  -3   1   3    0.90    1.20
   2  -1  -3 1649.04   24.50
  -2   1   3 1670.23   24.10
  -2   1   3 1635.14   24.40
   0  -1  -3  218.68    4.10
   0  -1  -3  215.68    3.80
   0   1   3  212.38    3.60
   0   1   3  208.98    4.00
  -1  -1  -3  383.86    6.70
  -1  -1  -3  377.66    6.50
   1   1   3  369.76    6.60
  -2  -1  -3  238.58    5.40
  -2  -1  -3  244.98    5.00
   2   1   3  237.68    5.10
  -3  -1  -3   32.70    2.40
  -3  -1  -3   32.70    2.40
   3   1   3   32.80    2.30
  -4  -1  -3   11.70    2.30
   4   1   3   14.10    2.30
  -5  -1  -3   -1.30    2.00
   5   1   3    1.10    2.20
   6  -2  -3   -0.70    3.00
  -5   2   3    1.20    2.00
   4  -2  -3   59.69    3.30
  -4   2   3   59.69    3.30
  -4   2   3   55.59    3.50
   3  -2  -3  289.87    6.50
  -3   2   3  292.77    6.50
  -3   2   3  289.37    6.30
   2  -2  -3   71.09    2.60
  -2   2   3   66.39    2.60
  -2   2   3   70.69    2.50
   1  -2  -3   49.70    2.00
  -1   2   3   49.90    2.00
  -1   2   3   48.30    1.90
   0  -2  -3  644.94   10.50
   0  -2  -3  643.14    9.90
   0   2   3  655.43    9.70
   0   2   3  634.24   10.40
  -1  -2  -3  562.54    9.50
  -1  -2  -3  562.04    9.40
   1   2   3  540.15    9.40
  -2  -2  -3  145.69    4.10
  -2  -2  -3  139.09    4.00
   2   2   3  140.19    3.90
  -3  -2  -3   31.00    2.80
  -3  -2  -3   28.10    2.50
   3   2   3   31.60    2.50
  -4  -2  -3   61.89    4.10
   4   2   3   69.19    3.90
  -5  -2  -3    1.20    2.30
   5   2   3   -0.20    2.30
  -5   3   3    8.00    2.50
   4  -3  -3  100.09    4.20
  -4   3   3   95.79    4.20
  -4   3   3   97.59    4.50
   3  -3  -3  154.08    4.60
  -3   3   3  151.28    4.50
  -3   3   3  145.99    4.70
   2  -3  -3   25.10    1.90
  -2   3   3   22.80    2.00
  -2   3   3   23.80    2.00
   1  -3  -3  622.64   10.70
  -1   3   3  622.04   10.60
  -1   3   3  621.44   10.20
   0  -3  -3   52.39    1.90
   0  -3  -3   52.89    2.40
   0   3   3   54.39    2.30
   0   3   3   48.40    1.70
  -1  -3  -3  146.79    3.90
  -1  -3  -3  139.19    4.00
   1   3   3  144.49    3.90
  -2  -3  -3   20.20    2.20
  -2  -3  -3   21.90    2.20
   2   3   3   19.20    1.90
  -3  -3  -3    8.10    2.00
  -3  -3  -3    7.30    1.90
   3   3   3    7.80    1.80
  -4  -3  -3    6.20    2.50
  -4  -3  -3    2.50    2.10
   4   3   3    6.20    2.20
  -5  -3  -3    1.10    2.70
   5   3   3   -2.50    2.30
   5  -4  -3   12.40    3.20
  -5   4   3   15.80    3.00
   4  -4  -3    1.40    1.60
  -4   4   3    6.50    2.30
   3  -4  -3   34.00    2.70
  -3   4   3   36.70    2.90
   2  -4  -3  506.25    9.80
  -2   4   3  496.25    9.70
   1  -4  -3  254.97    6.00
  -1   4   3  261.17    5.90
   0  -4  -3    8.90    1.50
   0  -4  -3    8.60    1.00
   0   4   3    7.40    1.40
  -1  -4  -3    0.20    1.10
  -1  -4  -3    0.60    1.10
   1   4   3   -0.20    1.10
  -2  -4  -3  196.58    5.80
  -2  -4  -3  202.58    5.70
   2   4   3  194.28    5.40
  -3  -4  -3   50.69    4.30
  -3  -4  -3   45.70    3.60
   3   4   3   48.10    3.50
  -4  -4  -3    3.10    2.40
  -4  -4  -3    2.90    2.40
   4   4   3    3.80    2.30
  -5   5   3    0.20    2.50
   4  -5  -3   18.90    3.00
  -4   5   3   18.90    3.00
   3  -5  -3   23.40    2.60
   3  -5  -3   23.50    2.70
  -3   5   3   24.70    2.90
   2  -5  -3  293.97    6.90
   2  -5  -3  295.97    7.20
  -2   5   3  287.67    7.20
   1  -5  -3   15.90    2.20
   1  -5  -3   13.10    1.70
  -1   5   3   12.70    2.00
   0  -5  -3    7.90    1.70
   0   5   3   10.20    1.80
  -1  -5  -3   77.79    3.80
   1   5   3   80.19    3.60
   1   5   3   72.29    3.30
  -2  -5  -3    0.50    1.70
   2   5   3    0.90    1.50
  -3  -5  -3   43.60    4.00
   3   5   3   42.60    3.60
  -4  -5  -3   13.60    3.30
   4   5   3   12.10    3.10
   4  -6  -3    8.20    2.90
  -4   6   3   11.40    2.90
   3  -6  -3   43.50    3.60
   3  -6  -3   43.00    3.60
  -3   6   3   45.90    3.80
   2  -6  -3    2.60    1.70
   2  -6  -3    4.40    2.00
  -2   6   3    3.20    1.90
   1  -6  -3    3.30    1.90
  -1   6   3    5.70    1.90
   0  -6  -3  231.18    6.60
   0   6   3  225.08    6.40
  -1  -6  -3    0.60    1.70
   1   6   3    0.10    1.60
   1   6   3    1.10    1.60
  -2  -6  -3   24.50    3.40
   2   6   3   17.00    2.70
   2   6   3   21.90    3.00
  -3  -6  -3    1.20    2.40
   3   6   3    1.00    2.10
   3   6   3   -2.00    2.10
   3  -7  -3    4.80    2.40
   3  -7  -3    1.80    2.40
  -3   7   3    3.20    2.40
   2  -7  -3   28.10    3.30
  -2   7   3   27.90    3.30
   1  -7  -3   19.10    3.00
  -1   7   3   17.00    2.70
   0  -7  -3   53.79    4.30
   0   7   3   49.20    4.00
  -1  -7  -3    6.00    2.50
   1   7   3    6.80    2.30
  -2  -7  -3    1.40    2.60
   2   7   3    3.70    2.30
   2   7   3    1.60    2.10
   3   7   3    8.50    2.90
   3   7   3    4.50    2.60
   2  -8  -3   16.60    3.20
  -2   8   3   16.10    3.10
   1  -8  -3    9.00    2.70
  -1   8   3    6.40    2.60
   0  -8  -3   17.00    3.30
   0   8   3   13.90    2.70
  -1  -8  -3    6.20    2.80
   1   8   3    5.80    2.50
   2   8   3    0.00    2.40
   2   9  -4    8.80    2.80
  -2  -9   4    6.40    2.80
   1   9  -4    3.30    2.10
  -1  -9   4    1.20    2.10
  -2   9  -4   -1.40    2.10
   2  -9   4    2.60    2.30
   3   8  -4   11.60    2.90
  -3  -8   4   11.90    3.10
   2   8  -4    5.50    2.50
  -2  -8   4    3.00    2.30
   1   8  -4   -0.20    1.70
  -1  -8   4   -1.40    1.60
   0   8  -4   62.29    3.60
   0  -8   4   67.39    3.90
  -1   8  -4    7.90    2.00
   1  -8   4    9.20    2.10
  -2   8  -4    1.10    1.90
   2  -8   4    3.90    2.20
  -3   8  -4   34.40    3.70
   3  -8   4   42.80    4.20
   3   7  -4   -2.00    1.90
  -3  -7   4    3.10    2.40
   2   7  -4    9.00    2.30
  -2  -7   4    5.80    2.20
   1   7  -4  159.38    5.30
  -1  -7   4  161.38    5.50
   0   7  -4    4.00    1.50
   0   7  -4    4.20    1.40
   0  -7   4    3.70    1.40
   0  -7   4    2.90    1.60
  -1   7  -4    9.30    1.90
   1  -7   4   11.80    2.00
  -2   7  -4   -1.40    1.50
   2  -7   4    0.80    1.90
  -3   7  -4  128.29    5.40
   3  -7   4  121.19    5.70
  -4   7  -4    2.30    2.60
   4  -7   4    3.60    4.30
   4   6  -4    1.70    2.60
  -4  -6   4    2.90    2.50
   3   6  -4   -1.30    1.80
  -3  -6   4    1.40    2.00
   2   6  -4   33.50    3.30
  -2  -6   4   27.10    3.00
   1   6  -4  166.78    5.10
  -1  -6   4  167.38    5.20
  -1  -6   4  165.18    4.40
   0   6  -4  313.27    6.60
   0   6  -4  317.07    7.00
   0  -6   4  305.97    6.60
   0  -6   4  314.47    7.00
  -1   6  -4   12.80    1.70
  -1   6  -4   15.20    1.80
   1  -6   4   18.60    2.10
  -2   6  -4   22.40    2.40
   2  -6   4   25.90    2.60
  -3   6  -4    9.30    2.20
   3  -6   4    7.30    2.40
  -4   6  -4   -3.50    2.20
   4  -6   4   -0.20    2.50
   5   5  -4    5.50    3.70
  -5  -5   4    1.40    2.70
   4   5  -4   62.19    5.20
  -4  -5   4   53.79    4.20
   3   5  -4    7.40    2.20
  -3  -5   4    4.70    1.90
   2   5  -4   27.40    2.80
  -2  -5   4   20.90    2.30
   1   5  -4   55.19    2.80
   1   5  -4   52.29    2.00
  -1  -5   4   54.59    2.80
  -1  -5   4   56.69    2.40
   0   5  -4  138.99    4.00
   0   5  -4  139.09    3.60
   0  -5   4  135.59    3.70
   0  -5   4  134.19    3.80
  -1   5  -4  328.57    6.60
  -1   5  -4  313.77    6.50
   1  -5   4  301.47    6.10
   1  -5   4  316.37    6.70
  -2   5  -4   23.80    2.20
  -2   5  -4   26.20    2.10
   2  -5   4   26.40    2.50
  -3   5  -4   20.40    2.60
   3  -5   4   20.40    2.70
  -4   5  -4   67.69    4.60
   4  -5   4   71.19    4.90
   5  -5   4    9.20    3.30
   5   4  -4    2.20    3.20
  -5  -4   4    4.50    2.60
   4   4  -4   47.20    4.40
  -4  -4   4   24.30    3.10
   3   4  -4   18.70    2.60
  -3  -4   4   16.90    2.40
   2   4  -4   81.69    3.40
  -2  -4   4   83.39    2.60
  -2  -4   4   84.29    3.40
   1   4  -4  197.98    5.00
   1   4  -4  206.18    3.90
  -1  -4   4  205.88    4.40
  -1  -4   4  202.28    5.00
   0   4  -4  144.39    3.30
   0   4  -4  139.69    3.80
   0  -4   4  141.09    3.60
   0  -4   4  142.39    3.50
  -1   4  -4   48.00    2.10
  -1   4  -4   46.90    2.10
   1  -4   4   46.00    2.40
   1  -4   4   42.30    1.70
  -2   4  -4   97.59    3.50
  -2   4  -4   98.49    3.20
   2  -4   4   90.29    3.50
  -3   4  -4   33.70    2.80
  -3   4  -4   30.70    2.30
   3  -4   4   35.40    3.00
  -4   4  -4   17.60    2.80
   4  -4   4   25.10    3.20
  -5   4  -4    5.40    3.00
   5  -4   4    7.10    2.90
   5   3  -4    2.70    3.00
  -5  -3   4    4.40    2.50
   4   3  -4    6.70    2.40
  -4  -3   4    8.00    2.30
   3   3  -4  106.39    4.10
  -3  -3   4  103.49    4.00
  -3  -3   4  107.99    3.30
   2   3  -4   39.10    2.40
  -2  -3   4   33.60    2.30
  -2  -3   4   37.90    1.80
   1   3  -4  650.63   11.00
  -1  -3   4  645.64   10.80
  -1  -3   4  640.74   10.40
   0   3  -4   24.70    1.60
   0   3  -4   20.30    1.20
   0  -3   4   22.40    1.50
   0  -3   4   23.50    1.40
  -1   3  -4  714.13   11.40
  -1   3  -4  709.73   11.30
   1  -3   4  692.53   11.50
   1  -3   4  679.23   10.20
  -2   3  -4  884.91   14.10
  -2   3  -4  829.62   13.80
   2  -3   4  847.02   14.00
  -3   3  -4    2.30    1.60
  -3   3  -4    3.10    1.30
   3  -3   4    3.40    1.70
  -4   3  -4   44.40    3.10
  -4   3  -4   47.10    3.80
   4  -3   4   49.20    3.90
  -5   3  -4    5.40    2.60
   5  -3   4    5.10    2.60
  -6  -2   4   -0.40    2.70
   5   2  -4   19.00    3.40
  -5  -2   4   10.20    2.80
   4   2  -4  272.07    7.10
  -4  -2   4  273.87    7.10
  -4  -2   4  257.97    6.20
   3   2  -4  103.99    3.70
  -3  -2   4  101.29    3.80
  -3  -2   4   95.89    3.10
   2   2  -4   27.10    2.10
  -2  -2   4   24.70    1.50
  -2  -2   4   27.80    2.00
   1   2  -4  127.59    3.20
  -1  -2   4  126.99    3.20
  -1  -2   4  126.89    3.10
   0   2  -4 1529.65   22.10
   0   2  -4 1498.65   21.30
   0  -2   4 1502.15   21.50
   0  -2   4 1498.55   22.00
  -1   2  -4   94.59    2.70
  -1   2  -4   99.19    2.60
   1  -2   4   91.69    2.70
  -2   2  -4  122.89    3.60
  -2   2  -4  124.49    3.40
   2  -2   4  125.69    3.50
  -3   2  -4   40.70    2.80
  -3   2  -4   44.40    2.50
   3  -2   4   40.20    2.70
  -4   2  -4   11.70    2.10
  -4   2  -4   16.50    2.60
   4  -2   4   11.00    2.20
  -5   2  -4   27.80    3.40
  -5   2  -4   26.10    3.40
  -5  -1   4   -1.10    1.70
   4   1  -4  177.58    5.30
  -4  -1   4  176.78    5.50
  -4  -1   4  184.28    5.10
   3   1  -4   10.60    1.70
  -3  -1   4    9.40    1.40
  -3  -1   4    9.70    1.20
  -3  -1   4    8.20    1.60
   2   1  -4   40.70    2.00
  -2  -1   4   43.90    1.90
  -2  -1   4   44.60    2.10
   1   1  -4 1258.67   18.40
  -1  -1   4 1255.67   18.50
  -1  -1   4 1240.28   18.40
   0   1  -4  532.55    8.40
   0   1  -4  525.85    8.00
   0  -1   4  519.25    8.40
   0  -1   4  532.65    8.00
  -1   1  -4  331.87    6.20
  -1   1  -4  352.76    6.10
   1  -1   4  346.37    6.00
  -2   1  -4 2780.52   40.30
  -2   1  -4 2797.22   40.40
   2  -1   4 2804.92   39.90
  -3   1  -4   19.40    2.10
  -3   1  -4   21.60    2.10
   3  -1   4   20.80    2.00
  -4   1  -4    4.50    1.90
   4  -1   4    6.70    1.80
  -5   1  -4    5.60    2.30
   5  -1   4    3.30    2.50
   5   0  -4   20.70    2.60
  -5   0   4   25.40    2.80
   4   0  -4   -1.00    1.30
  -4   0   4   -0.40    1.90
  -4   0   4   -0.10    1.40
   3   0  -4   30.60    2.10
   3   0  -4   32.10    2.00
  -3   0   4   37.90    2.30
  -3   0   4   33.80    1.80
   2   0  -4 2011.50   29.70
   2   0  -4 2040.30   28.90
  -2   0   4 2042.60   29.50
  -2   0   4 1994.20   28.70
   1   0  -4   40.00    1.60
   1   0  -4   37.40    1.30
  -1   0   4   37.60    1.30
  -1   0   4   35.30    1.60
   0   0  -4   59.89    1.80
   0   0  -4   63.69    1.80
   0   0   4   60.99    1.80
   0   0   4   61.29    1.90
  -1   0  -4 1170.98   17.70
  -1   0  -4 1205.68   17.10
   1   0   4 1173.38   17.60
   1   0   4 1161.18   17.10
  -2   0  -4 1289.77   19.20
  -2   0  -4 1331.77   20.30
   2   0   4 1324.77   19.30
   2   0   4 1293.17   20.00
  -3   0  -4  110.79    3.90
   3   0   4  109.29    3.80
   3   0   4  115.69    3.40
  -4   0  -4    1.50    1.80
   4   0   4   -1.30    1.60
  -5   0  -4    7.20    2.60
   5   0   4    8.40    2.60
   5  -1  -4    0.90    1.80
  -5   1   4   -2.30    1.90
   4  -1  -4   22.90    2.30
  -4   1   4   27.60    2.20
  -4   1   4   30.30    2.70
   3  -1  -4  173.98    4.70
  -3   1   4  188.78    4.80
  -3   1   4  177.18    4.30
   2  -1  -4  456.45    8.40
  -2   1   4  467.95    8.20
  -2   1   4  464.25    7.90
   1  -1  -4  646.94   10.60
  -1   1   4  646.24   10.20
  -1   1   4  641.44   10.10
   0  -1  -4  629.14    9.50
   0  -1  -4  615.44    9.90
   0   1   4  603.44    9.80
  -1  -1  -4  460.95    8.10
  -1  -1  -4  464.85    7.90
   1   1   4  464.85    8.10
  -2  -1  -4  191.48    4.80
  -2  -1  -4  187.78    4.40
   2   1   4  194.78    4.70
  -3  -1  -4   10.10    1.70
  -3  -1  -4   11.40    1.90
   3   1   4    6.40    1.50
  -4  -1  -4    1.40    1.80
   4   1   4    1.60    1.90
  -5  -1  -4   -0.10    2.40
   5   1   4   -0.10    2.30
   5  -2  -4   14.40    2.50
  -5   2   4   14.90    3.80
  -5   2   4   15.70    2.80
   4  -2  -4  122.39    4.60
  -4   2   4  130.39    4.40
  -4   2   4  129.99    4.80
   3  -2  -4   39.00    2.50
  -3   2   4   36.70    2.40
  -3   2   4   39.50    2.60
   2  -2  -4  143.59    4.00
  -2   2   4  143.09    3.80
  -2   2   4  136.29    3.80
   1  -2  -4  256.17    5.50
  -1   2   4  255.47    5.20
  -1   2   4  257.87    5.00
   0  -2  -4  854.81   13.70
   0  -2  -4  866.01   13.00
   0   2   4  857.21   12.70
   0   2   4  849.41   13.50
  -1  -2  -4  469.35    8.60
  -1  -2  -4  480.85    8.50
   1   2   4  463.95    8.50
  -2  -2  -4   28.70    2.20
  -2  -2  -4   24.60    2.10
   2   2   4   28.90    2.20
  -3  -2  -4  223.98    6.30
  -3  -2  -4  234.48    6.00
   3   2   4  231.68    6.10
  -4  -2  -4   49.80    3.90
   4   2   4   50.79    3.90
  -5  -2  -4    3.40    2.50
   5   2   4    2.10    2.50
  -5   3   4   11.40    2.40
   4  -3  -4   21.20    2.50
  -4   3   4   24.60    2.90
  -4   3   4   19.80    2.50
   3  -3  -4   13.80    2.00
  -3   3   4   13.60    2.00
  -3   3   4   16.60    2.10
   2  -3  -4  337.37    7.20
  -2   3   4  342.67    7.00
  -2   3   4  341.37    7.10
   1  -3  -4  297.37    6.40
  -1   3   4  304.37    5.80
  -1   3   4  291.67    6.20
   0  -3  -4  169.98    4.40
   0  -3  -4  166.48    3.80
   0   3   4  166.98    4.30
   0   3   4  167.98    3.40
  -1  -3  -4    0.20    1.00
  -1  -3  -4   -0.30    1.00
   1   3   4    0.70    1.10
  -2  -3  -4    3.70    1.50
  -2  -3  -4    0.40    1.40
   2   3   4    3.10    1.40
  -3  -3  -4   -0.30    1.60
  -3  -3  -4   -0.50    1.70
   3   3   4    1.60    1.60
  -4  -3  -4    8.10    2.50
   4   3   4    9.70    2.50
   5   3   4   -0.30    2.70
   5  -4  -4    0.50    3.00
  -5   4   4    5.10    2.70
   4  -4  -4   80.89    4.30
  -4   4   4   78.99    4.30
   3  -4  -4    1.50    1.50
  -3   4   4    1.60    1.70
  -3   4   4    0.50    1.70
   2  -4  -4  552.84   10.90
  -2   4   4  576.54   10.90
  -2   4   4  577.54   10.60
   1  -4  -4   27.10    2.40
  -1   4   4   26.40    2.00
  -1   4   4   28.00    2.20
   0  -4  -4  208.38    4.70
   0  -4  -4  214.28    5.60
   0   4   4  211.28    5.40
  -1  -4  -4  176.88    5.20
  -1  -4  -4  169.08    4.70
   1   4   4  177.28    5.00
  -2  -4  -4   75.69    3.80
  -2  -4  -4   71.69    3.70
   2   4   4   70.19    3.70
  -3  -4  -4   45.50    4.10
  -3  -4  -4   31.40    3.20
   3   4   4   35.50    3.40
  -4  -4  -4   18.20    3.30
  -4  -4  -4   19.70    3.40
   4   4   4   21.20    3.30
  -5   5   4   23.00    3.50
   4  -5  -4   32.70    3.50
   4  -5  -4   31.80    3.50
  -4   5   4   37.80    3.70
   3  -5  -4    8.60    2.20
  -3   5   4    7.30    2.10
   2  -5  -4   10.50    2.10
  -2   5   4   13.10    2.20
   1  -5  -4  200.58    5.80
   1  -5  -4  183.48    4.80
  -1   5   4  191.88    5.60
   0  -5  -4   16.20    2.20
   0   5   4   16.60    2.20
  -1  -5  -4   21.40    2.70
   1   5   4   16.20    2.20
  -2  -5  -4    4.30    2.10
  -2  -5  -4    8.10    2.30
   2   5   4    3.50    1.80
  -3  -5  -4    7.50    2.70
  -3  -5  -4    3.10    2.30
   3   5   4    6.30    2.30
  -4  -5  -4   35.20    4.60
  -4  -5  -4   28.70    3.90
   4   5   4   37.90    4.20
   4  -6  -4   -2.40    2.50
  -4   6   4    0.10    2.20
   3  -6  -4    0.40    2.00
   3  -6  -4    2.20    2.20
  -3   6   4    0.50    2.00
   2  -6  -4  106.29    4.30
   2  -6  -4  104.59    4.80
  -2   6   4  102.69    4.80
   1  -6  -4   24.50    3.00
  -1   6   4   21.10    2.80
   0  -6  -4   52.69    4.10
   0   6   4   43.70    3.40
  -1  -6  -4  144.99    5.70
   1   6   4  146.79    5.50
  -2  -6  -4   24.70    3.50
   2   6   4   21.40    3.00
   2   6   4   19.10    2.80
  -3  -6  -4    4.90    2.70
   3   6   4    3.30    2.60
   3   6   4   -0.30    2.30
   3  -7  -4   36.00    4.00
   3  -7  -4   31.90    3.50
  -3   7   4   37.30    4.10
   2  -7  -4   17.60    3.00
  -2   7   4   18.30    3.10
   1  -7  -4    2.50    2.20
  -1   7   4    0.10    2.10
   0  -7  -4    2.10    2.20
   0   7   4   -0.60    1.90
  -1  -7  -4   36.50    4.20
   1   7   4   26.10    3.40
  -2  -7  -4   18.00    3.60
   2   7   4   13.40    3.00
   2  -8  -4    0.60    2.40
  -2   8   4   -1.50    2.70
   1  -8  -4    7.70    2.80
  -1   8   4   10.30    2.90
   0  -8  -4   23.00    3.70
   0   8   4   18.30    3.00
   1   8   4    3.50    2.60
   2   9  -5    5.90    2.50
  -2  -9   5    1.10    2.40
   1   9  -5    8.60    2.50
  -1  -9   5    6.20    2.50
  -2   9  -5    3.60    2.20
   2  -9   5    5.00    2.50
   3   8  -5   -0.10    2.30
  -3  -8   5   -1.10    2.20
   2   8  -5   15.90    2.90
  -2  -8   5   11.50    2.70
   1   8  -5   -0.20    1.70
  -1  -8   5   -1.40    1.70
   0   8  -5   14.50    2.40
  -1   8  -5   33.20    2.90
   1  -8   5   35.70    3.10
  -2   8  -5   11.60    2.30
   2  -8   5   16.10    2.90
  -3   8  -5   10.80    2.60
   3  -8   5   11.80    3.10
   3   7  -5   41.50    4.10
  -3  -7   5   40.80    4.00
   2   7  -5   72.89    4.20
  -2  -7   5   65.09    4.10
   1   7  -5   40.30    3.40
  -1  -7   5   36.40    3.30
   0   7  -5  123.19    4.40
   0  -7   5  123.39    4.40
   0  -7   5  124.29    4.20
  -1   7  -5    2.00    1.40
  -1   7  -5    0.60    1.30
   1  -7   5    1.50    1.60
  -2   7  -5   72.79    3.90
   2  -7   5   87.19    4.40
  -3   7  -5   24.60    3.10
   3  -7   5   38.30    4.00
  -4   7  -5   19.70    5.20
   4   6  -5    7.30    3.10
  -4  -6   5    7.40    2.80
   3   6  -5    9.80    2.40
  -3  -6   5   13.40    2.60
   2   6  -5   28.40    2.90
  -2  -6   5   21.90    2.70
   1   6  -5    5.80    1.70
  -1  -6   5    3.20    1.60
  -1  -6   5    4.50    1.30
   0   6  -5  450.55    8.40
   0   6  -5  458.55    9.20
   0  -6   5  450.45    8.90
   0  -6   5  451.15    8.80
  -1   6  -5   45.10    2.60
  -1   6  -5   42.30    2.60
   1  -6   5   46.00    2.90
  -2   6  -5    0.70    1.30
  -2   6  -5    0.80    1.40
   2  -6   5    2.10    1.80
  -3   6  -5    0.20    1.80
   3  -6   5   -0.70    2.10
  -4   6  -5    2.40    2.50
   4  -6   5    0.70    2.70
   5   5  -5   10.70    3.60
  -5  -5   5    7.10    3.00
   4   5  -5   50.99    4.70
  -4  -5   5   48.80    4.30
   3   5  -5   44.30    3.90
  -3  -5   5   44.20    3.70
   2   5  -5  171.88    5.40
  -2  -5   5  177.88    4.50
  -2  -5   5  185.68    5.50
   1   5  -5  196.98    5.30
  -1  -5   5  197.58    4.70
  -1  -5   5  193.08    5.20
   0   5  -5   55.29    2.70
   0   5  -5   58.69    2.20
   0  -5   5   56.89    2.60
   0  -5   5   59.49    2.60
  -1   5  -5    4.20    1.20
  -1   5  -5    8.30    1.50
   1  -5   5    6.70    1.50
  -2   5  -5  350.26    7.50
  -2   5  -5  354.16    7.80
   2  -5   5  364.86    8.00
  -3   5  -5   73.29    3.90
  -3   5  -5   63.89    3.60
   3  -5   5   75.59    4.30
  -4   5  -5    1.60    2.20
   4  -5   5    4.20    2.70
   5  -5   5    0.60    3.90
   5   4  -5    0.00    2.90
  -5  -4   5   -3.50    2.30
   4   4  -5    0.80    2.40
  -4  -4   5    0.90    2.00
   3   4  -5    2.30    1.80
  -3  -4   5    0.80    1.10
  -3  -4   5    1.10    1.50
   2   4  -5  238.98    6.00
  -2  -4   5  241.08    6.10
  -2  -4   5  244.48    5.20
   1   4  -5  140.79    4.10
  -1  -4   5  141.89    4.00
  -1  -4   5  143.19    3.80
   0   4  -5   35.10    2.00
   0   4  -5   32.80    1.50
   0  -4   5   32.40    2.00
   0  -4   5   30.90    1.80
  -1   4  -5   56.29    2.40
  -1   4  -5   64.59    2.60
   1  -4   5   59.79    2.70
   1  -4   5   62.49    1.90
  -2   4  -5   22.70    2.10
   2  -4   5   20.40    2.10
  -3   4  -5    5.20    1.80
  -3   4  -5   12.20    1.90
   3  -4   5    6.40    2.00
  -4   4  -5    7.80    2.40
   4  -4   5    9.60    2.60
  -5   4  -5   -0.50    2.70
   5  -4   5    4.90    2.80
   5   3  -5    7.10    3.10
  -5  -3   5    1.70    2.40
   4   3  -5  179.78    6.20
  -4  -3   5  172.68    6.00
   3   3  -5   69.39    3.50
  -3  -3   5   70.99    3.50
  -3  -3   5   72.49    2.80
   2   3  -5  398.86    7.90
  -2  -3   5  390.56    7.90
  -2  -3   5  389.36    7.30
   1   3  -5   -0.60    0.90
  -1  -3   5    0.20    0.80
  -1  -3   5    0.80    1.00
   0   3  -5 1178.78   18.20
   0   3  -5 1179.58   17.20
   0  -3   5 1183.88   18.00
   0  -3   5 1188.68   17.50
  -1   3  -5  550.04    9.40
  -1   3  -5  524.65    9.10
   1  -3   5  538.35    9.40
  -2   3  -5   62.29    2.80
  -2   3  -5   65.69    2.70
   2  -3   5   64.79    3.00
  -3   3  -5  191.48    5.20
  -3   3  -5  194.18    5.60
   3  -3   5  189.78    5.40
  -4   3  -5    4.60    2.20
  -4   3  -5    5.60    1.90
   4  -3   5    8.10    2.40
  -5   3  -5   -2.90    2.50
   5  -3   5    4.30    2.60
   5   2  -5   -1.80    2.40
  -5  -2   5    0.30    2.30
   4   2  -5  275.87    7.20
  -4  -2   5  282.87    6.60
  -4  -2   5  278.57    7.30
   3   2  -5   18.00    2.10
  -3  -2   5   15.60    1.70
  -3  -2   5   16.60    2.10
   2   2  -5   40.70    2.20
  -2  -2   5   40.30    2.00
  -2  -2   5   37.40    2.20
   1   2  -5 1389.46   20.80
  -1  -2   5 1383.66   20.60
  -1  -2   5 1373.16   20.60
   0   2  -5  914.61   14.50
   0   2  -5  943.01   13.70
   0  -2   5  950.50   13.80
   0  -2   5  943.41   14.40
  -1   2  -5   49.70    2.10
  -1   2  -5   48.70    2.00
   1  -2   5   46.70    2.10
  -2   2  -5   32.50    2.20
   2  -2   5   27.70    2.10
  -3   2  -5  142.89    4.50
  -3   2  -5  138.99    4.60
   3  -2   5  144.89    4.40
  -4   2  -5   29.60    3.00
  -4   2  -5   31.70    3.10
   4  -2   5   29.20    2.90
  -5   2  -5    3.40    2.40
   6   1  -5    4.00    2.50
   5   1  -5    0.60    1.90
  -5  -1   5    1.90    1.90
   4   1  -5    1.50    1.70
  -4  -1   5    0.50    1.50
  -4  -1   5    1.00    1.80
   3   1  -5  435.46    8.30
  -3  -1   5  455.85    8.90
  -3  -1   5  448.66    8.50
   2   1  -5  102.49    3.00
  -2  -1   5  104.99    3.10
  -2  -1   5  108.49    3.30
   1   1  -5    9.20    1.10
   1   1  -5    7.10    1.00
  -1  -1   5    8.50    1.20
   0   1  -5  277.97    5.20
   0   1  -5  281.17    4.80
   0  -1   5  285.37    4.80
   0  -1   5  275.57    5.20
  -1   1  -5  599.64   10.00
  -1   1  -5  592.44    9.00
   1  -1   5  605.64    9.70
   1  -1   5  619.84    9.80
  -2   1  -5  455.55    8.60
   2  -1   5  462.15    8.10
  -3   1  -5  155.18    4.80
   3  -1   5  160.78    4.50
  -4   1  -5    2.00    1.70
   4  -1   5   -1.30    1.70
  -5   1  -5   -0.80    2.10
   5  -1   5   -1.90    2.40
  -6   0   5    1.80    2.50
   5   0  -5    0.60    1.80
  -5   0   5   -0.70    1.80
   4   0  -5   81.59    3.90
  -4   0   5   87.69    3.80
   3   0  -5  589.14   10.80
   3   0  -5  570.74    9.80
  -3   0   5  580.74   10.40
  -3   0   5  572.04    9.50
   2   0  -5 1335.57   20.80
   2   0  -5 1377.46   19.90
  -2   0   5 1365.26   19.70
  -2   0   5 1348.97   20.50
   1   0  -5 3429.16   47.60
   1   0  -5 3340.47   48.30
  -1   0   5 3409.36   48.10
  -1   0   5 3458.25   47.50
   0   0  -5   93.79    2.40
   0   0  -5   90.09    2.40
   0   0   5   95.89    2.40
   0   0   5   94.49    2.50
  -1   0  -5  640.04   10.60
  -1   0  -5  656.13   10.10
   1   0   5  624.84    9.90
   1   0   5  638.94   10.40
  -2   0  -5 1125.49   18.10
  -2   0  -5 1149.39   17.00
   2   0   5 1129.19   17.90
   2   0   5 1137.29   17.00
  -3   0  -5  169.58    5.10
   3   0   5  170.18    4.90
  -4   0  -5   38.00    3.60
   4   0   5   39.40    3.30
  -5   0  -5    4.80    2.70
   5   0   5    2.90    2.50
  -6   1   5    2.90    2.60
   5  -1  -5   20.30    2.80
  -5   1   5   21.80    3.00
   4  -1  -5    3.80    1.70
  -4   1   5    2.00    1.70
  -4   1   5    5.00    1.60
   3  -1  -5    1.60    1.10
  -3   1   5    3.70    1.20
  -3   1   5    3.00    1.30
   2  -1  -5   88.99    3.10
  -2   1   5   90.29    2.70
  -2   1   5   85.99    2.90
   1  -1  -5  518.35    9.00
   1  -1  -5  514.45    7.80
  -1   1   5  498.15    8.50
  -1   1   5  509.05    8.50
   0  -1  -5   76.89    2.20
   0  -1  -5   68.19    2.40
   0   1   5   75.19    2.20
   0   1   5   68.69    2.40
  -1  -1  -5   94.09    2.90
  -1  -1  -5   93.09    2.90
   1   1   5   92.89    2.90
  -2  -1  -5   21.00    1.80
  -2  -1  -5   25.00    2.00
   2   1   5   20.80    1.90
  -3  -1  -5   -0.40    1.40
   3   1   5    1.90    1.50
  -4  -1  -5   14.70    2.70
   4   1   5   14.50    2.60
  -5  -1  -5   -1.60    2.30
   5   1   5   -1.20    2.40
   5  -2  -5   13.60    2.70
  -5   2   5   16.60    3.00
   4  -2  -5   16.10    2.40
  -4   2   5   20.00    2.30
  -4   2   5   18.00    2.50
   3  -2  -5  465.75    9.70
  -3   2   5  472.15    8.90
  -3   2   5  461.65    9.20
   2  -2  -5  960.90   16.00
  -2   2   5  978.60   15.50
  -2   2   5  965.60   15.60
   1  -2  -5   13.90    1.50
  -1   2   5   16.20    1.50
  -1   2   5   15.40    1.50
   0  -2  -5   20.10    1.70
   0  -2  -5   20.30    1.40
   0   2   5   21.80    1.70
   0   2   5   18.40    1.40
  -1  -2  -5  263.77    5.80
  -1  -2  -5  262.57    5.60
   1   2   5  252.27    5.70
  -2  -2  -5  473.25    9.10
  -2  -2  -5  470.15    9.40
   2   2   5  465.35    9.10
  -3  -2  -5    9.30    2.00
  -3  -2  -5    8.40    1.90
   3   2   5    6.30    1.90
  -4  -2  -5    2.20    2.40
   4   2   5    1.20    2.00
  -5  -2  -5    4.70    3.00
   5   2   5    6.50    2.90
   5  -3  -5    4.00    2.30
  -5   3   5    1.30    2.50
   4  -3  -5    0.00    1.70
  -4   3   5   -0.30    1.60
  -4   3   5    1.00    1.90
   3  -3  -5   43.40    3.00
  -3   3   5   40.10    2.80
  -3   3   5   40.80    3.00
   2  -3  -5  402.86    8.40
  -2   3   5  420.46    8.30
  -2   3   5  399.86    8.00
   1  -3  -5    0.50    1.00
  -1   3   5   -0.10    1.00
  -1   3   5    1.00    1.10
   0  -3  -5  389.86    7.90
   0  -3  -5  388.86    7.00
   0   3   5  393.36    7.80
   0   3   5  377.06    6.60
  -1  -3  -5    6.50    1.50
  -1  -3  -5    8.50    1.50
   1   3   5    6.10    1.40
  -2  -3  -5   83.59    3.80
  -2  -3  -5   81.09    3.60
   2   3   5   73.99    3.50
  -3  -3  -5    5.60    2.10
  -3  -3  -5    5.30    2.30
   3   3   5    3.90    1.90
  -4  -3  -5   -0.20    2.40
   4   3   5    2.70    2.30
  -5   4   5   56.99    4.50
   4  -4  -5   83.09    4.60
  -4   4   5   98.19    5.00
  -4   4   5   91.19    4.50
   3  -4  -5   88.39    4.20
  -3   4   5   80.89    4.00
  -3   4   5   88.09    4.20
   2  -4  -5    7.50    1.90
  -2   4   5    8.40    1.80
  -2   4   5    9.30    1.90
   1  -4  -5  472.15    9.60
  -1   4   5  475.35    8.60
  -1   4   5  473.95    9.40
   0  -4  -5   94.39    3.80
   0  -4  -5   89.09    3.00
   0   4   5   96.19    3.70
  -1  -4  -5    2.10    1.40
  -1  -4  -5    0.90    1.40
   1   4   5    1.70    1.40
  -2  -4  -5   47.10    3.30
  -2  -4  -5   45.10    3.50
   2   4   5   47.20    3.30
  -3  -4  -5   29.70    3.70
  -3  -4  -5   18.80    2.90
   3   4   5   22.00    3.00
  -4  -4  -5    3.80    2.90
   4   4   5    5.90    2.90
   4  -5  -5    1.80    2.30
  -4   5   5    4.30    2.30
   3  -5  -5    1.50    2.00
  -3   5   5    3.90    2.00
   2  -5  -5  107.49    4.70
  -2   5   5   99.29    4.50
   1  -5  -5  215.08    6.30
  -1   5   5  217.98    6.20
   0  -5  -5   -0.70    1.50
   0   5   5    0.70    1.60
  -1  -5  -5    4.50    2.00
  -1  -5  -5    5.10    1.80
   1   5   5    3.30    1.80
  -2  -5  -5   15.60    2.70
  -2  -5  -5   14.60    2.70
   2   5   5   18.10    2.60
  -3  -5  -5    8.20    3.00
  -3  -5  -5    4.40    2.70
   3   5   5    7.10    2.60
   4   5   5   10.00    3.40
   4  -6  -5   19.70    3.90
   4  -6  -5   23.50    3.50
  -4   6   5   27.20    3.50
   3  -6  -5    3.70    2.20
   3  -6  -5    1.50    2.30
  -3   6   5    4.20    2.40
   2  -6  -5   15.90    2.90
   2  -6  -5   18.20    3.00
  -2   6   5   14.10    2.70
   1  -6  -5    9.10    2.50
  -1   6   5    9.50    2.30
   0  -6  -5    4.40    2.20
   0   6   5    5.70    2.00
  -1  -6  -5   96.69    5.10
   1   6   5  103.39    5.00
  -2  -6  -5    8.10    2.80
   2   6   5    6.30    2.50
  -3  -6  -5    3.30    2.70
   3   6   5    1.50    2.50
   3  -7  -5   21.80    3.60
   3  -7  -5   21.20    3.60
  -3   7   5   28.90    3.80
   2  -7  -5   11.50    2.90
  -2   7   5   11.30    2.80
   1  -7  -5   32.90    3.80
  -1   7   5   35.30    3.80
   0  -7  -5   19.10    3.30
   0   7   5   22.30    3.30
  -1  -7  -5   20.20    3.50
   1   7   5   26.90    3.40
  -2  -7  -5    0.30    2.60
   2   7   5   -1.60    2.50
   1  -8  -5   15.20    3.40
   0   8   5    4.20    3.10
   2   9  -6   44.10    4.80
  -2  -9   6   44.90    4.50
   1   9  -6   18.30    3.10
  -1  -9   6   19.80    3.70
   1  -9   6    3.80    2.20
   2  -9   6    3.40    2.50
   3   8  -6    4.50    2.80
  -3  -8   6    1.10    2.40
   2   8  -6    1.50    2.00
  -2  -8   6    2.30    2.10
   1   8  -6    0.70    1.70
  -1  -8   6   -0.20    1.80
   0   8  -6    0.00    1.50
   0  -8   6   -2.80    1.40
   1  -8   6   31.50    3.10
  -2   8  -6    0.90    1.90
   2  -8   6    1.20    2.10
  -3   8  -6    0.90    2.20
   3  -8   6   -5.70    3.50
   3   7  -6   54.09    4.30
  -3  -7   6   50.59    4.40
   2   7  -6   21.80    3.00
  -2  -7   6   16.70    2.70
   1   7  -6   45.20    3.30
  -1  -7   6   50.69    3.50
  -1  -7   6   51.39    2.90
   0   7  -6  197.98    5.80
   0  -7   6  196.18    5.60
  -1   7  -6    8.80    1.70
  -1   7  -6    8.30    1.80
   1  -7   6    6.20    1.90
  -2   7  -6    6.10    2.00
   2  -7   6    3.40    2.20
  -3   7  -6    2.40    2.10
   3  -7   6    9.00    2.90
   4   6  -6    0.20    2.80
  -4  -6   6   -1.80    2.20
   3   6  -6    1.50    2.00
  -3  -6   6    1.20    2.00
   2   6  -6   52.19    3.50
  -2  -6   6   46.20    3.40
   1   6  -6  110.39    4.30
  -1  -6   6  108.49    3.80
  -1  -6   6  110.49    4.20
   0   6  -6  174.68    5.10
   0  -6   6  161.68    4.70
   0  -6   6  171.28    4.90
  -1   6  -6  146.49    4.60
  -1   6  -6  153.78    4.40
   1  -6   6  155.48    4.90
  -2   6  -6    0.50    1.50
  -2   6  -6    0.80    1.30
   2  -6   6    2.40    2.00
  -3   6  -6    9.10    2.30
   3  -6   6   16.10    2.90
  -4   6  -6   -0.60    2.50
   4  -6   6    2.30    2.90
   5   5  -6    1.70    3.30
  -5  -5   6    8.20    4.60
   4   5  -6   29.30    3.90
  -4  -5   6   22.90    3.30
   3   5  -6  357.56    8.80
  -3  -5   6  358.36    8.80
   2   5  -6    1.70    1.70
  -2  -5   6    3.40    1.20
  -2  -5   6    3.20    1.60
   1   5  -6   24.70    2.60
  -1  -5   6   15.40    1.80
  -1  -5   6   15.60    1.90
   0   5  -6   42.20    2.50
   0   5  -6   39.40    1.90
   0  -5   6   39.70    2.20
   0  -5   6   41.10    2.40
  -1   5  -6  116.39    3.60
  -1   5  -6  117.69    3.90
   1  -5   6  117.79    4.00
  -2   5  -6  103.89    3.90
  -2   5  -6  102.49    3.90
   2  -5   6  104.19    4.20
  -3   5  -6    8.20    1.90
  -3   5  -6    4.50    2.00
   3  -5   6    7.40    2.30
  -4   5  -6    0.90    2.40
   4  -5   6    0.80    2.50
   5   4  -6    4.50    3.20
  -5  -4   6    4.70    2.80
   4   4  -6   -0.10    2.30
  -4  -4   6   -1.80    2.00
   3   4  -6  147.39    5.20
  -3  -4   6  152.58    4.30
  -3  -4   6  150.88    5.30
   2   4  -6  337.77    7.60
  -2  -4   6  348.67    7.60
  -2  -4   6  336.57    6.90
   1   4  -6  214.38    5.40
  -1  -4   6  213.58    5.10
  -1  -4   6  215.68    5.20
   0   4  -6  359.16    7.30
   0   4  -6  363.16    6.30
   0  -4   6  365.46    6.70
   0  -4   6  355.96    7.10
  -1   4  -6   99.19    3.40
  -1   4  -6   92.59    3.00
   1  -4   6   96.49    3.40
  -2   4  -6    4.90    1.50
  -2   4  -6    7.20    1.50
   2  -4   6    5.10    1.60
  -3   4  -6   35.50    2.70
  -3   4  -6   26.80    2.80
   3  -4   6   36.10    3.10
  -4   4  -6    0.70    2.20
  -4   4  -6    1.80    1.90
   4  -4   6    3.00    2.40
   5  -4   6    3.30    2.90
   5   3  -6   44.20    4.20
  -5  -3   6   37.00    3.90
   4   3  -6    7.90    2.50
  -4  -3   6    5.00    1.60
  -4  -3   6    2.30    2.00
   3   3  -6  313.97    7.40
  -3  -3   6  315.67    6.70
  -3  -3   6  319.07    7.60
   2   3  -6  169.58    4.70
  -2  -3   6  168.18    4.70
  -2  -3   6  163.98    4.30
   1   3  -6  158.78    4.20
  -1  -3   6  163.98    4.10
  -1  -3   6  155.58    4.00
   0   3  -6  659.03   11.20
   0   3  -6  662.53   10.10
   0  -3   6  662.43   10.40
   0  -3   6  640.04   11.00
  -1   3  -6  163.38    4.30
  -1   3  -6  172.18    4.10
   1  -3   6  163.78    4.30
  -2   3  -6  125.69    3.90
  -2   3  -6  124.49    4.00
   2  -3   6  122.89    4.00
  -3   3  -6   57.19    3.50
  -3   3  -6   58.69    3.10
   3  -3   6   48.10    3.50
  -4   3  -6   -0.20    1.80
  -4   3  -6    0.60    2.00
   4  -3   6    2.30    2.20
  -5  -2   6    3.10    2.20
  -5  -2   6    3.40    2.40
   4   2  -6  199.28    5.90
  -4  -2   6  201.88    6.40
  -4  -2   6  197.28    5.50
   3   2  -6  880.31   15.00
  -3  -2   6  906.21   14.80
  -3  -2   6  884.01   15.40
   2   2  -6 1158.78   18.40
  -2  -2   6 1167.68   18.60
  -2  -2   6 1188.18   18.30
   1   2  -6   50.69    2.20
  -1  -2   6   48.10    2.10
  -1  -2   6   47.50    2.20
   0   2  -6   40.50    1.50
   0   2  -6   40.20    2.00
   0  -2   6   41.40    1.50
   0  -2   6   39.90    2.00
  -1   2  -6  423.06    7.50
  -1   2  -6  427.36    7.90
   1  -2   6  413.16    7.60
  -2   2  -6  158.58    4.40
  -2   2  -6  159.58    4.50
   2  -2   6  164.68    4.40
  -3   2  -6    2.30    1.50
  -3   2  -6   -0.20    1.70
   3  -2   6    0.60    1.60
  -4   2  -6    2.20    2.00
   4  -2   6    1.60    2.00
  -5   2  -6   -2.70    2.00
   5  -2   6    0.90    2.50
   5   1  -6   20.50    2.90
  -5  -1   6   26.40    3.00
   4   1  -6    9.00    2.60
   4   1  -6    8.20    2.00
  -4  -1   6   10.40    2.00
   3   1  -6    3.60    1.40
  -3  -1   6    6.00    1.50
   2   1  -6   -1.80    0.90
   2   1  -6   -0.30    0.80
  -2  -1   6    0.30    1.00
   1   1  -6  276.17    5.40
   1   1  -6  268.17    5.30
  -1  -1   6  266.37    5.40
   0   1  -6  735.13   11.70
   0   1  -6  734.33   11.30
   0  -1   6  727.93   11.10
   0  -1   6  709.43   11.60
  -2   1  -6  136.69    4.00
   2  -1   6  135.09    3.70
   2  -1   6  136.99    3.90
  -3   1  -6  202.58    5.70
   3  -1   6  214.38    5.40
   3  -1   6  195.68    5.50
  -4   1  -6    0.90    1.80
   4  -1   6    1.30    2.00
  -5   1  -6    3.00    2.50
   5  -1   6   -2.50    2.30
   5   0  -6   42.20    3.80
  -5   0   6   36.40    3.40
   4   0  -6  315.57    7.90
  -4   0   6  324.27    7.70
   3   0  -6    6.70    1.40
   3   0  -6    6.80    1.50
  -3   0   6    7.70    1.60
   2   0  -6  923.11   15.00
   2   0  -6  918.01   13.90
  -2   0   6  900.31   13.80
  -2   0   6  914.81   14.70
   1   0  -6 2577.54   37.10
   1   0  -6 2581.14   36.40
  -1   0   6 2589.14   36.30
  -1   0   6 2514.35   36.90
   0   0  -6   73.89    2.30
   0   0  -6   71.09    2.30
   0   0   6   71.39    2.40
   0   0   6   71.49    2.30
  -1   0  -6   23.40    1.60
  -1   0  -6   25.50    1.70
   1   0   6   24.90    1.70
   1   0   6   23.90    1.60
  -2   0  -6    7.00    1.40
   2   0   6    6.50    1.20
   2   0   6    8.80    1.40
  -3   0  -6  175.98    5.40
   3   0   6  169.48    5.10
  -4   0  -6    1.60    1.90
   4   0   6    2.60    2.10
  -5   0  -6    1.70    2.50
   5   0   6   -0.10    2.40
   5  -1  -6   -1.70    1.90
  -5   1   6   -1.30    2.00
   4  -1  -6   -1.40    1.60
  -4   1   6    2.30    1.80
   3  -1  -6   31.80    2.50
  -3   1   6   31.90    2.50
  -3   1   6   32.40    2.20
   2  -1  -6  294.57    6.60
  -2   1   6  304.47    5.90
  -2   1   6  299.07    6.30
   1  -1  -6 1113.29   17.80
   1  -1  -6 1153.68   16.70
  -1   1   6 1149.78   17.30
  -1   1   6 1126.29   17.40
   0  -1  -6  141.19    3.70
   0  -1  -6  142.09    3.40
   0   1   6  143.59    3.70
  -1  -1  -6   82.29    2.90
  -1  -1  -6   87.29    2.90
   1   1   6   85.59    3.00
  -2  -1  -6   75.49    2.90
  -2  -1  -6   72.99    3.10
   2   1   6   77.39    3.20
  -3  -1  -6    2.20    1.50
   3   1   6    2.40    1.60
  -4  -1  -6   -3.10    1.80
   4   1   6   -1.20    2.00
  -5  -1  -6    5.50    2.70
   5   1   6    5.70    2.70
   5  -2  -6   14.90    2.90
  -5   2   6   20.50    3.20
   4  -2  -6  181.18    6.10
  -4   2   6  186.98    6.00
  -4   2   6  170.88    5.20
   3  -2  -6  342.27    8.00
  -3   2   6  317.97    7.00
  -3   2   6  327.17    7.40
   2  -2  -6   61.79    2.90
  -2   2   6   58.29    2.80
  -2   2   6   57.89    2.70
   1  -2  -6  206.78    5.20
  -1   2   6  213.58    4.70
  -1   2   6  213.18    4.90
   0  -2  -6   97.39    2.80
   0  -2  -6   91.69    3.20
   0   2   6   91.29    3.10
   0   2   6   93.69    2.60
  -1  -2  -6  189.78    4.80
  -1  -2  -6  194.68    5.00
   1   2   6  198.08    5.00
  -2  -2  -6   19.90    2.30
  -2  -2  -6   16.60    2.10
   2   2   6   18.20    2.10
  -3  -2  -6   16.50    2.80
   3   2   6   14.60    2.40
  -4  -2  -6    6.30    2.60
   4   2   6    4.70    2.40
   5  -3  -6    9.20    2.70
  -5   3   6    8.30    2.80
   4  -3  -6   31.70    3.40
  -4   3   6   36.10    3.40
  -4   3   6   27.60    2.80
   3  -3  -6  177.88    5.60
  -3   3   6  171.18    5.40
  -3   3   6  173.38    5.20
   2  -3  -6    2.10    1.40
  -2   3   6    1.80    1.40
  -2   3   6    1.20    1.40
   1  -3  -6  684.33   12.60
  -1   3   6  701.73   11.70
  -1   3   6  713.83   12.30
   0  -3  -6  174.68    4.20
   0  -3  -6  170.08    4.90
   0   3   6  171.38    3.80
   0   3   6  173.98    4.80
  -1  -3  -6   32.30    2.60
  -1  -3  -6   31.30    2.60
   1   3   6   27.50    2.50
  -2  -3  -6    6.80    1.80
  -2  -3  -6    5.00    1.80
   2   3   6    3.40    1.70
  -3  -3  -6   18.30    2.70
  -3  -3  -6   21.10    2.90
   3   3   6   27.50    3.20
  -4  -3  -6   -0.20    2.50
   4   3   6   -0.40    2.40
   5  -4  -6   24.60    3.60
   4  -4  -6   30.20    3.50
  -4   4   6   34.80    3.40
  -4   4   6   33.60    3.60
   3  -4  -6  218.68    6.70
  -3   4   6  210.68    6.30
  -3   4   6  209.28    6.30
   2  -4  -6   48.90    3.40
  -2   4   6   41.00    3.20
  -2   4   6   45.60    3.00
   1  -4  -6  322.97    7.70
  -1   4   6  334.17    7.60
  -1   4   6  328.97    6.80
   0  -4  -6   27.00    2.70
   0   4   6   29.50    2.60
  -1  -4  -6   56.39    3.50
  -1  -4  -6   60.59    3.20
   1   4   6   62.59    3.40
  -2  -4  -6   18.10    2.70
  -2  -4  -6   17.30    2.60
   2   4   6   24.30    2.80
  -3  -4  -6    5.10    2.40
  -3  -4  -6    3.70    2.50
   3   4   6    5.30    2.60
  -4  -4  -6    0.80    2.80
   4   4   6    1.40    2.80
   4  -5  -6   55.49    4.50
  -4   5   6   56.09    4.40
   3  -5  -6  129.39    5.60
  -3   5   6  125.79    5.20
  -3   5   6  132.39    5.50
   2  -5  -6   54.69    4.00
  -2   5   6   61.99    3.50
  -2   5   6   62.59    4.00
   1  -5  -6    9.30    2.30
  -1   5   6    7.50    2.10
   0  -5  -6   78.19    4.30
   0   5   6   72.59    4.00
  -1  -5  -6   32.40    3.40
   1   5   6   39.50    3.60
  -2  -5  -6    2.00    2.30
  -2  -5  -6    3.60    2.30
   2   5   6    2.80    2.10
  -3  -5  -6    3.60    2.70
  -3  -5  -6    1.30    2.40
   3   5   6    2.30    2.40
   4  -6  -6    6.50    3.00
   4  -6  -6    3.90    3.20
  -4   6   6    7.70    3.10
   3  -6  -6    1.20    2.50
   3  -6  -6    2.80    2.30
  -3   6   6    0.50    2.30
   2  -6  -6   -1.00    2.20
  -2   6   6    5.90    2.50
   1  -6  -6   49.99    4.20
  -1   6   6   48.10    4.00
   0  -6  -6    7.10    2.50
   0   6   6    8.50    2.40
  -1  -6  -6   17.50    3.10
   1   6   6   18.80    3.10
  -2  -6  -6   23.40    3.50
   2   6   6   21.80    3.50
   3  -7  -6   19.80    3.70
   2  -7  -6   54.99    4.80
  -2   7   6   51.69    4.70
   1  -7  -6    2.60    2.50
  -1   7   6    6.20    2.60
   0  -7  -6    0.60    2.50
   0   7   6    0.60    2.20
  -1  -7  -6   -1.00    2.50
   1   7   6   -0.70    2.30
  -2  -9   7   41.70    4.30
   1   9  -7    8.10    2.50
   0   9  -7    7.70    2.30
   1  -9   7   13.90    2.60
  -3  -8   7   -1.40    2.40
   2   8  -7    1.50    2.30
  -2  -8   7    3.80    2.20
   1   8  -7   18.20    3.00
  -1  -8   7   16.30    2.60
   0   8  -7    4.90    1.90
   0  -8   7    5.70    1.90
  -1   8  -7    4.20    1.90
   1  -8   7    3.00    2.00
  -2   8  -7    5.10    2.20
   2  -8   7    5.20    2.50
  -3   8  -7    7.00    2.60
   3   7  -7   10.50    2.70
  -3  -7   7    7.40    2.40
   2   7  -7   72.19    4.30
  -2  -7   7   66.59    4.10
   1   7  -7   16.20    2.60
  -1  -7   7   10.60    2.10
  -1  -7   7   12.30    2.00
   0   7  -7   31.90    2.90
   0  -7   7   34.50    2.90
  -1   7  -7  122.89    4.60
   1  -7   7  128.89    4.90
  -2   7  -7    1.60    1.70
  -2   7  -7   -1.80    1.60
   2  -7   7   -0.80    2.10
  -3   7  -7   13.30    2.70
   3  -7   7   11.40    3.20
   4   6  -7    2.50    2.50
  -4  -6   7   -1.30    2.20
   3   6  -7   27.90    3.50
  -3  -6   7   21.90    2.90
   2   6  -7    0.80    1.70
  -2  -6   7    1.50    1.70
  -2  -6   7    2.10    1.40
   1   6  -7   45.20    3.10
  -1  -6   7   44.20    2.80
  -1  -6   7   45.50    3.00
   0   6  -7    9.20    1.80
   0  -6   7   10.30    1.80
  -1   6  -7  242.18    5.80
  -1   6  -7  236.28    6.30
   1  -6   7  242.88    6.40
  -2   6  -7    1.40    1.50
  -2   6  -7    2.50    1.60
   2  -6   7    1.30    2.00
  -3   6  -7    0.70    1.90
   3  -6   7    1.10    2.30
  -4   6  -7   -0.10    2.50
   4  -6   7    2.20    2.70
   5   5  -7   12.50    3.50
   4   5  -7   47.30    4.40
  -4  -5   7   36.30    3.80
   3   5  -7    6.70    2.30
  -3  -5   7   10.80    1.80
  -3  -5   7    6.70    2.10
   2   5  -7   57.29    3.40
  -2  -5   7   60.39    3.00
  -2  -5   7   60.39    3.40
   1   5  -7   68.09    3.30
  -1  -5   7   69.59    3.10
  -1  -5   7   74.39    3.30
   0   5  -7  105.89    3.80
   0  -5   7  101.49    3.30
   0  -5   7  106.09    3.70
  -1   5  -7   21.60    2.30
  -1   5  -7   22.60    2.00
   1  -5   7   24.10    2.30
  -2   5  -7    0.50    1.30
  -2   5  -7    0.80    1.50
   2  -5   7    0.20    1.70
  -3   5  -7   46.90    3.80
  -3   5  -7   44.80    3.30
   3  -5   7   46.60    3.80
  -4   5  -7    1.60    2.50
   4  -5   7    0.10    2.50
   5   4  -7   23.40    4.00
  -5  -4   7   13.50    3.20
   4   4  -7   14.10    2.90
  -4  -4   7   10.60    2.70
   3   4  -7    6.50    2.20
  -3  -4   7    6.00    1.60
  -3  -4   7    8.90    2.10
   2   4  -7  110.49    4.10
  -2  -4   7  112.99    3.70
  -2  -4   7  105.99    4.00
   1   4  -7  317.77    7.10
  -1  -4   7  323.37    6.80
  -1  -4   7  331.97    6.90
   0   4  -7   41.90    2.30
   0   4  -7   40.10    1.80
   0  -4   7   40.30    2.00
   0  -4   7   41.60    2.40
  -1   4  -7   34.90    2.30
  -1   4  -7   35.50    2.20
   1  -4   7   31.40    2.40
  -2   4  -7   62.19    3.20
  -2   4  -7   62.89    3.10
   2  -4   7   60.59    3.50
  -3   4  -7   19.60    2.40
  -3   4  -7   14.40    2.40
   3  -4   7   22.70    2.70
  -4   4  -7   -0.70    1.90
  -4   4  -7    2.10    2.30
   4  -4   7    1.10    2.30
   5   3  -7    3.40    2.80
  -5  -3   7    1.00    2.50
   4   3  -7   18.30    2.70
  -4  -3   7   17.00    2.20
  -4  -3   7   15.60    2.80
   3   3  -7  146.99    4.90
  -3  -3   7  144.09    4.40
  -3  -3   7  140.99    5.00
   2   3  -7   42.40    2.60
  -2  -3   7   41.90    2.40
  -2  -3   7   42.10    2.60
   1   3  -7   52.09    2.50
  -1  -3   7   52.49    2.40
  -1  -3   7   51.39    2.50
   0   3  -7    9.70    1.00
   0   3  -7   11.80    1.60
   0  -3   7    9.70    1.40
   0  -3   7   12.30    1.20
  -1   3  -7  498.35    8.90
  -1   3  -7  507.75    9.50
   1  -3   7  502.65    9.30
  -2   3  -7   47.20    2.80
  -2   3  -7   54.49    2.80
   2  -3   7   50.69    3.00
  -3   3  -7    1.70    1.80
  -3   3  -7    1.00    1.60
   3  -3   7    0.80    1.90
  -4   3  -7    9.60    2.40
  -4   3  -7    9.70    2.60
   4  -3   7   14.30    2.70
  -5   3  -7    1.10    2.40
  -5  -2   7    2.90    2.00
   4   2  -7   16.10    2.50
  -4  -2   7   13.80    2.50
  -4  -2   7   15.50    2.20
   3   2  -7  879.41   15.00
  -3  -2   7  876.51   14.90
  -3  -2   7  875.11   15.40
   2   2  -7  188.38    4.80
  -2  -2   7  187.78    4.70
  -2  -2   7  176.58    4.80
   1   2  -7  107.19    3.30
  -1  -2   7  105.49    3.30
   0   2  -7  320.17    5.80
   0   2  -7  333.57    6.60
   0  -2   7  320.67    6.40
   0  -2   7  322.97    5.70
  -1   2  -7  194.98    4.80
   1  -2   7  194.08    4.70
   1  -2   7  200.78    4.50
  -2   2  -7    1.00    1.20
   2  -2   7   -0.10    1.30
  -3   2  -7   22.40    2.50
   3  -2   7   29.10    2.70
  -4   2  -7    4.50    2.30
   4  -2   7    2.90    2.10
  -5   2  -7    0.60    2.40
   5  -2   7    5.10    3.60
   5   1  -7    7.20    2.40
  -5  -1   7    5.50    2.20
   4   1  -7    3.50    1.80
  -4  -1   7    1.40    1.60
   3   1  -7   12.90    1.90
   3   1  -7   11.60    1.80
  -3  -1   7   11.40    1.80
   2   1  -7  200.48    4.60
   2   1  -7  194.88    5.00
  -2  -1   7  204.08    4.90
   1   1  -7  331.37    6.50
   1   1  -7  330.17    6.30
  -1  -1   7  329.87    6.50
   0   1  -7   30.80    1.60
   0   1  -7   32.30    1.80
   0  -1   7   27.30    1.60
   0  -1   7   27.40    1.90
  -1   1  -7   45.40    2.20
  -1   1  -7   42.30    1.70
   1  -1   7   45.40    2.20
   1  -1   7   47.70    2.20
  -2   1  -7   11.20    1.70
   2  -1   7   15.70    1.80
   2  -1   7   13.90    1.70
   3  -1   7  229.78    5.80
   3  -1   7  219.88    6.00
  -4   1  -7    8.00    2.30
   4  -1   7    5.10    2.10
  -5   1  -7    2.20    2.40
   5  -1   7   -3.50    2.80
   5   0  -7   12.00    2.70
  -5   0   7    9.80    2.60
   4   0  -7   21.50    2.70
  -4   0   7   15.20    2.40
   3   0  -7  379.66    8.40
  -3   0   7  391.16    8.10
   2   0  -7  153.68    3.60
   2   0  -7  152.18    4.30
  -2   0   7  146.99    3.50
  -2   0   7  153.18    4.20
   1   0  -7  595.54   10.30
   1   0  -7  586.94    9.60
  -1   0   7  572.54   10.00
  -1   0   7  589.14    9.50
   0   0  -7  718.93   11.80
   0   0  -7  733.53   11.80
   0   0   7  730.33   11.70
   0   0   7  717.53   11.60
  -1   0  -7   37.70    2.10
  -1   0  -7   38.70    1.90
   1   0   7   38.40    2.00
   1   0   7   37.60    2.20
  -2   0  -7   31.60    2.40
   2   0   7   31.70    2.30
   2   0   7   32.70    2.20
  -3   0  -7   55.69    3.40
   3   0   7   55.09    3.30
  -4   0  -7    7.40    2.40
   4   0   7   10.80    2.50
   5  -1  -7    7.10    2.50
  -5   1   7    8.20    2.50
   4  -1  -7   25.70    2.90
  -4   1   7   29.20    3.10
   3  -1  -7   98.69    4.00
  -3   1   7   99.49    3.90
  -3   1   7   93.59    3.30
   2  -1  -7   87.19    3.50
  -2   1   7   93.29    3.30
  -2   1   7   92.39    3.00
   1  -1  -7  110.19    2.80
   1  -1  -7  109.79    3.50
  -1   1   7  106.69    3.20
  -1   1   7  106.99    3.30
   0  -1  -7  314.67    6.50
   0  -1  -7  307.37    6.10
   0   1   7  316.87    6.00
   0   1   7  330.07    6.50
  -1  -1  -7   49.80    2.50
  -1  -1  -7   52.59    2.50
   1   1   7   46.50    2.50
   1   1   7   54.59    2.10
  -2  -1  -7   -0.50    1.30
  -2  -1  -7    0.40    1.20
   2   1   7    0.30    1.30
  -3  -1  -7   12.40    2.30
   3   1   7   16.80    2.40
  -4  -1  -7    3.30    2.30
   4   1   7    5.90    2.40
   5  -2  -7   60.79    5.00
  -5   2   7   73.99    5.10
   4  -2  -7    7.20    2.30
  -4   2   7   10.40    2.50
   3  -2  -7   -0.10    1.50
  -3   2   7    2.40    1.70
  -3   2   7    0.90    1.40
   2  -2  -7  217.58    5.80
  -2   2   7  206.48    5.30
  -2   2   7  209.38    5.20
   1  -2  -7  371.16    7.50
   1  -2  -7  374.56    7.90
  -1   2   7  375.76    7.50
  -1   2   7  378.96    7.30
   0  -2  -7   47.30    2.60
   0  -2  -7   52.99    2.30
   0   2   7   50.39    2.20
   0   2   7   48.00    2.50
  -1  -2  -7    2.90    1.40
  -1  -2  -7    1.10    1.20
   1   2   7    0.00    1.20
  -2  -2  -7   12.70    2.00
  -2  -2  -7   15.80    2.20
   2   2   7   13.60    2.10
  -3  -2  -7   41.80    3.70
   3   2   7   37.50    3.40
  -4  -2  -7    4.10    2.40
   4   2   7    4.70    2.50
   5  -3  -7    6.50    2.70
  -5   3   7    9.40    3.10
   4  -3  -7   -0.30    1.90
  -4   3   7    0.40    1.80
  -4   3   7    3.60    2.20
   3  -3  -7   60.59    3.70
  -3   3   7   58.19    3.40
  -3   3   7   66.69    3.80
   2  -3  -7  131.09    4.70
  -2   3   7  131.89    4.50
  -2   3   7  121.69    4.20
   1  -3  -7  181.08    5.40
  -1   3   7  184.58    4.70
  -1   3   7  179.88    5.10
   0  -3  -7   20.20    1.90
   0  -3  -7   25.20    2.60
   0   3   7   18.90    2.30
  -1  -3  -7  101.09    4.20
  -1  -3  -7   97.09    3.80
   1   3   7  110.49    4.10
  -2  -3  -7    0.60    1.70
  -2  -3  -7    0.80    1.80
   2   3   7   -1.40    1.50
  -3  -3  -7   10.70    2.70
   3   3   7    7.00    2.40
  -4  -3  -7    0.00    2.40
   4   3   7   -0.50    2.60
   5  -4  -7    0.00    2.70
   4  -4  -7   91.29    5.20
  -4   4   7   96.89    5.30
  -4   4   7   84.29    4.70
   3  -4  -7   47.70    3.80
  -3   4   7   46.10    3.60
  -3   4   7   51.19    3.80
   2  -4  -7   21.70    2.90
  -2   4   7   23.40    2.70
  -2   4   7   23.10    2.50
   1  -4  -7   41.00    3.40
  -1   4   7   32.40    2.50
  -1   4   7   41.30    3.20
   0  -4  -7  302.97    7.70
   0   4   7  301.27    7.50
  -1  -4  -7   12.50    2.40
  -1  -4  -7   13.30    2.20
   1   4   7   17.40    2.50
  -2  -4  -7   -2.40    1.90
  -2  -4  -7    1.90    2.10
   2   4   7    1.20    1.90
  -3  -4  -7   -1.70    2.40
   3   4   7   -0.60    2.30
   4  -5  -7  118.59    6.20
  -4   5   7  123.29    6.00
  -4   5   7  111.79    5.60
   3  -5  -7    2.10    2.40
  -3   5   7    2.60    2.30
  -3   5   7   -0.30    2.10
   2  -5  -7   13.20    2.80
  -2   5   7   15.00    2.70
  -2   5   7   13.90    2.40
   1  -5  -7   64.09    4.30
  -1   5   7   62.69    4.00
   0  -5  -7   48.70    4.00
   0   5   7   51.79    4.00
  -1  -5  -7    2.60    2.10
   1   5   7    1.30    2.10
  -2  -5  -7   12.40    3.00
  -2  -5  -7    8.30    2.70
   2   5   7    9.10    2.60
  -3  -5  -7   -0.10    2.80
  -3  -5  -7    2.10    2.70
   3   5   7   -1.40    2.50
   3  -6  -7    9.20    3.10
  -3   6   7    8.30    2.80
   2  -6  -7   16.40    3.30
  -2   6   7   17.90    3.10
   1  -6  -7   19.50    3.30
  -1   6   7   23.20    3.20
   0  -6  -7    7.60    2.70
   0   6   7   10.00    2.60
  -1  -6  -7   -1.10    2.40
   1   6   7    0.30    2.40
  -2  -6  -7   20.50    3.50
   2   6   7   22.20    3.70
   2  -7  -7    5.50    3.20
  -2   7   7    8.10    4.00
   1  -7  -7    4.70    3.00
  -1   7   7    2.00    2.40
   0  -7  -7    8.40    3.00
   0   7   7   11.30    2.90
   1   9  -8   32.20    3.60
   0   9  -8    0.20    2.00
   1  -9   8    3.00    2.30
  -3  -8   8    0.20    2.30
   2   8  -8    6.10    2.50
  -2  -8   8    5.00    2.40
   1   8  -8   13.40    2.70
   0   8  -8    0.30    1.70
   0  -8   8    0.20    1.70
  -1   8  -8   10.30    2.20
   1  -8   8    9.90    2.50
   2  -8   8   11.40    3.10
   3   7  -8   20.50    3.20
  -3  -7   8   15.20    3.00
   2   7  -8   34.80    3.80
  -2  -7   8   22.30    2.90
   1   7  -8    1.20    1.70
  -1  -7   8    0.40    1.70
  -1  -7   8    1.70    1.60
   0   7  -8    6.30    1.90
   0  -7   8    5.70    1.90
  -1   7  -8  142.59    5.20
   1  -7   8  150.48    5.40
  -2   7  -8    6.60    2.10
  -2   7  -8    5.80    2.10
   2  -7   8    6.50    2.60
  -3   7  -8   -0.70    2.20
   3  -7   8    4.00    3.10
   4   6  -8    4.40    2.60
  -4  -6   8    9.30    3.00
   3   6  -8   14.40    2.80
  -3  -6   8    6.90    2.30
   2   6  -8   44.70    3.50
  -2  -6   8   49.30    3.50
  -2  -6   8   43.30    3.00
   1   6  -8    1.50    1.60
  -1  -6   8   -0.80    1.40
  -1  -6   8    1.40    1.50
   0   6  -8   76.09    3.60
   0  -6   8   74.09    3.60
  -1   6  -8   41.90    3.00
   1  -6   8   42.00    3.30
  -2   6  -8   53.99    3.50
  -2   6  -8   50.19    3.40
   2  -6   8   57.59    4.30
  -3   6  -8    8.20    2.40
  -3   6  -8    6.20    2.40
   3  -6   8    3.70    2.50
  -4   6  -8    6.40    3.00
   4   5  -8    4.60    2.50
  -4  -5   8    4.30    2.50
   3   5  -8   16.80    2.90
  -3  -5   8   13.30    2.10
  -3  -5   8   13.50    2.60
   2   5  -8  207.98    6.20
  -2  -5   8  213.38    6.10
  -2  -5   8  192.18    5.40
   1   5  -8   75.29    3.60
  -1  -5   8   83.29    3.50
  -1  -5   8   82.49    3.50
   0   5  -8   -0.20    1.20
   0  -5   8   -0.20    1.30
  -1   5  -8   16.60    2.20
  -1   5  -8   16.10    1.90
   1  -5   8   14.50    2.10
  -2   5  -8   48.80    3.30
  -2   5  -8   54.69    3.30
   2  -5   8   49.99    3.80
  -3   5  -8   14.60    2.50
  -3   5  -8   15.80    2.50
   3  -5   8   23.50    3.30
  -4   5  -8   -2.30    2.40
   4  -5   8    0.80    2.60
   5   4  -8   10.00    3.20
  -5  -4   8    3.70    2.70
   4   4  -8   26.40    3.40
  -4  -4   8   22.00    3.10
  -4  -4   8   26.70    2.70
   3   4  -8   21.30    2.70
  -3  -4   8   19.70    2.30
  -3  -4   8   16.00    2.50
   2   4  -8   66.49    3.50
  -2  -4   8   68.19    3.50
  -2  -4   8   73.49    3.30
   1   4  -8   32.90    2.40
  -1  -4   8   40.20    2.60
  -1  -4   8   37.80    2.50
   0   4  -8   51.19    2.70
   0   4  -8   56.19    3.00
   0  -4   8   57.99    2.90
   0  -4   8   56.79    2.40
  -1   4  -8  150.28    4.10
  -1   4  -8  145.39    4.60
   1  -4   8  139.69    4.60
  -2   4  -8   11.90    2.00
  -2   4  -8   11.20    2.00
   2  -4   8   15.70    2.40
  -3   4  -8   -0.10    1.90
  -3   4  -8    0.10    1.80
   3  -4   8    0.90    2.10
  -4   4  -8   13.60    3.00
  -4   4  -8   14.50    2.90
   4  -4   8   25.20    3.40
  -5  -3   8    9.30    2.90
   4   3  -8   45.40    3.70
  -4  -3   8   39.70    3.70
  -4  -3   8   44.30    3.30
   3   3  -8  115.89    4.50
  -3  -3   8  118.59    4.20
  -3  -3   8  123.89    4.80
   2   3  -8  170.88    5.00
  -2  -3   8  169.88    5.00
  -2  -3   8  176.18    4.90
   1   3  -8  369.66    7.60
  -1  -3   8  364.16    7.50
  -1  -3   8  371.36    7.30
   0   3  -8    1.60    1.00
   0   3  -8    1.50    0.80
   0  -3   8    0.80    0.90
   0  -3   8    2.90    1.20
  -1   3  -8  263.37    6.20
   1  -3   8  252.27    6.00
  -2   3  -8   39.70    2.80
  -2   3  -8   35.10    2.60
   2  -3   8   38.20    3.00
  -3   3  -8    9.20    2.20
   3  -3   8   10.40    2.40
  -4   3  -8    8.00    2.40
   4  -3   8   16.20    2.80
   5   2  -8   16.10    3.10
  -5  -2   8   10.70    2.50
   4   2  -8   -0.40    1.70
   4   2  -8    2.70    1.90
  -4  -2   8    0.10    1.60
   3   2  -8  128.19    4.40
  -3  -2   8  136.29    4.50
   2   2  -8  845.32   14.00
   2   2  -8  831.72   14.30
  -2  -2   8  807.82   14.00
   1   2  -8  186.78    4.60
   1   2  -8  188.88    4.70
  -1  -2   8  188.88    4.80
   0   2  -8   83.59    2.50
   0   2  -8   83.39    3.00
   0  -2   8   81.89    2.50
   0  -2   8   81.69    3.10
  -1   2  -8   17.50    1.80
   1  -2   8   17.60    1.70
   1  -2   8   22.10    2.00
  -2   2  -8   85.09    3.50
   2  -2   8   80.59    3.40
   2  -2   8   80.89    3.50
  -3   2  -8   32.10    3.10
   3  -2   8   32.80    2.90
   3  -2   8   44.50    3.40
  -4   2  -8    5.50    2.10
   4  -2   8    7.40    2.40
   5   1  -8    2.40    2.30
  -5  -1   8    2.40    2.20
   4   1  -8    9.50    2.40
  -4  -1   8   15.40    2.40
   3   1  -8  143.49    4.80
   3   1  -8  132.59    4.10
  -3  -1   8  139.79    4.50
   2   1  -8   96.19    3.20
   2   1  -8   98.69    3.50
  -2  -1   8   98.69    3.50
   1   1  -8    4.70    1.10
   1   1  -8    3.90    1.10
  -1  -1   8    3.30    1.20
  -1  -1   8    4.80    1.00
   0   1  -8   96.09    2.90
   0   1  -8   95.99    3.20
   0  -1   8  100.69    3.20
   0  -1   8  102.49    2.90
  -1   1  -8  151.88    4.20
   1  -1   8  140.69    3.90
   1  -1   8  142.69    3.90
  -2   1  -8   14.30    2.10
   2  -1   8   19.10    2.10
   2  -1   8   15.40    1.90
  -3   1  -8   54.59    3.50
   3  -1   8   48.20    3.30
  -4   1  -8   34.30    3.60
   4  -1   8   42.40    3.80
   5   0  -8   19.40    3.10
  -5   0   8   19.90    3.10
   4   0  -8   83.29    4.40
  -4   0   8   79.39    4.30
   3   0  -8  165.98    5.20
  -3   0   8  170.68    5.10
   2   0  -8   -0.40    1.00
   2   0  -8    2.20    1.00
  -2   0   8    0.30    1.20
  -2   0   8    0.60    1.20
   1   0  -8  108.09    3.10
   1   0  -8  111.69    3.60
  -1   0   8  108.59    3.10
  -1   0   8  105.69    3.50
   0   0  -8 1174.58   18.30
   0   0  -8 1177.18   18.40
   0   0   8 1211.58   18.30
   0   0   8 1164.98   18.20
  -1   0  -8    2.80    1.30
  -1   0  -8    1.20    1.10
   1   0   8    3.60    1.30
   1   0   8    3.10    1.20
  -2   0  -8   -0.70    1.30
   2   0   8    0.50    1.30
  -3   0  -8    1.00    1.70
   3   0   8   -0.10    1.60
  -4   0  -8    8.70    2.50
   4   0   8    7.70    2.60
   5  -1  -8   28.40    3.60
  -5   1   8   34.30    3.80
   4  -1  -8   13.50    2.60
  -4   1   8   20.70    2.90
   3  -1  -8   14.30    2.30
  -3   1   8   12.30    2.10
   2  -1  -8   43.30    2.80
  -2   1   8   40.80    2.70
  -2   1   8   36.30    2.30
   1  -1  -8  194.98    5.00
   1  -1  -8  188.48    4.10
  -1   1   8  192.08    4.80
  -1   1   8  181.48    4.60
   0  -1  -8  107.49    3.60
   0  -1  -8  104.79    3.30
   0   1   8  103.19    3.30
   0   1   8  111.39    3.60
  -1  -1  -8   14.10    1.90
  -1  -1  -8   16.70    2.00
   1   1   8   20.70    2.10
   1   1   8   15.20    1.50
  -2  -1  -8   42.50    2.90
   2   1   8   42.00    2.90
  -3  -1  -8   25.20    2.80
   3   1   8   21.70    2.70
  -4  -1  -8    0.80    2.50
   4   1   8    4.50    2.50
   5  -2  -8    4.80    2.80
  -5   2   8    3.40    2.60
   4  -2  -8   31.60    3.50
  -4   2   8   33.30    3.50
   3  -2  -8   69.69    3.90
  -3   2   8   58.69    3.20
  -3   2   8   59.99    3.70
   2  -2  -8  414.86    9.00
  -2   2   8  415.06    8.40
  -2   2   8  415.26    8.50
   1  -2  -8    3.50    1.40
  -1   2   8    4.20    1.40
  -1   2   8    3.50    1.40
   0  -2  -8   99.79    3.30
   0  -2  -8   98.89    3.80
   0   2   8   96.29    3.20
   0   2   8  104.19    3.70
  -1  -2  -8   55.39    3.00
  -1  -2  -8   56.39    3.20
   1   2   8   54.89    3.10
  -2  -2  -8   13.80    2.20
  -2  -2  -8    7.00    2.00
   2   2   8   11.30    2.10
  -3  -2  -8    7.10    2.40
   3   2   8    5.10    2.10
  -4  -2  -8   -0.30    2.40
   4   2   8    0.00    2.50
   5  -3  -8   13.10    3.20
   4  -3  -8   39.40    3.80
  -4   3   8   52.39    4.20
   3  -3  -8   52.09    3.70
  -3   3   8   56.99    3.50
  -3   3   8   57.49    3.80
   2  -3  -8    3.30    1.80
  -2   3   8    2.50    1.70
  -2   3   8    1.20    1.60
   1  -3  -8    4.20    1.80
  -1   3   8    3.60    1.50
  -1   3   8    3.50    1.70
   0  -3  -8  282.67    7.30
   0   3   8  292.87    7.10
  -1  -3  -8   31.40    2.70
  -1  -3  -8   28.50    2.90
   1   3   8   29.50    2.80
  -2  -3  -8    6.90    2.30
  -2  -3  -8    6.50    2.20
   2   3   8    5.80    1.90
  -3  -3  -8   -0.70    2.20
   3   3   8   -0.20    2.30
   4  -4  -8   57.89    4.80
  -4   4   8   64.39    4.30
  -4   4   8   73.49    5.10
   3  -4  -8    7.10    2.50
  -3   4   8   10.10    2.40
  -3   4   8    5.80    2.30
   2  -4  -8  166.18    6.10
  -2   4   8  173.18    5.80
  -2   4   8  169.58    5.40
   1  -4  -8    0.10    1.90
  -1   4   8    0.00    1.70
   0  -4  -8  127.79    5.20
   0   4   8  128.29    5.00
  -1  -4  -8   12.20    2.70
  -1  -4  -8   11.50    2.50
   1   4   8   17.30    2.70
  -2  -4  -8    8.40    2.50
  -2  -4  -8   10.50    2.70
   2   4   8    5.30    2.20
  -3  -4  -8    1.50    2.80
   3   4   8    0.20    2.70
   4  -5  -8    5.50    3.20
  -4   5   8    9.20    2.80
  -4   5   8    5.80    2.90
   3  -5  -8   85.19    5.40
  -3   5   8   88.59    5.10
  -3   5   8   84.99    4.90
   2  -5  -8   26.10    3.60
  -2   5   8   27.70    3.40
   1  -5  -8   35.90    3.90
  -1   5   8   42.30    3.80
   0  -5  -8    0.90    2.30
   0   5   8    4.20    2.30
  -1  -5  -8   12.80    2.80
   1   5   8   16.80    3.10
  -2  -5  -8   11.30    4.50
  -2  -5  -8   10.00    2.90
   2   5   8   13.70    2.90
   3  -6  -8   15.70    3.70
  -3   6   8   20.10    3.60
   2  -6  -8   -0.90    2.60
  -2   6   8    0.10    2.40
   1  -6  -8    4.00    2.80
  -1   6   8    3.30    2.60
   0  -6  -8   20.40    3.40
   0   6   8   20.50    3.20
  -1  -6  -8    3.60    2.70
   1   6   8   -0.30    2.50
   1   9  -9   16.60    3.30
   0   9  -9    2.60    2.20
   0  -9   9    6.30    2.40
   1  -9   9    0.90    3.10
   2   8  -9    1.40    2.10
  -2  -8   9    2.80    2.20
   1   8  -9    3.90    2.00
  -1  -8   9    5.20    2.10
   0   8  -9   37.00    3.60
   0  -8   9   44.90    3.70
  -1   8  -9    7.00    2.20
   1  -8   9    7.70    2.50
   2  -8   9   -2.80    2.50
   3   7  -9   -0.70    2.30
  -3  -7   9    0.10    2.10
   2   7  -9    7.50    2.30
  -2  -7   9    3.80    2.00
  -2  -7   9    7.50    2.10
   1   7  -9   11.20    2.30
  -1  -7   9   13.10    2.30
   0   7  -9   21.30    2.70
   0  -7   9   21.60    2.70
  -1   7  -9   67.79    4.00
   1  -7   9   73.09    4.50
  -2   7  -9   62.69    4.00
   2  -7   9   67.99    5.00
  -3   7  -9    0.10    2.40
   3  -7   9   -2.00    2.90
   4   6  -9    1.10    2.40
  -4  -6   9   -0.40    2.40
   3   6  -9    3.30    2.30
  -3  -6   9    1.40    2.10
   2   6  -9  105.69    4.80
  -2  -6   9   99.99    4.60
  -2  -6   9  101.59    4.30
   1   6  -9    3.60    1.80
  -1  -6   9    3.10    1.60
  -1  -6   9    5.10    1.90
   0   6  -9   -0.50    1.50
   0  -6   9    0.40    1.60
  -1   6  -9    6.10    1.80
   1  -6   9   10.70    2.40
  -2   6  -9   44.40    3.40
  -2   6  -9   36.10    3.10
   2  -6   9   47.80    3.90
  -3   6  -9   -0.50    2.20
  -3   6  -9   -0.70    2.00
   3  -6   9   -1.20    2.50
   4   5  -9   16.30    3.00
  -4  -5   9   18.10    3.30
   3   5  -9   65.49    4.30
  -3  -5   9   66.89    3.70
  -3  -5   9   64.09    4.20
   2   5  -9   40.50    3.20
  -2  -5   9   40.80    3.00
  -2  -5   9   37.30    3.10
   1   5  -9   -0.10    1.50
  -1  -5   9    0.20    1.40
  -1  -5   9    2.00    1.50
   0   5  -9   74.49    3.60
   0  -5   9   68.19    3.50
  -1   5  -9  134.79    4.80
  -1   5  -9  132.59    4.50
   1  -5   9  143.69    5.10
  -2   5  -9    8.40    2.00
  -2   5  -9    9.20    2.00
   2  -5   9   12.40    2.50
  -3   5  -9   -0.50    1.90
  -3   5  -9    0.30    2.10
   3  -5   9    2.00    2.40
  -4   5  -9    4.30    2.60
  -4   5  -9    1.00    2.60
   4  -5   9    6.30    3.00
   5   4  -9    3.90    3.20
   4   4  -9   53.09    4.30
  -4  -4   9   48.70    4.20
  -4  -4   9   52.99    3.60
   3   4  -9    3.80    2.10
  -3  -4   9    2.10    1.90
  -3  -4   9    4.30    1.70
   2   4  -9   10.60    2.10
  -2  -4   9    4.50    1.70
  -2  -4   9    8.10    1.80
   1   4  -9   85.89    3.60
  -1  -4   9   88.69    3.60
  -1  -4   9   84.79    3.40
   0   4  -9    7.60    1.70
   0  -4   9    7.90    1.80
  -1   4  -9   11.60    1.80
  -1   4  -9   11.40    2.00
   1  -4   9   14.70    2.10
  -2   4  -9    5.30    1.80
  -2   4  -9    6.60    2.00
   2  -4   9    5.60    2.00
  -3   4  -9   14.30    2.80
  -3   4  -9   11.70    2.40
   3  -4   9   16.50    2.90
  -4   4  -9   -2.20    2.10
   4  -4   9    3.40    2.70
  -5  -3   9    9.00    2.50
   4   3  -9   -1.50    2.00
  -4  -3   9    0.10    1.70
  -4  -3   9   -3.60    1.80
   3   3  -9    4.20    2.00
  -3  -3   9    3.30    1.60
  -3  -3   9    2.10    1.90
   2   3  -9  431.96    9.10
  -2  -3   9  440.66    9.10
  -2  -3   9  447.16    9.10
   1   3  -9  206.38    5.10
   1   3  -9  196.48    5.30
  -1  -3   9  205.28    5.40
   0   3  -9    4.30    1.40
   0  -3   9    2.00    1.40
  -1   3  -9   20.80    2.20
   1  -3   9   21.50    2.30
   1  -3   9   25.80    2.20
  -2   3  -9  152.48    5.00
   2  -3   9  166.48    5.30
   2  -3   9  146.79    4.80
  -3   3  -9    8.30    2.20
   3  -3   9    9.60    2.20
   3  -3   9   11.20    2.50
  -4   3  -9    4.80    2.40
   4  -3   9    1.60    2.40
   5   2  -9    3.20    2.70
  -5  -2   9    2.80    2.30
   4   2  -9   23.10    3.00
  -4  -2   9   24.20    2.80
   3   2  -9    9.80    2.00
   3   2  -9   10.00    2.00
  -3  -2   9    9.20    1.90
   2   2  -9  632.14   11.70
   2   2  -9  640.14   11.50
  -2  -2   9  622.04   11.60
   1   2  -9  158.78    4.30
   1   2  -9  164.68    4.50
  -1  -2   9  167.68    4.60
   0   2  -9   16.30    1.90
   0   2  -9   15.80    1.60
   0  -2   9   16.40    1.90
   0  -2   9   15.40    1.50
  -1   2  -9   47.10    2.70
   1  -2   9   44.10    2.50
   1  -2   9   45.40    2.90
  -2   2  -9   33.90    2.80
   2  -2   9   40.20    3.00
   2  -2   9   37.00    2.70
  -3   2  -9   -1.50    1.70
   3  -2   9   -1.70    1.90
   3  -2   9    0.00    1.60
  -4   2  -9    6.70    2.70
   4  -2   9    6.10    2.40
   5   1  -9   56.29    4.70
  -5  -1   9   52.09    4.30
   4   1  -9   25.20    3.00
  -4  -1   9   28.20    3.00
   3   1  -9   53.59    3.30
  -3  -1   9   50.89    3.30
   2   1  -9   10.00    1.70
   2   1  -9   11.40    1.80
  -2  -1   9    8.20    1.70
   1   1  -9  446.46    8.40
   1   1  -9  449.86    8.70
  -1  -1   9  449.46    8.70
   0   1  -9  485.75    8.80
   0   1  -9  487.85    9.20
   0  -1   9  496.75    8.70
   0  -1   9  502.35    9.20
  -1   1  -9   11.20    1.80
   1  -1   9   10.60    1.60
   1  -1   9   10.90    1.80
  -2   1  -9    6.30    1.80
   2  -1   9    7.10    1.70
   2  -1   9    5.70    1.60
  -3   1  -9    3.50    1.90
   3  -1   9    1.10    1.60
  -4   1  -9   57.89    4.40
   4  -1   9   62.79    4.60
   5   0  -9   32.20    4.00
  -5   0   9   36.60    3.90
   4   0  -9   14.30    2.70
  -4   0   9   20.10    2.90
   3   0  -9    7.30    1.80
  -3   0   9   13.40    2.20
   2   0  -9  134.29    4.10
   2   0  -9  152.08    4.70
  -2   0   9  140.49    4.50
   1   0  -9   83.49    3.30
   1   0  -9   84.19    2.90
  -1   0   9   85.19    3.40
  -1   0   9   80.69    2.90
   0   0  -9  479.25    9.00
   0   0  -9  473.05    9.00
   0   0   9  488.75    8.90
   0   0   9  486.95    8.90
  -1   0  -9   87.59    3.50
   1   0   9   81.79    3.20
   1   0   9   78.49    3.30
  -2   0  -9   13.00    2.10
   2   0   9   14.60    2.10
  -3   0  -9   -0.10    1.80
   3   0   9   -0.60    1.50
  -4   0  -9    9.80    2.70
   4   0   9    7.50    2.70
   5  -1  -9    2.00    2.70
  -5   1   9   -0.60    2.60
   4  -1  -9   32.50    3.60
  -4   1   9   37.40    3.80
   3  -1  -9  106.89    4.70
  -3   1   9  108.19    4.50
   2  -1  -9   88.39    3.90
  -2   1   9   93.29    3.40
  -2   1   9   89.89    3.80
   1  -1  -9    1.50    1.30
   1  -1  -9    1.40    1.00
  -1   1   9    0.60    1.30
  -1   1   9    2.50    1.40
   0  -1  -9  153.98    4.30
   0  -1  -9  164.98    4.80
   0   1   9  157.08    4.60
   0   1   9  158.48    4.30
  -1  -1  -9   40.90    2.90
  -1  -1  -9   40.00    2.70
   1   1   9   50.39    2.90
  -2  -1  -9    4.50    1.80
   2   1   9    6.10    1.80
  -3  -1  -9   -1.70    1.90
   3   1   9    0.30    1.90
  -4  -1  -9    4.90    2.80
   4   1   9   11.00    2.90
   5  -2  -9   23.70    3.80
  -5   2   9   26.10    4.40
   4  -2  -9  101.99    5.50
  -4   2   9  106.49    5.50
   3  -2  -9   24.40    3.00
  -3   2   9   25.40    2.90
   2  -2  -9   42.90    3.20
  -2   2   9   47.10    3.20
  -2   2   9   40.30    2.90
   1  -2  -9  100.09    4.20
  -1   2   9   98.89    3.70
  -1   2   9   96.79    3.80
   0  -2  -9  291.07    7.00
   0  -2  -9  253.47    6.10
   0   2   9  289.07    6.80
  -1  -2  -9   42.40    2.90
  -1  -2  -9   38.40    3.20
   1   2   9   51.89    3.20
  -2  -2  -9    3.20    1.90
   2   2   9    2.00    1.80
  -3  -2  -9    1.40    2.20
   3   2   9   -0.10    2.10
   4  -3  -9    5.50    2.50
  -4   3   9   10.70    3.00
   3  -3  -9    5.80    2.40
  -3   3   9    9.20    2.40
  -3   3   9    9.30    2.20
   2  -3  -9  105.39    4.80
  -2   3   9  103.99    4.40
  -2   3   9  105.29    4.40
   1  -3  -9    2.70    1.90
  -1   3   9   -0.40    1.40
  -1   3   9    1.00    1.70
   0  -3  -9   66.69    4.20
   0   3   9   59.59    3.60
  -1  -3  -9    9.90    2.30
  -1  -3  -9    8.90    2.00
   1   3   9   12.20    2.30
  -2  -3  -9    9.60    2.60
   2   3   9   10.30    2.40
  -3  -3  -9    3.80    2.50
   3   3   9   -1.00    2.40
   4  -4  -9    2.90    2.80
  -4   4   9    1.20    2.60
   3  -4  -9  157.68    6.40
  -3   4   9  143.59    5.80
  -3   4   9  146.09    5.70
   2  -4  -9  108.49    5.30
  -2   4   9   98.69    4.90
  -2   4   9  103.09    4.50
   1  -4  -9    2.20    2.30
  -1   4   9    3.50    2.00
   0  -4  -9    0.20    2.00
   0   4   9    1.50    2.00
  -1  -4  -9  107.19    5.10
   1   4   9  122.89    5.30
  -2  -4  -9    3.80    2.40
  -2  -4  -9    7.30    2.70
   2   4   9    3.80    2.30
  -3  -4  -9   -1.80    2.80
   3  -5  -9   54.99    4.80
  -3   5   9   61.89    4.70
  -3   5   9   60.59    4.90
   2  -5  -9    0.40    2.70
  -2   5   9    1.80    2.30
   1  -5  -9    0.90    2.60
  -1   5   9   -1.80    2.10
   0  -5  -9   12.60    3.00
   0   5   9   13.40    2.90
  -1  -5  -9    5.90    2.60
   1   5   9   10.80    2.90
  -2  -5  -9    0.00    2.60
   2   5   9    4.30    3.10
   2  -6  -9   22.60    5.00
  -2   6   9   21.70    3.70
   1  -6  -9   21.90    3.80
  -1   6   9   19.10    3.40
   0  -6  -9    1.60    2.80
   0   6   9    0.10    2.40
  -1  -6  -9   11.70    4.00
   2   8 -10    2.80    2.30
   1   8 -10   42.10    4.30
  -1  -8  10   42.40    3.70
   0   8 -10   -1.70    1.70
   0  -8  10    2.40    2.20
  -1   8 -10    6.40    2.30
   1  -8  10    6.00    2.60
  -2   8 -10    5.50    2.40
   3   7 -10    8.60    2.80
  -3  -7  10   10.90    2.90
   2   7 -10   15.00    3.00
  -2  -7  10   15.60    2.60
  -2  -7  10   11.70    2.60
   1   7 -10   35.90    3.50
  -1  -7  10   36.00    3.40
   0   7 -10   22.80    3.00
   0  -7  10   20.30    2.90
  -1   7 -10   10.90    2.60
   1  -7  10   14.40    2.80
  -2   7 -10  100.39    5.00
   2  -7  10  108.39    6.00
   4   6 -10    3.70    2.80
  -4  -6  10    4.40    2.80
   3   6 -10   25.30    3.60
  -3  -6  10   20.10    2.80
  -3  -6  10   14.50    2.80
   2   6 -10    1.70    1.90
  -2  -6  10    2.50    1.90
  -2  -6  10    1.00    1.90
   1   6 -10  186.28    6.20
  -1  -6  10  189.78    6.00
   0   6 -10    3.90    1.70
   0  -6  10    8.50    2.20
  -1   6 -10   -0.60    1.60
   1  -6  10    0.20    2.00
  -2   6 -10   12.20    2.60
   2  -6  10   23.80    3.40
  -3   6 -10    9.20    2.50
  -3   6 -10    8.50    2.70
   3  -6  10   15.40    3.40
   4   5 -10   22.50    3.60
  -4  -5  10   19.30    3.40
   3   5 -10    7.30    2.50
  -3  -5  10    7.90    2.40
  -3  -5  10    5.00    2.00
   2   5 -10   -0.90    1.70
  -2  -5  10   -0.20    1.60
  -2  -5  10   -0.80    1.70
   1   5 -10  234.08    6.60
  -1  -5  10  228.28    6.10
  -1  -5  10  238.88    6.40
   0   5 -10  295.77    7.60
   0  -5  10  299.67    7.50
  -1   5 -10    1.80    1.70
   1  -5  10    4.00    2.10
  -2   5 -10   32.10    3.20
  -2   5 -10   23.00    2.70
   2  -5  10   44.30    3.90
  -3   5 -10    8.20    2.40
  -3   5 -10    8.00    2.50
   3  -5  10   12.80    3.00
   4   4 -10   18.70    3.20
  -4  -4  10   20.00    2.80
  -4  -4  10   17.50    3.00
   3   4 -10   72.49    4.30
  -3  -4  10   75.89    4.00
  -3  -4  10   65.29    4.20
   2   4 -10   14.90    2.40
  -2  -4  10   14.40    2.30
  -2  -4  10   18.30    2.40
   1   4 -10    6.70    1.80
  -1  -4  10    7.60    1.80
   0   4 -10    8.30    1.80
   0  -4  10    9.70    2.00
  -1   4 -10   25.50    2.80
   1  -4  10   27.50    2.80
   1  -4  10   26.60    2.90
  -2   4 -10   78.79    4.10
   2  -4  10   68.89    4.40
  -3   4 -10    4.40    2.20
   3  -4  10    2.60    2.40
  -4   4 -10   -6.10    2.10
   4  -4  10    0.00    2.30
   4  -4  10   -0.50    2.70
  -5  -3  10    6.70    2.50
   4   3 -10   32.60    3.70
   4   3 -10   31.90    3.80
  -4  -3  10   29.40    3.30
   3   3 -10   44.30    3.50
   3   3 -10   46.90    3.60
  -3  -3  10   42.80    3.40
   2   3 -10  424.06    9.10
   2   3 -10  421.56    9.10
  -2  -3  10  431.86    9.10
   1   3 -10  245.48    5.90
   1   3 -10  245.98    6.30
  -1  -3  10  248.78    6.30
   0   3 -10  738.53   13.40
   0  -3  10  738.93   13.30
  -1   3 -10    7.60    1.80
   1  -3  10    9.10    2.00
   1  -3  10    9.50    1.70
  -2   3 -10   14.20    2.40
   2  -3  10   13.90    2.40
   2  -3  10    9.60    2.00
  -3   3 -10    3.40    2.10
   3  -3  10    4.00    2.10
   3  -3  10    4.80    2.40
  -4   3 -10    2.60    2.60
   4  -3  10    2.70    2.40
   5   2 -10   44.00    4.50
  -5  -2  10   37.40    3.80
   4   2 -10   45.00    4.00
  -4  -2  10   42.70    3.60
   3   2 -10    0.00    1.70
   3   2 -10   -0.80    1.50
  -3  -2  10    2.20    1.70
   2   2 -10  114.49    4.30
   2   2 -10  112.49    4.10
  -2  -2  10  115.29    4.30
   1   2 -10   83.19    3.40
   1   2 -10   87.79    3.40
  -1  -2  10   85.79    3.60
   0   2 -10   46.90    2.80
   0  -2  10   45.60    2.90
   0  -2  10   47.80    2.50
  -1   2 -10  211.98    5.90
   1  -2  10  212.28    5.30
   1  -2  10  215.88    5.70
  -2   2 -10    5.00    1.90
   2  -2  10    5.90    2.00
   2  -2  10    4.50    1.70
  -3   2 -10    6.20    2.40
   3  -2  10    7.10    2.20
  -4   2 -10    3.90    2.70
   4  -2  10    7.30    2.80
   5   1 -10   36.90    4.30
  -5  -1  10   36.50    4.00
   4   1 -10    3.40    2.30
  -4  -1  10    9.30    2.40
   3   1 -10   17.50    2.50
  -3  -1  10   11.50    2.20
   2   1 -10  448.26    9.40
   2   1 -10  441.56    8.60
  -2  -1  10  443.06    9.30
   1   1 -10   44.00    2.60
   1   1 -10   44.80    2.70
  -1  -1  10   45.40    2.90
   0   1 -10  216.78    5.10
   0   1 -10  211.88    5.40
   0  -1  10  209.08    5.50
   0  -1  10  208.58    5.00
  -1   1 -10  114.69    4.10
   1  -1  10  113.09    4.00
   1  -1  10  108.49    4.00
  -2   1 -10    2.30    1.60
   2  -1  10    1.30    1.60
   2  -1  10    1.70    2.30
  -3   1 -10    2.10    2.10
   3  -1  10    4.90    2.00
  -4   1 -10    2.70    2.40
   4  -1  10    1.50    2.60
   5   0 -10    3.50    2.90
  -5   0  10   -0.10    2.50
   4   0 -10   35.70    3.70
  -4   0  10   40.10    3.70
   3   0 -10   98.29    4.60
  -3   0  10  109.79    4.70
   2   0 -10  151.78    5.10
  -2   0  10  135.79    4.80
   1   0 -10  188.48    5.30
   1   0 -10  184.38    4.70
  -1   0  10  187.38    5.20
  -1   0  10  181.68    4.70
   0   0 -10   12.70    1.80
   0   0 -10   18.80    2.10
   0   0  10   15.10    1.90
   0   0  10   15.60    1.90
  -1   0 -10  594.94   11.40
   1   0  10  591.44   10.60
   1   0  10  602.94   11.20
  -2   0 -10    1.70    1.90
   2   0  10   -1.20    1.50
  -3   0 -10   -1.20    1.90
   3   0  10   -0.70    1.80
  -4   0 -10   -1.10    3.60
   4   0  10    0.40    3.20
   5  -1 -10   16.00    3.70
   4  -1 -10   60.29    4.80
  -4   1  10   65.59    4.80
   3  -1 -10    5.80    2.20
  -3   1  10    5.90    2.20
   2  -1 -10   76.99    3.90
  -2   1  10   76.39    3.80
   1  -1 -10   85.79    3.80
  -1   1  10   83.79    3.60
  -1   1  10   84.29    3.50
   0  -1 -10    0.20    1.20
   0  -1 -10    1.60    1.70
   0   1  10    0.90    1.50
   0   1  10    0.50    1.40
  -1  -1 -10    1.90    1.60
   1   1  10    3.00    1.70
  -2  -1 -10    0.20    1.80
   2   1  10    0.70    1.60
  -3  -1 -10    9.50    2.60
   3   1  10    3.90    2.30
   4  -2 -10   10.00    2.90
  -4   2  10    7.80    2.70
   3  -2 -10   19.60    3.00
  -3   2  10   18.20    2.80
   2  -2 -10   56.59    3.80
  -2   2  10   55.69    3.30
  -2   2  10   56.69    3.60
   1  -2 -10  538.85   11.20
  -1   2  10  522.45   10.50
   0  -2 -10   33.80    3.20
   0   2  10   27.10    2.70
  -1  -2 -10  107.29    4.50
  -1  -2 -10  102.89    4.30
   1   2  10  102.39    4.50
  -2  -2 -10   23.20    3.10
   2   2  10   17.70    2.70
  -3  -2 -10   -0.90    2.40
   3   2  10    2.80    2.50
   4  -3 -10   20.60    3.50
  -4   3  10   24.90    3.60
   3  -3 -10   55.89    4.50
  -3   3  10   59.29    4.30
   2  -3 -10    1.90    2.10
  -2   3  10    2.90    1.90
  -2   3  10    7.10    2.10
   1  -3 -10    9.70    2.60
  -1   3  10    9.20    2.20
   0  -3 -10   61.19    4.20
   0   3  10   71.49    4.10
  -1  -3 -10   62.49    3.80
  -1  -3 -10   53.59    4.00
   1   3  10   56.09    4.00
  -2  -3 -10    8.70    2.60
   2   3  10    6.70    2.50
  -3  -3 -10    0.60    2.60
  -4   4  10   10.40    4.00
   3  -4 -10  123.39    6.40
  -3   4  10  128.29    5.70
  -3   4  10  132.19    5.80
   2  -4 -10   13.20    3.00
  -2   4  10   13.60    2.80
   1  -4 -10  171.88    6.50
  -1   4  10  169.48    6.10
   0  -4 -10    7.70    2.60
   0   4  10    7.30    2.40
  -1  -4 -10   10.10    2.80
   1   4  10   10.20    2.80
  -2  -4 -10    1.90    2.90
   2   4  10    6.30    2.60
  -3   5  10    4.80    2.80
   2  -5 -10   25.00    4.00
  -2   5  10   18.20    3.30
   1  -5 -10    4.80    3.00
  -1   5  10    4.60    2.40
   0  -5 -10   25.80    3.70
   0   5  10   33.50    3.90
  -1  -5 -10    0.90    2.50
   1   5  10   -1.90    2.60
   1   8 -11   -1.90    1.90
  -1  -8  11   -0.60    2.10
   0   8 -11   11.20    2.60
   0  -8  11   14.50    2.80
  -1   8 -11    1.20    2.10
   1  -8  11    2.60    2.70
  -3  -7  11   14.50    3.10
   2   7 -11    7.70    2.50
  -2  -7  11    8.50    2.50
   1   7 -11    3.40    2.10
  -1  -7  11    3.10    2.10
   0   7 -11   31.10    3.50
   0  -7  11   39.40    3.70
  -1   7 -11   28.90    3.50
   1  -7  11   30.10    3.70
  -2   7 -11    9.20    2.60
   2  -7  11   12.40    3.50
   3   6 -11    0.50    2.30
  -3  -6  11    4.20    2.10
  -3  -6  11    0.10    2.20
   2   6 -11   18.80    2.90
  -2  -6  11   16.50    2.60
  -2  -6  11   16.50    2.60
   1   6 -11   19.60    2.80
  -1  -6  11   22.20    2.80
   0   6 -11   12.60    2.50
   0  -6  11   14.90    2.60
  -1   6 -11    9.80    2.30
   1  -6  11    6.80    2.60
  -2   6 -11    0.70    1.90
   2  -6  11   -3.20    2.40
  -3   6 -11   10.20    2.80
  -3   6 -11   13.30    3.20
   3  -6  11   11.10    3.60
   4   5 -11    3.30    2.80
  -4  -5  11    2.80    2.20
  -4  -5  11   -0.40    2.40
   3   5 -11   34.60    3.80
  -3  -5  11   27.30    3.40
  -3  -5  11   32.80    3.30
   2   5 -11  115.89    5.10
  -2  -5  11  116.09    4.90
  -2  -5  11  113.79    4.90
   1   5 -11   72.39    4.10
  -1  -5  11   79.69    4.20
   0   5 -11   34.20    3.30
   0  -5  11   45.30    3.80
  -1   5 -11   69.49    4.00
   1  -5  11   78.19    4.60
  -2   5 -11   10.40    2.60
   2  -5  11   14.10    3.00
  -3   5 -11    3.30    2.30
   3  -5  11    2.10    2.70
   4   4 -11    2.10    2.50
  -4  -4  11    2.80    2.20
   3   4 -11  110.29    5.10
  -3  -4  11  120.49    5.00
   2   4 -11   -2.30    1.70
  -2  -4  11   -1.00    1.70
   1   4 -11    2.10    1.80
  -1  -4  11    3.70    1.90
   0   4 -11    2.20    1.60
   0  -4  11    4.00    2.00
  -1   4 -11   39.70    3.30
   1  -4  11   45.50    3.60
  -2   4 -11   15.10    2.50
   2  -4  11   22.90    3.10
   2  -4  11   21.40    2.60
  -3   4 -11   10.20    2.70
   3  -4  11    9.60    2.90
   3  -4  11    6.20    2.20
   4   3 -11   -1.10    2.30
  -4  -3  11    4.40    2.20
   3   3 -11   -0.40    1.80
   3   3 -11   -0.80    1.80
  -3  -3  11   -2.40    1.80
   2   3 -11    4.70    1.80
   2   3 -11    4.20    1.90
  -2  -3  11    7.00    2.00
   1   3 -11  734.43   13.00
   1   3 -11  736.13   13.60
  -1  -3  11  721.43   13.50
   0   3 -11    0.70    1.60
   0  -3  11    2.50    1.80
  -1   3 -11   19.20    2.50
   1  -3  11   18.70    2.10
   1  -3  11   23.10    2.70
  -2   3 -11   -0.30    1.70
   2  -3  11    3.10    2.10
   2  -3  11    0.20    1.70
  -3   3 -11   14.80    2.90
   3  -3  11   18.10    2.70
   3  -3  11   27.40    3.30
  -5  -2  11  105.19    5.80
   4   2 -11    0.00    2.30
  -4  -2  11    1.50    2.20
   3   2 -11   57.49    3.90
  -3  -2  11   51.49    3.90
   2   2 -11    2.60    1.60
   2   2 -11    6.30    1.80
  -2  -2  11    2.30    1.90
   1   2 -11  634.64   11.90
   1   2 -11  639.94   11.80
  -1  -2  11  628.44   11.90
   0   2 -11    0.10    1.40
   0  -2  11    1.30    1.60
  -1   2 -11   46.90    3.10
   1  -2  11   48.30    2.90
   1  -2  11   50.09    3.50
  -2   2 -11   20.60    2.80
   2  -2  11   21.30    2.70
   2  -2  11   17.30    2.30
  -3   2 -11    3.20    2.20
   3  -2  11    2.50    1.90
   4   1 -11   48.00    4.40
  -4  -1  11   40.60    3.90
   3   1 -11   34.30    3.30
  -3  -1  11   35.20    3.40
   2   1 -11   28.30    2.50
   2   1 -11   26.50    2.70
  -2  -1  11   30.60    2.80
   1   1 -11  116.99    4.30
   1   1 -11  115.89    4.00
  -1  -1  11  119.89    4.40
   0   1 -11   10.30    2.00
   0  -1  11   15.20    2.10
   0  -1  11   12.90    1.80
  -1   1 -11   52.39    3.30
   1  -1  11   50.39    3.30
   1  -1  11   49.70    3.00
  -2   1 -11    1.40    1.90
   2  -1  11    0.20    1.60
  -3   1 -11    1.00    2.10
   3  -1  11   -1.90    1.80
   4   0 -11   79.39    5.10
  -4   0  11   77.69    5.00
   3   0 -11   11.40    2.50
  -3   0  11   17.20    2.80
   2   0 -11    6.50    2.00
  -2   0  11    3.00    1.90
   1   0 -11  206.78    5.80
   1   0 -11  195.48    5.10
  -1   0  11  199.88    5.60
   0   0 -11  203.78    5.40
   0   0 -11  208.48    5.60
   0   0  11  196.58    5.40
   0   0  11  196.48    5.40
  -1   0 -11   20.80    2.60
   1   0  11   20.20    2.40
  -2   0 -11   27.70    3.10
   2   0  11   29.20    2.90
  -3   0 -11    1.60    2.20
   3   0  11    2.00    2.00
   4  -1 -11   12.80    3.30
  -4   1  11   15.50    3.30
   3  -1 -11   53.89    4.20
  -3   1  11   54.79    4.20
   2  -1 -11   41.80    3.50
  -2   1  11   42.10    3.30
   1  -1 -11   11.90    2.30
  -1   1  11    9.30    1.90
  -1   1  11   10.40    2.00
   0  -1 -11    4.00    1.60
   0  -1 -11    6.80    2.10
   0   1  11    5.10    1.80
   0   1  11    5.30    1.70
  -1  -1 -11    4.10    1.90
   1   1  11    3.40    1.80
  -2  -1 -11   14.50    2.60
   2   1  11   16.70    2.50
  -3  -1 -11    1.40    2.30
   3   1  11    3.80    2.40
   4  -2 -11   79.09    5.50
  -4   2  11   78.19    5.40
   3  -2 -11   85.99    5.00
  -3   2  11   88.29    4.90
   2  -2 -11   45.30    3.80
  -2   2  11   41.50    3.40
   1  -2 -11    2.50    2.10
  -1   2  11   -0.60    1.60
  -1   2  11    0.50    1.70
   0  -2 -11   91.79    4.60
   0   2  11   95.69    4.40
  -1  -2 -11   48.10    3.50
   1   2  11   51.49    3.80
  -2  -2 -11    2.10    2.20
   2   2  11    0.30    2.00
  -3  -2 -11   -0.90    2.50
  -4   3  11  101.29    6.20
   3  -3 -11   12.60    3.10
  -3   3  11   10.80    2.80
   2  -3 -11    2.80    2.60
  -2   3  11    2.90    2.20
  -2   3  11    4.60    2.30
   1  -3 -11   18.00    3.00
  -1   3  11   20.00    2.80
   0  -3 -11    0.70    2.30
   0   3  11   -0.10    2.00
  -1  -3 -11   53.39    4.20
   1   3  11   60.79    4.30
  -2  -3 -11    7.80    2.80
   2   3  11    8.50    2.70
   3  -4 -11    4.30    3.30
  -3   4  11    3.80    2.60
   2  -4 -11  168.48    6.90
  -2   4  11  152.18    6.20
   1  -4 -11   18.70    3.40
  -1   4  11   18.50    3.00
   0  -4 -11    9.90    2.90
   0   4  11    4.80    2.40
  -1  -4 -11    0.10    2.40
   1   4  11   -0.90    2.50
  -2   5  11   35.00    4.00
   1  -5 -11   -1.10    3.00
  -1   5  11    0.40    2.40
   0  -5 -11   -3.30    2.70
   0   5  11   -2.00    2.50
  -1  -8  12   -0.40    2.20
   0  -8  12    7.60    3.10
   2   7 -12   10.10    3.00
  -2  -7  12    7.00    2.40
   1   7 -12   27.20    3.40
  -1  -7  12   36.30    3.70
   0   7 -12    1.40    2.20
   0  -7  12   -0.50    2.40
  -1   7 -12    0.50    2.10
   1  -7  12    2.80    2.80
  -2   7 -12    0.30    2.50
   3   6 -12   10.90    3.00
  -3  -6  12   10.70    2.80
  -3  -6  12    9.00    2.60
   2   6 -12   23.00    3.20
  -2  -6  12   21.30    3.00
   1   6 -12    5.40    2.30
  -1  -6  12   11.90    2.60
   0   6 -12   34.50    3.40
   0  -6  12   42.50    4.00
  -1   6 -12   -0.30    1.90
   1  -6  12    0.30    2.60
  -2   6 -12    5.70    2.70
   2  -6  12    4.70    3.00
   4   5 -12    8.60    2.90
  -4  -5  12    5.00    2.50
   3   5 -12   17.90    3.20
  -3  -5  12   21.90    3.10
   2   5 -12   -0.90    2.10
  -2  -5  12    1.20    2.00
   1   5 -12    9.80    2.30
  -1  -5  12   15.40    2.70
   0   5 -12   53.29    3.70
   0  -5  12   55.69    4.40
  -1   5 -12   21.30    2.90
   1  -5  12   29.30    3.40
  -2   5 -12    3.30    2.20
   2  -5  12   -1.30    2.40
  -3   5 -12    1.30    2.80
   3  -5  12    4.80    3.00
   3  -5  12    4.00    2.30
   4   4 -12   32.40    5.30
   4   4 -12   26.60    3.80
  -4  -4  12   25.80    3.40
   3   4 -12   12.90    2.80
   3   4 -12   11.80    2.80
  -3  -4  12   12.50    2.60
   2   4 -12   51.99    3.60
   2   4 -12   52.39    3.90
  -2  -4  12   53.69    4.00
   1   4 -12   51.39    3.70
  -1  -4  12   49.70    3.90
   0   4 -12    6.30    2.20
   0  -4  12    5.40    2.30
  -1   4 -12    2.80    2.10
   1  -4  12    2.50    2.20
  -2   4 -12   -0.50    2.00
   2  -4  12    0.10    2.70
   2  -4  12    0.20    2.30
  -3   4 -12   12.90    3.00
   3  -4  12   13.60    2.80
   3  -4  12   16.10    3.30
   4   3 -12    0.70    2.50
  -4  -3  12    1.90    2.40
   3   3 -12   27.10    3.30
   3   3 -12   24.50    3.00
  -3  -3  12   26.30    3.30
   2   3 -12   21.10    2.80
   2   3 -12   20.80    2.60
  -2  -3  12   14.60    2.50
   1   3 -12  188.98    5.90
  -1  -3  12  197.78    6.10
   0   3 -12   69.99    3.80
   0  -3  12   70.59    4.10
  -1   3 -12   44.50    3.50
   1  -3  12   44.10    3.60
  -2   3 -12    8.30    2.30
   2  -3  12    6.10    2.50
   2  -3  12   11.60    2.20
  -3   3 -12    3.00    2.70
   3  -3  12    5.30    2.30
   4   2 -12  195.98    7.40
  -4  -2  12  198.28    7.20
   3   2 -12   32.10    3.40
  -3  -2  12   28.50    3.30
   2   2 -12    2.60    1.70
   2   2 -12    0.60    1.70
  -2  -2  12    0.90    2.00
   1   2 -12   19.60    2.50
   1   2 -12   14.00    2.10
  -1  -2  12   14.40    2.50
   0   2 -12  181.98    5.60
   0  -2  12  189.58    5.80
  -1   2 -12    3.70    1.90
   1  -2  12    4.70    1.70
   1  -2  12    5.20    2.00
  -2   2 -12    3.80    2.20
   2  -2  12    4.10    2.30
   2  -2  12    3.40    1.90
  -3   2 -12    1.10    2.30
   3  -2  12    0.50    2.00
   4   1 -12   68.99    5.00
  -4  -1  12   67.19    5.10
   3   1 -12   -0.10    2.00
  -3  -1  12   -0.30    2.30
   2   1 -12   19.40    2.70
  -2  -1  12   19.80    2.80
   1   1 -12  133.09    4.80
   1   1 -12  133.39    4.50
  -1  -1  12  136.69    5.00
   0   1 -12   41.30    3.10
   0  -1  12   40.30    3.20
  -1   1 -12    0.50    1.90
   1  -1  12    3.20    1.90
   1  -1  12   -0.20    1.50
  -2   1 -12   34.80    3.50
   2  -1  12   36.10    3.30
  -3   1 -12    0.20    2.40
   3  -1  12   -0.20    2.00
   4   0 -12    8.20    3.10
  -4   0  12    7.80    3.10
   3   0 -12   34.80    3.80
  -3   0  12   31.50    3.60
   2   0 -12  105.89    4.90
  -2   0  12  100.29    4.80
   1   0 -12   38.50    3.20
  -1   0  12   46.50    3.40
   0   0 -12    0.30    1.50
   0   0  12    0.30    1.60
   0   0  12    2.40    1.60
  -1   0 -12    1.50    1.90
   1   0  12    1.90    1.70
  -2   0 -12   41.00    4.00
   2   0  12   38.00    3.30
  -3   0 -12   -3.50    2.20
   3   0  12   -1.10    2.10
   4  -1 -12   35.90    4.30
  -4   1  12   33.10    4.10
   3  -1 -12  122.49    5.70
  -3   1  12  113.49    5.50
   2  -1 -12    1.80    2.00
  -2   1  12    2.40    2.00
   1  -1 -12    1.90    1.90
  -1   1  12    3.90    1.90
   0  -1 -12   60.89    3.90
   0  -1 -12   48.50    3.30
   0   1  12   56.49    3.50
  -1  -1 -12   11.50    2.40
   1   1  12   12.80    2.40
  -2  -1 -12    1.30    2.20
   2   1  12   -0.10    2.00
  -4   2  12   55.19    7.70
   3  -2 -12    6.10    2.70
  -3   2  12    1.00    2.40
   2  -2 -12   20.30    3.10
  -2   2  12   16.30    2.70
   1  -2 -12   25.20    3.20
  -1   2  12   25.20    2.80
   0  -2 -12   51.69    4.10
   0   2  12   48.80    3.80
  -1  -2 -12   11.80    2.50
   1   2  12   17.30    2.80
  -2  -2 -12    9.30    2.80
   2   2  12    8.10    2.50
   3  -3 -12   26.10    3.90
  -3   3  12   21.80    3.30
   2  -3 -12   46.40    4.40
   1  -3 -12   11.70    3.00
  -1   3  12   12.50    2.60
   0  -3 -12    1.60    2.50
   0   3  12    5.40    2.30
   1   3  12    6.80    2.60
  -2  -3 -12   15.40    4.30
   2  -4 -12   74.89    5.80
  -2   4  12   76.69    5.10
   1  -4 -12    8.70    3.40
  -1   4  12   12.10    2.90
   0  -4 -12   17.40    3.30
   0   4  12   16.30    3.10
  -2  -7  13    9.70    2.70
   1   7 -13    6.20    2.50
  -1  -7  13    4.80    2.60
   0   7 -13    7.10    2.80
   0  -7  13    8.70    3.00
   3   6 -13    5.00    3.10
  -3  -6  13   10.40    2.90
   2   6 -13   -1.40    2.20
  -2  -6  13    1.50    2.20
   1   6 -13   14.20    2.90
  -1  -6  13   14.20    3.00
   0   6 -13   26.00    3.20
   0  -6  13   43.80    4.30
  -1   6 -13    2.90    2.30
   1  -6  13   -1.00    2.70
   3   5 -13    1.30    2.40
   3   5 -13    0.40    2.50
  -3  -5  13   -0.90    2.30
   2   5 -13   33.60    3.80
  -2  -5  13   31.10    3.50
   1   5 -13   36.10    3.80
  -1  -5  13   42.20    4.00
   0   5 -13   17.50    3.10
   0  -5  13   27.50    3.40
  -1   5 -13    3.80    2.20
   1  -5  13    0.60    2.50
  -2   5 -13    2.10    2.30
   2  -5  13    3.30    2.80
  -4  -4  13    5.90    3.10
   3   4 -13    9.40    2.80
   3   4 -13    8.20    2.60
  -3  -4  13    9.50    2.70
   2   4 -13   75.39    4.30
   2   4 -13   77.39    4.60
  -2  -4  13   74.59    4.70
   1   4 -13    2.80    2.00
  -1  -4  13    3.80    2.40
   0   4 -13    8.50    2.30
   0  -4  13   12.30    2.60
  -1   4 -13    9.70    2.50
   1  -4  13   12.40    2.90
  -2   4 -13    9.50    2.60
   2  -4  13    4.80    2.80
   4   3 -13   22.00    3.50
  -4  -3  13   26.50    3.60
   3   3 -13   20.70    3.10
  -3  -3  13   22.00    3.30
   2   3 -13    1.30    2.00
   2   3 -13   -0.50    2.10
  -2  -3  13   -3.90    2.00
   1   3 -13    1.50    1.90
  -1  -3  13    3.50    2.30
   0   3 -13  279.07    7.70
   0  -3  13  279.07    7.80
  -1   3 -13    0.40    2.10
   1  -3  13    5.10    2.30
  -2   3 -13    0.10    2.10
   2  -3  13   -1.80    2.30
   2  -3  13    3.10    2.40
   3  -3  13   -0.60    2.10
   4   2 -13  100.79    5.90
  -4  -2  13  103.49    6.10
   3   2 -13   12.80    2.70
  -3  -2  13   13.30    3.00
   2   2 -13   24.00    2.90
   2   2 -13   24.60    2.80
  -2  -2  13   37.70    3.80
   1   2 -13   11.50    2.20
  -1  -2  13   11.90    2.60
   0   2 -13   97.29    4.50
   0  -2  13  102.29    4.90
  -1   2 -13    4.60    2.20
   1  -2  13    7.40    2.30
  -2   2 -13    4.10    2.20
   2  -2  13    8.70    2.30
   3  -2  13    2.30    2.20
   4   1 -13    0.70    2.60
  -4  -1  13    0.30    2.70
   3   1 -13   77.59    4.80
  -3  -1  13   83.39    5.30
   2   1 -13   33.50    3.40
  -2  -1  13   42.90    3.80
   1   1 -13   22.10    2.60
   1   1 -13   20.00    2.40
  -1  -1  13   26.20    2.90
   0   1 -13    9.90    2.10
   0  -1  13   13.90    2.40
  -1   1 -13   11.30    2.50
   1  -1  13   11.20    2.20
  -2   1 -13   21.80    3.20
   2  -1  13   26.10    3.10
   3  -1  13    1.80    3.20
   4   0 -13   61.49    7.00
  -4   0  13   49.90    5.60
   3   0 -13   59.99    4.70
  -3   0  13   53.59    4.50
   2   0 -13    7.90    2.40
  -2   0  13   11.00    2.70
   1   0 -13    6.60    2.10
  -1   0  13    7.40    2.20
   0   0 -13   32.00    3.00
   0   0  13   32.60    2.90
  -1   0 -13    8.80    2.50
   1   0  13   15.30    2.50
  -2   0 -13    1.80    2.50
   2   0  13    2.90    2.10
   3  -1 -13    2.10    2.60
  -3   1  13    1.10    2.50
   2  -1 -13   42.00    3.90
  -2   1  13   34.10    3.50
   1  -1 -13   22.50    3.00
  -1   1  13   18.10    2.70
   0   1  13   24.10    2.80
  -1  -1 -13   -1.10    2.00
   1   1  13   -2.90    2.00
  -2  -1 -13    2.60    2.70
   2   1  13    7.50    2.50
   3  -2 -13   71.59    5.50
  -3   2  13   54.99    4.60
   2  -2 -13   47.30    4.30
  -2   2  13   43.50    3.80
   1  -2 -13    9.20    2.80
   0  -2 -13   -1.70    2.40
   0   2  13   -1.90    2.00
   1   2  13    4.30    2.40
  -2  -2 -13   13.00    3.20
   2  -3 -13   20.20    3.60
   1  -3 -13   11.60    3.30
  -1   3  13    8.20    2.60
   0  -3 -13   14.90    3.40
   0   3  13   14.00    2.90
   1   3  13    2.10    2.60
   2   6 -14   14.40    3.40
  -2  -6  14   15.60    3.10
   1   6 -14   13.60    2.90
  -1  -6  14   14.50    3.30
   0   6 -14    8.90    2.70
   0  -6  14    6.10    3.10
   3   5 -14    9.40    2.90
   3   5 -14    8.10    3.10
  -3  -5  14    5.90    3.50
   2   5 -14   51.09    4.50
  -2  -5  14   56.99    4.50
   1   5 -14    0.20    2.10
  -1  -5  14   -0.30    2.70
   0   5 -14    1.40    2.20
   0  -5  14    0.80    2.60
  -1   5 -14    1.30    2.20
   1  -5  14    2.70    3.00
   2  -5  14    8.80    3.60
   3   4 -14    5.30    3.00
   3   4 -14    9.00    2.70
  -3  -4  14    7.90    3.00
   2   4 -14    1.30    2.40
  -2  -4  14   -0.10    2.50
   1   4 -14   16.70    2.90
  -1  -4  14   21.80    3.30
   0   4 -14   60.89    4.30
   0  -4  14   69.89    5.00
  -1   4 -14    1.90    2.30
   1  -4  14   -3.30    2.40
  -2   4 -14    6.90    3.30
   2  -4  14    6.20    3.00
   3   3 -14    5.90    2.60
  -3  -3  14    6.30    2.80
   2   3 -14   36.00    3.40
   2   3 -14   43.70    3.80
  -2  -3  14   42.50    3.90
   1   3 -14    8.80    2.50
  -1  -3  14    9.10    2.80
   0   3 -14  107.29    5.00
   0  -3  14  118.59    5.70
  -1   3 -14    5.90    2.50
   1  -3  14    6.50    2.60
  -2   3 -14    4.90    2.70
   2  -3  14   11.80    5.10
   3   2 -14  134.19    6.20
  -3  -2  14  145.49    6.50
   2   2 -14    8.40    2.50
  -2  -2  14    9.20    2.70
   1   2 -14   -0.50    1.90
  -1  -2  14    0.30    2.20
   0   2 -14    4.00    2.20
   0  -2  14    1.00    2.20
  -1   2 -14   23.40    3.30
   1  -2  14   28.80    3.40
  -2   2 -14    2.10    2.50
   2  -2  14    3.90    3.10
   3   1 -14   51.09    4.60
  -3  -1  14   63.59    5.00
   2   1 -14    2.90    2.20
  -2  -1  14   -0.50    2.30
  -1  -1  14    8.70    2.50
   0   1 -14   55.89    3.90
   0  -1  14   54.39    4.20
  -1   1 -14   26.30    3.30
  -2   1 -14    2.50    2.60
   2  -1  14    0.90    2.00
   3   0 -14   -0.50    2.40
  -3   0  14   -3.90    2.60
   2   0 -14   19.70    3.10
  -2   0  14   20.90    3.20
   1   0 -14   26.60    3.20
  -1   0  14   28.80    3.20
   0   0 -14    7.10    3.40
  -1   0 -14   -1.30    2.20
   1   0  14   -1.60    1.80
  -2   0 -14    4.40    2.80
   2   0  14    1.60    2.30
   3  -1 -14   39.80    4.30
  -3   1  14   41.70    4.20
   2  -1 -14   66.09    4.90
  -2   1  14   49.40    4.10
   1  -1 -14    2.90    2.60
  -1  -1 -14   29.90    4.10
   1   1  14   33.20    3.50
   2  -2 -14    1.50    2.90
   1  -2 -14    5.00    3.10
   0   2  14   -0.70    2.20
   1   2  14    4.60    2.70
   2   5 -15    9.00    3.20
   1   5 -15   40.80    4.00
  -1  -5  15   45.70    4.40
   0   5 -15    8.90    2.90
   0  -5  15   11.40    3.40
   2   4 -15    0.40    2.40
  -2  -4  15    2.00    2.70
   1   4 -15   11.50    2.80
  -1  -4  15   22.40    3.50
   0   4 -15    4.50    2.50
   0  -4  15   -1.30    2.80
  -1   4 -15   18.30    3.20
   1  -4  15   25.00    3.60
   3   3 -15  119.99    6.00
   2   3 -15   20.10    3.30
  -2  -3  15   24.40    3.60
   1   3 -15   10.00    2.70
  -1  -3  15    5.90    2.80
   0   3 -15   -0.20    2.20
   0  -3  15    3.80    2.80
  -1   3 -15   98.59    5.50
   1  -3  15  119.59    6.00
   3   2 -15   71.79    5.30
   2   2 -15    0.50    4.00
  -2  -2  15    0.50    2.50
   1   2 -15    2.40    2.20
  -1  -2  15    3.80    2.60
   0   2 -15    3.20    2.40
   0  -2  15    2.80    2.60
  -1   2 -15    6.90    2.70
   3   1 -15   17.00    3.40
   2   1 -15   75.99    4.90
  -2  -1  15   71.79    5.20
  -1  -1  15    8.50    2.70
   0   1 -15   10.40    2.60
   0  -1  15   11.20    2.80
  -1   1 -15    6.70    2.70
   2   0 -15   56.99    4.60
  -2   0  15   52.29    4.40
  -1   0  15    4.40    2.50
  -1   0 -15    3.10    2.60
   2  -1 -15    4.20    2.80
  -2   1  15    1.70    2.70
   1   4 -16    9.80    2.90
   0  -4  16    6.20    3.70
   1   3 -16   13.20    3.00
  -1  -3  16   12.80    3.20
   0   3 -16    1.90    2.50
   0  -3  16    1.40    2.70
  -2  -2  16   68.49    7.20
  -1  -2  16   24.60    3.60
   0   2 -16    0.10    2.50
   0  -2  16   -1.90    2.60
  -2  -1  16   -3.40    2.70
  -1  -1  16    1.90    2.60
   0   0   0    0.00    0.00

_computing_structure_solution     'SHELXT 2014/5 (Sheldrick, 2014)'
;
_shelx_hkl_checksum                60120
_olex2_submission_special_instructions  'No special instructions were received'
