# Supplementary material for: Rapid and Visual Detection of Volatile Amines Based on Their Gas–Solid Reaction with Tetrachloro-p-Benzoquinone
Source: Molecules. 2024 Apr 17;29(8):1818. doi: 10.3390/molecules29081818 (PMC11054329; doi:10.3390/molecules29081818)
Supplement: Supplementary file 1 [file molecules-29-01818-s001.zip › crystal data/C6.cif]

data_66_a
_audit_creation_date               2024-03-29
_audit_creation_method
;
Olex2 1.5
(compiled 2023.03.06 svn.rbb2c1857 for OlexSys, GUI svn.r6748)
;
_shelx_SHELXL_version_number       '2018/3'
_audit_contact_author_address      ?
_audit_contact_author_email        ?
_audit_contact_author_name         ''
_audit_contact_author_phone        ?
_publ_contact_author_id_orcid      ?
_publ_section_references
;
Bourhis, L.J., Dolomanov, O.V., Gildea, R.J., Howard, J.A.K., Puschmann, H.
 (2015). Acta Cryst. A71, 59-75.

Dolomanov, O.V., Bourhis, L.J., Gildea, R.J, Howard, J.A.K. & Puschmann, H.
 (2009), J. Appl. Cryst. 42, 339-341.

Sheldrick, G.M. (2015). Acta Cryst. C71, 3-8.
;
_chemical_name_common              ?
_chemical_name_systematic          66
_chemical_formula_moiety           'C18 H28 Cl2 N2 O2'
_chemical_formula_sum              'C18 H28 Cl2 N2 O2'
_chemical_formula_weight           375.32
_chemical_melting_point            ?
loop_
  _atom_type_symbol
  _atom_type_description
  _atom_type_scat_dispersion_real
  _atom_type_scat_dispersion_imag
  _atom_type_scat_source
 'C' 'C' 0.0033 0.0016 'International Tables Vol C Tables 4.2.6.8 and 6.1.1.4'
 'H' 'H' 0.0000 0.0000 'International Tables Vol C Tables 4.2.6.8 and 6.1.1.4'
 'Cl' 'Cl' 0.1484 0.1585 'International Tables Vol C Tables 4.2.6.8 and 6.1.1.4'
 'N' 'N' 0.0061 0.0033 'International Tables Vol C Tables 4.2.6.8 and 6.1.1.4'
 'O' 'O' 0.0106 0.0060 'International Tables Vol C Tables 4.2.6.8 and 6.1.1.4'

_shelx_space_group_comment
;
The symmetry employed for this shelxl refinement is uniquely defined
by the following loop, which should always be used as a source of
symmetry information in preference to the above space-group names.
They are only intended as comments.
;
_space_group_crystal_system        'triclinic'
_space_group_IT_number             2
_space_group_name_H-M_alt          'P -1'
_space_group_name_Hall             '-P 1'
loop_
  _space_group_symop_operation_xyz
 'x, y, z'
 '-x, -y, -z'

_cell_length_a                     4.722(15)
_cell_length_b                     7.40(2)
_cell_length_c                     14.97(5)
_cell_angle_alpha                  91.92(4)
_cell_angle_beta                   97.45(3)
_cell_angle_gamma                  107.18(3)
_cell_volume                       494(3)
_cell_formula_units_Z              1
_cell_measurement_reflns_used      999
_cell_measurement_temperature      296.15
_cell_measurement_theta_max        22.910
_cell_measurement_theta_min        2.753
_shelx_estimated_absorpt_T_max     0.967
_shelx_estimated_absorpt_T_min     0.935
_exptl_absorpt_coefficient_mu      0.341
_exptl_absorpt_correction_T_max    0.7456
_exptl_absorpt_correction_T_min    0.6321
_exptl_absorpt_correction_type     multi-scan
_exptl_absorpt_process_details
;
SADABS-2014/5 (Bruker,2014/5) was used for absorption correction.
wR2(int) was 0.0699 before and 0.0365 after correction.
The Ratio of minimum to maximum transmission is 0.8478.
The \l/2 correction factor is 0.00150.
;
_exptl_absorpt_special_details     ?
_exptl_crystal_colour              'clear pinkish pink'
_exptl_crystal_colour_lustre       clear
_exptl_crystal_colour_modifier     pinkish
_exptl_crystal_colour_primary      pink
_exptl_crystal_density_diffrn      1.262
_exptl_crystal_density_meas        ?
_exptl_crystal_density_method      ?
_exptl_crystal_description         block
_exptl_crystal_F_000               200
_exptl_crystal_size_max            0.2
_exptl_crystal_size_mid            0.2
_exptl_crystal_size_min            0.1
_exptl_transmission_factor_max     ?
_exptl_transmission_factor_min     ?
_diffrn_reflns_av_R_equivalents    0.0259
_diffrn_reflns_av_unetI/netI       0.0457
_diffrn_reflns_Laue_measured_fraction_full  0.987
_diffrn_reflns_Laue_measured_fraction_max  0.987
_diffrn_reflns_limit_h_max         5
_diffrn_reflns_limit_h_min         -5
_diffrn_reflns_limit_k_max         8
_diffrn_reflns_limit_k_min         -8
_diffrn_reflns_limit_l_max         17
_diffrn_reflns_limit_l_min         -17
_diffrn_reflns_number              3331
_diffrn_reflns_point_group_measured_fraction_full  0.987
_diffrn_reflns_point_group_measured_fraction_max  0.987
_diffrn_reflns_theta_full          24.999
_diffrn_reflns_theta_max           24.999
_diffrn_reflns_theta_min           1.376
_diffrn_ambient_temperature        296.15
_diffrn_detector_area_resol_mean   ?
_diffrn_measured_fraction_theta_full  0.987
_diffrn_measured_fraction_theta_max  0.987
_diffrn_measurement_device_type    'Bruker APEX-II CCD'
_diffrn_measurement_method         '\f and \w scans'
_diffrn_radiation_type             MoK\a
_diffrn_radiation_wavelength       0.71073
_diffrn_source                     ?
_diffrn_source_current             30.0
_diffrn_source_power               1.5
_diffrn_source_voltage             50.0
_diffrn_standards_number           0
_reflns_Friedel_coverage           0.000
_reflns_Friedel_fraction_full      .
_reflns_Friedel_fraction_max       .
_reflns_number_gt                  1313
_reflns_number_total               1712
_reflns_special_details
;
 Reflections were merged by SHELXL according to the crystal
 class for the calculation of statistics and refinement.
 
 _reflns_Friedel_fraction is defined as the number of unique
 Friedel pairs measured divided by the number that would be
 possible theoretically, ignoring centric projections and
 systematic absences.
;
_reflns_threshold_expression       'I > 2\s(I)'
_computing_cell_refinement         'SAINT v8.34A (Bruker, 2013)'
_computing_data_collection         ?
_computing_data_reduction          'SAINT v8.34A (Bruker, 2013)'
_computing_molecular_graphics      'Olex2 1.5 (Dolomanov et al., 2009)'
_computing_publication_material    'Olex2 1.5 (Dolomanov et al., 2009)'
_computing_structure_refinement    'SHELXL 2018/3 (Sheldrick, 2015)'
_computing_structure_solution      'olex2.solve 1.5 (Bourhis et al., 2015)'
_refine_diff_density_max           0.376
_refine_diff_density_min           -0.273
_refine_diff_density_rms           0.076
_refine_ls_extinction_coef         .
_refine_ls_extinction_method       none
_refine_ls_goodness_of_fit_ref     1.127
_refine_ls_hydrogen_treatment      constr
_refine_ls_matrix_type             full
_refine_ls_number_parameters       110
_refine_ls_number_reflns           1712
_refine_ls_number_restraints       16
_refine_ls_R_factor_all            0.1015
_refine_ls_R_factor_gt             0.0817
_refine_ls_restrained_S_all        1.154
_refine_ls_shift/su_max            0.000
_refine_ls_shift/su_mean           0.000
_refine_ls_structure_factor_coef   Fsqd
_refine_ls_weighting_details      
 'w=1/[\s^2^(Fo^2^)+(0.1111P)^2^+0.8298P] where P=(Fo^2^+2Fc^2^)/3'
_refine_ls_weighting_scheme        calc
_refine_ls_wR_factor_gt            0.2353
_refine_ls_wR_factor_ref           0.2477
_refine_special_details            ?
_olex2_refinement_description
;
1. Fixed Uiso
 At 1.2 times of:
  All C(H,H) groups, All N(H) groups
 At 1.5 times of:
  All C(H,H,H) groups
2. Restrained distances
 C9-C8 = C6-C5 = C6-C7 = C5-C4
 1.55 with sigma of 0.01
3. Uiso/Uaniso restraints and constraints
Uanis(C8) \\sim Ueq, Uanis(C9) \\sim Ueq: with sigma of 0.005 and sigma for
terminal atoms of 0.01
4.a Secondary CH2 refined with riding coordinates:
 C4(H4A,H4B), C5(H5A,H5B), C6(H6A,H6B), C7(H7A,H7B), C8(H8A,H8B)
4.b Aromatic/amide H refined with riding coordinates:
 N1(H1)
4.c Idealised Me refined as rotating group:
 C9(H9A,H9B,H9C)
;
_atom_sites_solution_hydrogens     geom
_atom_sites_solution_primary       iterative
_atom_sites_solution_secondary     ?
loop_
  _atom_site_label
  _atom_site_type_symbol
  _atom_site_fract_x
  _atom_site_fract_y
  _atom_site_fract_z
  _atom_site_U_iso_or_equiv
  _atom_site_adp_type
  _atom_site_occupancy
  _atom_site_site_symmetry_order
  _atom_site_calc_flag
  _atom_site_refinement_flags_posn
  _atom_site_refinement_flags_adp
  _atom_site_refinement_flags_occupancy
  _atom_site_disorder_assembly
  _atom_site_disorder_group
 Cl1 Cl 1.0174(3) 1.00829(19) 0.65842(10) 0.0618(6) Uani 1 1 d . . . . .
 O1 O 0.9583(8) 1.3085(5) 0.5504(3) 0.0647(11) Uani 1 1 d . . . . .
 N1 N 0.4397(9) 0.6604(6) 0.5768(3) 0.0549(11) Uani 1 1 d . . . . .
 H1 H 0.285024 0.576953 0.547440 0.066 Uiso 1 1 calc R U . . .
 C1 C 0.7463(11) 1.1619(6) 0.5292(3) 0.0486(12) Uani 1 1 d . . . . .
 C2 C 0.7266(10) 0.9929(7) 0.5716(3) 0.0453(11) Uani 1 1 d . . . . .
 C3 C 0.4934(10) 0.8314(6) 0.5463(3) 0.0431(11) Uani 1 1 d . . . . .
 C4 C 0.5942(12) 0.5885(7) 0.6505(4) 0.0571(14) Uani 1 1 d D . . . .
 H4A H 0.808383 0.648534 0.654654 0.069 Uiso 1 1 calc R U . . .
 H4B H 0.554829 0.452960 0.638669 0.069 Uiso 1 1 calc R U . . .
 C5 C 0.4925(15) 0.6267(11) 0.7393(4) 0.0789(18) Uani 1 1 d D . . . .
 H5A H 0.281884 0.556985 0.736272 0.095 Uiso 1 1 calc R U . . .
 H5B H 0.512322 0.760711 0.747267 0.095 Uiso 1 1 calc R U . . .
 C6 C 0.6660(19) 0.5722(11) 0.8213(5) 0.102(2) Uani 1 1 d D . . . .
 H6A H 0.877595 0.639013 0.823786 0.122 Uiso 1 1 calc R U . . .
 H6B H 0.601475 0.611957 0.875565 0.122 Uiso 1 1 calc R U . . .
 C7 C 0.622(2) 0.3615(11) 0.8192(6) 0.110(3) Uani 1 1 d D . . . .
 H7A H 0.719920 0.325844 0.771288 0.132 Uiso 1 1 calc R U . . .
 H7B H 0.410121 0.293931 0.805628 0.132 Uiso 1 1 calc R U . . .
 C8 C 0.749(3) 0.3022(14) 0.9083(7) 0.133(3) Uani 1 1 d D U . . .
 H8A H 0.644115 0.330486 0.956020 0.160 Uiso 1 1 calc R U . . .
 H8B H 0.959274 0.372944 0.923652 0.160 Uiso 1 1 calc R U . . .
 C9 C 0.712(3) 0.0908(14) 0.9005(7) 0.154(4) Uani 1 1 d D U . . .
 H9A H 0.831600 0.065011 0.857298 0.230 Uiso 1 1 calc R U . . .
 H9B H 0.505481 0.021619 0.881027 0.230 Uiso 1 1 calc R U . . .
 H9C H 0.776875 0.052343 0.958304 0.230 Uiso 1 1 calc R U . . .

loop_
  _atom_site_aniso_label
  _atom_site_aniso_U_11
  _atom_site_aniso_U_22
  _atom_site_aniso_U_33
  _atom_site_aniso_U_23
  _atom_site_aniso_U_13
  _atom_site_aniso_U_12
 Cl1 0.0487(8) 0.0498(8) 0.0741(10) 0.0050(6) -0.0045(6) 0.0011(6)
 O1 0.054(2) 0.0273(18) 0.094(3) 0.0036(17) -0.0083(19) -0.0077(16)
 N1 0.049(2) 0.030(2) 0.076(3) 0.0075(19) 0.002(2) -0.0005(18)
 C1 0.044(3) 0.029(2) 0.067(3) -0.002(2) 0.009(2) 0.001(2)
 C2 0.041(2) 0.037(3) 0.057(3) 0.003(2) 0.010(2) 0.009(2)
 C3 0.040(2) 0.025(2) 0.060(3) 0.0003(19) 0.010(2) 0.0028(19)
 C4 0.056(3) 0.033(3) 0.079(4) 0.008(2) 0.007(3) 0.009(2)
 C5 0.072(4) 0.088(5) 0.079(4) 0.017(4) 0.015(3) 0.025(4)
 C6 0.105(6) 0.105(6) 0.087(5) 0.002(4) 0.010(4) 0.022(5)
 C7 0.126(7) 0.093(6) 0.104(6) -0.001(5) -0.019(5) 0.038(5)
 C8 0.145(5) 0.128(5) 0.122(5) 0.013(4) 0.005(4) 0.040(4)
 C9 0.200(9) 0.132(7) 0.138(7) 0.033(6) 0.033(6) 0.059(6)

_geom_special_details
;
 All esds (except the esd in the dihedral angle between two l.s. planes)
 are estimated using the full covariance matrix.  The cell esds are taken
 into account individually in the estimation of esds in distances, angles
 and torsion angles; correlations between esds in cell parameters are only
 used when they are defined by crystal symmetry.  An approximate (isotropic)
 treatment of cell esds is used for estimating esds involving l.s. planes.
;
loop_
  _geom_bond_atom_site_label_1
  _geom_bond_atom_site_label_2
  _geom_bond_distance
  _geom_bond_site_symmetry_2
  _geom_bond_publ_flag
 Cl1 C2 1.739(6) . ?
 O1 C1 1.238(6) . ?
 N1 H1 0.8600 . ?
 N1 C3 1.324(7) . ?
 N1 C4 1.447(7) . ?
 C1 C2 1.405(8) . ?
 C1 C3 1.505(8) 2_676 ?
 C2 C3 1.367(7) . ?
 C4 H4A 0.9700 . ?
 C4 H4B 0.9700 . ?
 C4 C5 1.516(8) . ?
 C5 H5A 0.9700 . ?
 C5 H5B 0.9700 . ?
 C5 C6 1.518(8) . ?
 C6 H6A 0.9700 . ?
 C6 H6B 0.9700 . ?
 C6 C7 1.510(9) . ?
 C7 H7A 0.9700 . ?
 C7 H7B 0.9700 . ?
 C7 C8 1.521(12) . ?
 C8 H8A 0.9700 . ?
 C8 H8B 0.9700 . ?
 C8 C9 1.521(10) . ?
 C9 H9A 0.9600 . ?
 C9 H9B 0.9600 . ?
 C9 H9C 0.9600 . ?

loop_
  _geom_angle_atom_site_label_1
  _geom_angle_atom_site_label_2
  _geom_angle_atom_site_label_3
  _geom_angle
  _geom_angle_site_symmetry_1
  _geom_angle_site_symmetry_3
  _geom_angle_publ_flag
 C3 N1 H1 114.2 . . ?
 C3 N1 C4 131.7(5) . . ?
 C4 N1 H1 114.2 . . ?
 O1 C1 C2 122.6(5) . . ?
 O1 C1 C3 117.3(5) . 2_676 ?
 C2 C1 C3 120.0(4) . 2_676 ?
 C1 C2 Cl1 114.7(4) . . ?
 C3 C2 Cl1 123.5(4) . . ?
 C3 C2 C1 121.9(5) . . ?
 N1 C3 C1 111.5(4) . 2_676 ?
 N1 C3 C2 130.4(5) . . ?
 C2 C3 C1 118.1(4) . 2_676 ?
 N1 C4 H4A 109.4 . . ?
 N1 C4 H4B 109.4 . . ?
 N1 C4 C5 111.0(5) . . ?
 H4A C4 H4B 108.0 . . ?
 C5 C4 H4A 109.4 . . ?
 C5 C4 H4B 109.4 . . ?
 C4 C5 H5A 108.7 . . ?
 C4 C5 H5B 108.7 . . ?
 C4 C5 C6 114.1(6) . . ?
 H5A C5 H5B 107.6 . . ?
 C6 C5 H5A 108.7 . . ?
 C6 C5 H5B 108.7 . . ?
 C5 C6 H6A 109.1 . . ?
 C5 C6 H6B 109.1 . . ?
 H6A C6 H6B 107.8 . . ?
 C7 C6 C5 112.4(6) . . ?
 C7 C6 H6A 109.1 . . ?
 C7 C6 H6B 109.1 . . ?
 C6 C7 H7A 109.1 . . ?
 C6 C7 H7B 109.1 . . ?
 C6 C7 C8 112.4(7) . . ?
 H7A C7 H7B 107.8 . . ?
 C8 C7 H7A 109.1 . . ?
 C8 C7 H7B 109.1 . . ?
 C7 C8 H8A 109.7 . . ?
 C7 C8 H8B 109.7 . . ?
 C7 C8 C9 110.0(8) . . ?
 H8A C8 H8B 108.2 . . ?
 C9 C8 H8A 109.7 . . ?
 C9 C8 H8B 109.7 . . ?
 C8 C9 H9A 109.5 . . ?
 C8 C9 H9B 109.5 . . ?
 C8 C9 H9C 109.5 . . ?
 H9A C9 H9B 109.5 . . ?
 H9A C9 H9C 109.5 . . ?
 H9B C9 H9C 109.5 . . ?

loop_
  _geom_torsion_atom_site_label_1
  _geom_torsion_atom_site_label_2
  _geom_torsion_atom_site_label_3
  _geom_torsion_atom_site_label_4
  _geom_torsion
  _geom_torsion_site_symmetry_1
  _geom_torsion_site_symmetry_2
  _geom_torsion_site_symmetry_3
  _geom_torsion_site_symmetry_4
  _geom_torsion_publ_flag
 Cl1 C2 C3 N1 -2.1(8) . . . . ?
 Cl1 C2 C3 C1 179.1(3) . . . 2_676 ?
 O1 C1 C2 Cl1 2.0(7) . . . . ?
 O1 C1 C2 C3 -178.8(5) . . . . ?
 N1 C4 C5 C6 -174.4(6) . . . . ?
 C1 C2 C3 N1 178.8(5) . . . . ?
 C1 C2 C3 C1 0.0(8) . . . 2_676 ?
 C3 N1 C4 C5 84.2(7) . . . . ?
 C3 C1 C2 Cl1 -179.2(3) 2_676 . . . ?
 C3 C1 C2 C3 0.0(8) 2_676 . . . ?
 C4 N1 C3 C1 -176.2(5) . . . 2_676 ?
 C4 N1 C3 C2 5.0(9) . . . . ?
 C4 C5 C6 C7 -64.2(9) . . . . ?
 C5 C6 C7 C8 -169.7(8) . . . . ?
 C6 C7 C8 C9 -177.2(9) . . . . ?

_shelx_res_file
;
TITL 66_a.res in P-1
    66_a.res
    created by SHELXL-2018/3 at 11:54:10 on 29-Mar-2024
REM Old TITL 66 in P-1
REM SHELXT solution in P-1
REM R1 0.205, Rweak 0.032, Alpha 0.102, Orientation as input
REM Formula found by SHELXT: C8 N2 O Cl
CELL 0.71073 4.7216 7.4006 14.9676 91.924 97.447 107.178
ZERR 1 0.0145 0.0229 0.0462 0.036 0.034 0.032
LATT 1
SFAC C H Cl N O
UNIT 18 28 2 2 2
ISOR 0.005 0.01 C8 C9
DFIX 1.55 0.01 C9 C8 C6 C5 C6 C7 C5 C4

L.S. 40
PLAN  4
SIZE 0.1 0.2 0.2
TEMP 23
CONF
MORE -1
BOND $H
fmap 2
acta
OMIT -3 50
REM <olex2.extras>
REM <HklSrc "%.\\66_a.hkl">
REM </olex2.extras>

WGHT    0.111100    0.829800
FVAR       1.22670
CL1   3    1.017433    1.008290    0.658424    11.00000    0.04872    0.04980 =
         0.07406    0.00505   -0.00450    0.00107
O1    5    0.958350    1.308462    0.550403    11.00000    0.05392    0.02735 =
         0.09426    0.00358   -0.00831   -0.00768
N1    4    0.439718    0.660365    0.576767    11.00000    0.04863    0.02992 =
         0.07614    0.00751    0.00178   -0.00053
AFIX  43
H1    2    0.285024    0.576953    0.547440    11.00000   -1.20000
AFIX   0
C1    1    0.746300    1.161918    0.529249    11.00000    0.04359    0.02902 =
         0.06654   -0.00197    0.00931    0.00098
C2    1    0.726562    0.992947    0.571560    11.00000    0.04056    0.03674 =
         0.05731    0.00264    0.00963    0.00872
C3    1    0.493406    0.831366    0.546252    11.00000    0.03984    0.02535 =
         0.05977    0.00032    0.00955    0.00276
C4    1    0.594152    0.588455    0.650499    11.00000    0.05566    0.03316 =
         0.07929    0.00824    0.00746    0.00916
AFIX  23
H4A   2    0.808383    0.648534    0.654654    11.00000   -1.20000
H4B   2    0.554829    0.452960    0.638669    11.00000   -1.20000
AFIX   0
C5    1    0.492520    0.626698    0.739333    11.00000    0.07210    0.08774 =
         0.07927    0.01694    0.01538    0.02473
AFIX  23
H5A   2    0.281884    0.556985    0.736272    11.00000   -1.20000
H5B   2    0.512322    0.760711    0.747267    11.00000   -1.20000
AFIX   0
C6    1    0.666026    0.572242    0.821266    11.00000    0.10513    0.10516 =
         0.08703    0.00247    0.00963    0.02190
AFIX  23
H6A   2    0.877595    0.639013    0.823786    11.00000   -1.20000
H6B   2    0.601475    0.611957    0.875565    11.00000   -1.20000
AFIX   0
C7    1    0.622470    0.361513    0.819230    11.00000    0.12568    0.09326 =
         0.10386   -0.00086   -0.01913    0.03783
AFIX  23
H7A   2    0.719920    0.325844    0.771288    11.00000   -1.20000
H7B   2    0.410121    0.293931    0.805628    11.00000   -1.20000
AFIX   0
C8    1    0.748688    0.302173    0.908275    11.00000    0.14529    0.12800 =
         0.12177    0.01299    0.00527    0.03967
AFIX  23
H8A   2    0.644115    0.330486    0.956020    11.00000   -1.20000
H8B   2    0.959274    0.372944    0.923652    11.00000   -1.20000
AFIX   0
C9    1    0.712305    0.090790    0.900510    11.00000    0.20002    0.13204 =
         0.13839    0.03346    0.03296    0.05917
AFIX 137
H9A   2    0.831600    0.065011    0.857298    11.00000   -1.50000
H9B   2    0.505481    0.021619    0.881027    11.00000   -1.50000
H9C   2    0.776875    0.052343    0.958304    11.00000   -1.50000
AFIX   0
HKLF 4


REM  66_a.res in P-1
REM wR2 = 0.2477, GooF = S = 1.127, Restrained GooF = 1.154 for all data
REM R1 = 0.0817 for 1313 Fo > 4sig(Fo) and 0.1015 for all 1712 data
REM 110 parameters refined using 16 restraints

END

WGHT      0.1109      0.8311

REM Highest difference peak  0.376,  deepest hole -0.273,  1-sigma level  0.076
Q1    1   0.5545  0.4126  0.8830  11.00000  0.05    0.38
Q2    1   0.9978  1.3060  0.6627  11.00000  0.05    0.37
Q3    1   1.0893  0.6871  0.6582  11.00000  0.05    0.34
Q4    1   1.2282  1.0576  0.6636  11.00000  0.05    0.33
;
_shelx_res_checksum                4327
_shelx_hkl_file
;
  -1   0   0  376.76   12.40
   1   0   0  355.36   12.40
   1   0   0  364.16   12.50
  -2   0   0  903.21   31.60
   2   0   0  972.60   31.70
   2   0   0  954.30   31.70
   3   0   0  183.58    7.40
   3   0   0  182.78    7.40
   4   0   0  236.48    9.70
   5   0   0    4.70    3.10
   5  -1   0    4.70    3.00
   4  -1   0  137.49    6.60
   3  -1   0  101.89    4.80
   3  -1   0   99.59    4.60
   2  -1   0   24.10    1.70
   2  -1   0   25.00    2.00
  -2   1   0   19.80    1.70
   1  -1   0  427.96   13.60
  -1   1   0  380.86   13.70
   0   1   0   53.19    2.40
   0   1   0   55.79    2.50
  -1  -1   0 6136.29  202.28
   1   1   0 5965.40  202.28
   1   1   0 6310.87  201.98
  -2  -1   0   23.40    2.20
   2   1   0   24.00    2.00
   2   1   0   28.60    2.60
  -3  -1   0  164.88    7.00
   3   1   0  182.48    7.50
   3   1   0  168.68    7.10
   4   1   0  141.49    7.40
   4   1   0  134.99    6.60
   5   1   0   25.70    3.80
   5  -2   0   17.40    3.70
   4  -2   0   30.10    3.50
   3  -2   0  574.04   20.00
   3  -2   0  564.14   19.40
   2  -2   0   56.29    2.90
   2  -2   0   49.70    2.60
  -2   2   0   56.59    2.90
  -1   2   0  180.48    6.80
  -1   2   0  181.18    6.50
   0   2   0  525.15   18.00
   0   2   0  514.05   17.80
  -1  -2   0  590.94   20.40
   1   2   0  583.74   20.40
  -2  -2   0   16.60    2.40
   2   2   0   13.00    2.40
   2   2   0    9.70    1.60
  -3  -2   0   51.69    4.00
   3   2   0   45.10    3.30
   3   2   0   60.09    4.90
   4   2   0   21.50    4.30
   4   2   0   15.50    2.80
   5  -3   0   29.80    4.50
   4  -3   0   57.99    4.40
   3  -3   0  397.46   13.90
   3  -3   0  396.66   14.40
  -3   3   0  398.96   14.50
  -2   3   0  494.05   16.70
  -2   3   0  485.55   17.30
  -1   3   0  820.12   27.60
  -1   3   0  836.92   28.00
  -1   3   0  823.62   28.40
   0   3   0 3134.09  103.59
   0   3   0 3110.39  103.89
  -1  -3   0  330.77   12.50
   1   3   0  330.17   12.30
  -2  -3   0  477.25   17.40
   2   3   0  483.25   17.50
   2   3   0  459.45   16.40
  -3  -3   0   98.89    6.00
   3   3   0  118.79    6.90
   4   3   0   26.40    5.00
   5  -4   0   12.70    3.90
   4  -4   0   48.90    4.50
   3  -4   0   18.30    2.60
   3  -4   0   24.40    2.30
  -3   4   0   24.10    3.50
  -2   4   0  122.19    6.10
  -2   4   0  125.39    5.20
  -1   4   0  630.14   21.70
  -1   4   0  617.04   22.20
  -1  -4   0  955.40   33.40
   1   4   0  955.80   33.20
  -2  -4   0    8.00    3.20
   2   4   0    9.30    3.10
   3   4   0  311.07   13.50
   4   4   0   26.80    5.80
   5  -5   0   26.30    4.60
   4  -5   0   28.60    3.90
   3  -5   0   62.79    4.00
  -3   5   0   63.09    5.30
  -2   5   0    4.80    3.10
  -2   5   0    3.70    2.00
  -1   5   0   79.89    5.30
  -1   5   0   78.59    4.70
   0   5   0  289.17   11.50
  -1  -5   0   53.49    5.50
   1   5   0   48.20    5.00
  -2  -5   0   56.29    6.00
   2   5   0   64.69    6.20
   3   5   0   14.40    4.50
   5  -6   0    7.50    4.00
   4  -6   0  133.79    7.10
   3  -6   0    9.00    2.60
  -3   6   0    8.40    4.10
  -2   6   0  164.38    8.60
  -2   6   0  145.79    7.10
  -1   6   0   92.19    5.70
  -1   6   0   98.49    6.60
   0  -6   0  417.96   16.80
   0   6   0  411.16   16.10
  -1  -6   0   38.20    5.50
   1   6   0   32.50    4.70
  -2  -6   0   30.90    5.30
   2   6   0   35.60    5.50
   3   6   0    7.50    5.10
   5  -7   0   12.90    4.60
  -3   7   0   27.80    5.80
  -2   7   0   20.80    3.60
  -2   7   0   13.80    5.00
  -1   7   0   23.70    4.30
   0  -7   0  138.09    8.70
   0   7   0  136.89    8.20
  -1  -7   0  100.19    8.00
   1   7   0   99.89    7.80
  -2  -7   0   13.70    4.90
   2   7   0   -1.20    4.30
  -3   8   0   46.10    7.20
  -2   8   0    0.70    3.40
  -2   8   0    6.70    5.30
   1  -8   0   19.00    5.30
  -1   8   0   19.00    4.50
   0  -8   0    4.50    4.80
   0   8   0    6.20    4.10
  -1  -8   0   12.60    5.50
   1   8   0   16.10    5.30
  -3   9   0    6.70    6.00
  -2   9   0   20.90    4.80
   1  -9   0   16.30    5.70
  -1   9   0    7.60    4.70
   0   9   0    7.20    7.00
   0   9  -1    1.70    6.20
  -1   9  -1   11.90    4.60
   1  -9   1    8.40    5.40
  -2   9  -1   20.10    4.80
   2  -9   1   16.10    6.30
   1   8  -1   19.30    5.10
  -1  -8   1   21.40    5.90
   0   8  -1    3.10    3.80
   0  -8   1   -0.10    4.50
  -1   8  -1   16.40    4.30
   1  -8   1   13.60    5.10
  -2   8  -1    3.20    3.40
  -3   8  -1   21.10    5.90
   2   7  -1   14.30    4.90
  -2  -7   1   14.60    5.00
   1   7  -1   77.09    7.40
  -1  -7   1   82.49    8.10
   0   7  -1  166.88    8.80
   0  -7   1  155.18    9.30
  -1   7  -1   36.20    4.70
  -2   7  -1    7.90    3.10
  -2   7  -1    8.80    4.70
  -3   7  -1   19.90    5.30
   4  -7   1    9.80    4.20
   5  -7   1    4.60    4.40
   3   6  -1   37.80    6.30
   2   6  -1   13.50    4.30
  -2  -6   1    8.20    4.10
   1   6  -1   15.30    3.90
  -1  -6   1   19.80    4.50
   0   6  -1  318.97   13.20
   0  -6   1  337.57   13.90
  -1   6  -1   39.40    4.20
  -2   6  -1   62.99    6.00
  -2   6  -1   59.79    4.50
  -3   6  -1    0.50    3.50
  -3   6  -1    4.90    4.00
   3  -6   1   -1.10    2.40
   4  -6   1   66.59    5.40
   5  -6   1   -0.30    4.00
   4   5  -1   65.39    7.70
   3   5  -1    7.20    4.40
  -3  -5   1    2.90    3.70
   2   5  -1  102.79    7.00
  -2  -5   1   91.39    6.50
   1   5  -1   57.69    5.00
  -1  -5   1   60.59    5.20
   0   5  -1  182.68    8.40
   0  -5   1  205.38    9.10
  -1   5  -1   54.39    5.10
  -1   5  -1   45.40    3.80
  -2   5  -1   12.10    1.90
  -2   5  -1   17.90    2.60
  -2   5  -1   20.90    3.80
  -3   5  -1    4.30    3.40
   3  -5   1    2.40    2.00
   3  -5   1    1.90    2.20
   4  -5   1   15.70    3.50
   5  -5   1    0.80    3.80
   4   4  -1   29.10    5.60
   3   4  -1  399.66   15.70
  -3  -4   1  366.46   15.30
   2   4  -1   62.69    5.00
  -2  -4   1   55.39    4.90
   1   4  -1  237.78   10.10
  -1  -4   1  260.17   10.50
   0   4  -1  433.26   15.80
   0  -4   1  436.56   16.20
  -1   4  -1  447.86   16.70
  -1   4  -1  461.85   16.20
  -2   4  -1   20.20    3.10
  -2   4  -1   19.50    2.00
  -3   4  -1    4.00    2.50
   3  -4   1    6.90    1.80
   3  -4   1    5.90    2.10
   4  -4   1    7.70    3.10
   5  -4   1    6.40    3.80
   4   3  -1   26.80    4.80
   3   3  -1  104.19    5.20
   3   3  -1  114.89    6.60
  -3  -3   1  106.09    6.10
   2   3  -1  165.98    6.80
   2   3  -1  180.78    7.90
  -2  -3   1  182.88    7.90
   1   3  -1  543.65   19.40
  -1  -3   1  555.84   19.70
  -1   3  -1 1714.03   58.89
  -1   3  -1 1773.62   58.49
  -1   3  -1 1784.62   58.29
  -2   3  -1  145.49    6.30
  -2   3  -1  159.58    6.10
   3  -3   1  129.89    5.80
   3  -3   1  128.99    5.30
   4  -3   1   16.90    3.10
   5  -3   1    6.90    3.50
   4   2  -1   26.50    3.40
   4   2  -1   35.60    5.20
   3   2  -1    5.50    1.90
   3   2  -1   14.40    3.20
  -3  -2   1   13.70    2.90
   2   2  -1   62.29    4.10
   2   2  -1   66.29    3.30
  -2  -2   1   66.49    3.90
   1   2  -1    6.50    1.60
   1   2  -1    4.20    0.90
  -1  -2   1   11.20    2.10
   0   2  -1  854.71   28.80
  -1   2  -1    2.00    0.80
  -1   2  -1   -0.60    1.00
  -1   2  -1    0.70    1.30
   2  -2   1   79.89    3.50
   3  -2   1  106.79    5.20
   3  -2   1  112.99    4.80
   4  -2   1    1.80    2.40
   5  -2   1    5.60    3.30
   5   1  -1   26.50    3.80
   4   1  -1  110.89    5.80
   3   1  -1  529.95   18.80
   3   1  -1  530.85   18.60
  -3  -1   1  518.95   18.60
   2   1  -1   64.59    3.60
   2   1  -1   60.79    3.10
  -2  -1   1   64.69    3.30
   1   1  -1 2168.38   71.99
   1   1  -1 2184.08   71.69
  -1  -1   1 2159.88   71.99
   0   1  -1  693.33   23.00
   0   1  -1  675.23   22.80
   0  -1   1  695.83   23.10
  -1   1  -1  683.53   22.90
   2  -1   1   76.89    3.30
   2  -1   1   68.09    3.40
   3  -1   1    6.40    1.70
   3  -1   1    0.60    1.70
   4  -1   1   14.80    2.90
   5  -1   1   13.90    3.50
   5   0  -1   23.30    3.70
   4   0  -1  167.28    7.60
   3   0  -1   70.69    3.80
   3   0  -1   65.59    3.80
  -3   0   1   67.39    4.00
   2   0  -1 1686.03   56.29
   2   0  -1 1712.03   56.39
  -2   0   1 1686.63   56.39
   1   0  -1  682.93   23.60
   1   0  -1  723.63   23.70
  -1   0   1  720.33   23.80
   0   0  -1 4814.92  154.68
   0   0   1 4668.43  154.88
   0   0   1 4613.34  154.88
   1   0   1 2204.98   72.79
   2   0   1  279.17    9.90
   2   0   1  272.37    9.90
   3   0   1   11.50    2.00
   3   0   1   11.70    2.30
   4   0   1  111.49    5.80
   4   0   1  108.09    6.10
   5   0   1   -0.30    3.00
   5  -1  -1   12.90    3.50
   4  -1  -1  110.59    5.70
   3  -1  -1   53.39    3.40
   3  -1  -1   45.90    3.00
  -3   1   1   58.09    3.30
   2  -1  -1    7.40    1.40
  -2   1   1    8.20    1.40
   1  -1  -1    2.70    1.10
  -1   1   1    9.70    1.30
   0   1   1  617.04   20.90
   0   1   1  623.14   20.80
  -1  -1  -1   85.49    3.70
   1   1   1   88.39    3.90
   1   1   1   82.79    3.30
   2   1   1   95.79    4.40
   2   1   1   84.09    3.90
   3   1   1    5.70    1.90
   3   1   1    2.60    2.30
   4   1   1   33.50    4.30
   4   1   1   24.50    3.30
   5   1   1    5.20    3.00
   5  -2  -1   19.20    3.50
   4  -2  -1   34.10    3.60
   3  -2  -1  380.16   13.80
   2  -2  -1   22.30    2.20
  -2   2   1   25.00    2.30
   1  -2  -1  406.26   13.60
  -1   2   1  394.56   14.00
  -1   2   1  404.76   13.70
   0   2   1  253.17    9.20
   0   2   1  255.77    9.40
  -1  -2  -1  640.74   22.20
   1   2   1  642.54   22.20
  -2  -2  -1  236.28    9.00
   2   2   1  230.78    9.20
   2   2   1  226.38    8.40
   3   2   1    0.60    2.60
   3   2   1   -1.20    1.60
   4   2   1    5.50    3.80
   4   2   1    7.90    2.40
   5  -3  -1   32.30    4.40
   4  -3  -1   12.30    2.80
   3  -3  -1  384.26   13.80
  -3   3   1  372.36   13.90
   2  -3  -1  360.26   12.50
  -2   3   1  348.27   12.20
  -2   3   1  353.16   12.90
  -1   3   1  295.57   10.60
  -1   3   1  292.97   11.00
   0   3   1  873.31   29.70
   0   3   1  848.82   29.40
  -1  -3  -1  143.29    6.60
   1   3   1  148.39    6.50
  -2  -3  -1  142.69    6.80
   2   3   1  136.09    6.80
   3   3   1    9.40    3.50
   4   3   1    5.70    4.40
   5  -4  -1   -0.90    3.50
   4  -4  -1   24.30    3.50
   3  -4  -1   -1.60    1.70
  -3   4   1    4.10    2.50
  -2   4   1   10.00    2.50
  -1   4   1  750.72   26.40
  -1   4   1  751.62   25.90
   0   4   1   60.69    4.10
   0   4   1   70.49    4.60
  -1  -4  -1   45.10    4.50
   1   4   1   37.80    4.00
  -2  -4  -1   -3.30    2.70
   2   4   1    3.30    2.90
   3   4   1   58.59    6.20
   4   4   1    0.20    4.70
   5  -5  -1   22.30    4.60
   4  -5  -1   13.90    3.30
  -4   5   1   23.60    5.60
   3  -5  -1   41.80    3.40
  -3   5   1   37.20    4.60
   2  -5  -1   15.20    2.10
  -2   5   1   15.10    2.50
  -2   5   1   17.30    3.60
  -1   5   1    4.30    2.90
  -1   5   1    7.30    2.50
   0   5   1   54.99    4.80
   0   5   1   61.29    5.40
  -1  -5  -1   33.40    4.60
   1   5   1   20.80    3.80
  -2  -5  -1   74.79    6.20
   2   5   1   82.89    6.60
   3   5   1   -0.60    4.10
   5  -6  -1   -2.80    3.90
   4  -6  -1   91.79    6.10
  -4   6   1  114.49    7.80
   3  -6  -1   24.40    2.90
  -3   6   1   24.00    4.90
  -2   6   1   12.60    4.10
  -2   6   1   14.30    2.90
  -1   6   1    2.80    2.90
  -1   6   1    3.00    3.20
   0   6   1  331.57   13.60
  -1  -6  -1   21.20    4.60
   1   6   1   16.70    4.00
  -2  -6  -1   18.10    4.70
   2   6   1   16.10    4.90
   3   6   1   13.90    5.30
   5  -7  -1    8.70    6.30
  -4   7   1   33.90    6.30
  -3   7   1    4.70    4.70
  -2   7   1    8.30    3.30
  -2   7   1   13.40    4.80
  -1   7   1   10.10    3.80
  -1   7   1    9.70    4.50
   0  -7  -1   30.50    5.60
   0   7   1   32.10    5.20
  -1  -7  -1   35.00    6.10
   1   7   1   25.30    5.40
  -2  -7  -1    9.80    4.70
   2   7   1    9.60    5.00
  -4   8   1    0.70    5.60
  -3   8   1   43.60    6.90
  -2   8   1   13.00    5.40
  -2   8   1   13.10    4.00
  -1   8   1    0.70    3.80
   0  -8  -1    9.60    5.00
   0   8   1    3.00    4.50
  -1  -8  -1    3.40    5.30
   1   8   1    2.20    4.70
  -3   9   1    8.00    6.20
   1  -9  -1    3.50    5.00
  -1   9   1    4.00    4.70
   0   9   1    5.40    7.20
  -1   9  -2   -6.00    4.00
   1  -9   2   -2.20    4.90
  -2   9  -2    0.30    3.90
   2  -9   2   10.60    6.00
   1   8  -2    2.40    4.20
  -1  -8   2    1.60    5.00
   0   8  -2    6.60    4.00
   0  -8   2    5.70    5.00
  -1   8  -2    5.50    3.80
   1  -8   2   -1.50    4.60
  -2   8  -2   31.90    4.50
   2   7  -2    6.90    4.50
  -2  -7   2    5.70    4.60
   1   7  -2   18.20    4.70
  -1  -7   2   18.40    5.30
   0   7  -2   37.00    5.00
   0  -7   2   40.10    6.00
  -1   7  -2   12.40    3.60
   1  -7   2   20.60    4.90
  -2   7  -2   32.70    4.30
  -3   7  -2    5.10    4.70
   4  -7   2    0.50    3.40
   5  -7   2   -1.40    4.20
   3   6  -2    7.50    4.80
  -3  -6   2    5.90    4.40
   2   6  -2   10.80    4.20
  -2  -6   2   17.20    4.70
   1   6  -2   45.70    5.30
  -1  -6   2   47.80    5.90
   0   6  -2   69.19    5.30
   0  -6   2   68.39    6.00
  -1   6  -2    1.20    2.70
  -2   6  -2    0.70    2.40
  -2   6  -2    1.30    1.70
  -2   6  -2    4.00    3.60
  -3   6  -2   92.89    6.90
   4  -6   2   24.90    4.00
   5  -6   2    6.10    4.30
   4   5  -2   18.90    5.50
   3   5  -2    3.40    4.10
  -3  -5   2    1.00    3.80
   2   5  -2    2.50    3.30
  -2  -5   2    9.70    3.80
   1   5  -2  267.47   11.20
  -1  -5   2  269.47   11.70
   0   5  -2   11.20    2.80
   0  -5   2   14.30    3.30
  -1   5  -2    6.50    1.40
  -1   5  -2    3.90    2.30
  -2   5  -2   64.79    4.20
  -2   5  -2   68.69    5.30
  -2   5  -2   62.29    3.60
  -3   5  -2  108.89    6.70
   3  -5   2  111.89    5.50
   4  -5   2   17.50    3.60
   5  -5   2    4.10    4.00
   4   4  -2    1.30    4.60
   3   4  -2   77.89    6.70
  -3  -4   2   63.99    5.90
   2   4  -2   92.59    5.90
  -2  -4   2   83.29    5.70
   0   4  -2   37.50    3.50
   0  -4   2   33.10    3.90
  -1   4  -2  107.49    4.90
  -1   4  -2  102.69    5.40
  -1   4  -2   98.49    4.20
  -2   4  -2   25.50    2.50
  -2   4  -2   21.20    2.10
  -2   4  -2   21.20    3.10
  -3   4  -2   67.99    4.70
   3  -4   2   65.09    3.90
   4  -4   2   13.20    3.30
   5  -4   2   10.10    3.80
   3   3  -2   37.90    3.30
   3   3  -2   40.10    4.60
  -3  -3   2   41.90    4.60
   2   3  -2   80.29    4.00
   2   3  -2   88.49    5.20
  -2  -3   2   85.59    5.10
   1   3  -2  176.58    7.50
  -1  -3   2  182.48    7.90
   0   3  -2  478.15   16.40
   0   3  -2  447.46   15.70
   0  -3   2  465.35   16.70
  -1   3  -2   21.80    1.70
  -1   3  -2   23.80    2.70
  -1   3  -2   27.00    2.30
  -2   3  -2   20.00    2.50
  -2   3  -2   15.70    1.80
   2  -3   2   17.30    1.80
   3  -3   2    8.40    1.80
   4  -3   2    9.80    2.80
   5  -3   2   14.00    3.80
   5   2  -2    4.80    3.10
   4   2  -2   -1.30    2.20
   3   2  -2   42.00    4.00
   3   2  -2   40.70    3.40
  -3  -2   2   34.40    3.90
   2   2  -2   31.10    2.50
   2   2  -2   32.20    3.10
  -2  -2   2   40.40    3.50
   1   2  -2  583.84   20.30
   1   2  -2  611.34   20.80
  -1  -2   2  611.94   21.00
   0   2  -2  340.97   12.10
   0   2  -2  338.97   11.80
   0  -2   2  359.96   12.50
  -1   2  -2  501.45   17.90
  -1   2  -2  529.25   17.80
  -1   2  -2  538.15   17.70
  -2   2  -2  607.94   20.50
   2  -2   2  587.54   20.40
   3  -2   2   12.10    2.10
   3  -2   2   15.00    2.20
   4  -2   2  107.99    5.90
   5  -2   2   -0.80    3.00
   5   1  -2    0.50    2.80
   4   1  -2    9.00    2.50
   3   1  -2  136.09    6.80
  -3  -1   2  164.28    6.80
   2   1  -2   41.50    2.60
   2   1  -2   41.20    3.00
  -2  -1   2   45.90    3.00
   1   1  -2   56.59    3.10
   1   1  -2   67.39    2.80
  -1  -1   2   59.49    3.10
   0   1  -2  130.39    4.70
   0   1  -2  128.29    4.80
   0  -1   2  128.59    5.00
  -1   1  -2  185.68    6.70
  -2   1  -2  731.23   25.10
   2  -1   2  745.73   25.00
   3  -1   2  111.29    5.30
   3  -1   2  114.59    5.10
   4  -1   2    2.50    2.50
   4  -1   2    7.20    2.60
   5  -1   2   59.19    5.50
   5   0  -2   10.70    3.20
   4   0  -2   21.20    2.90
   3   0  -2   12.70    2.00
   3   0  -2    9.10    1.90
  -3   0   2    9.60    2.50
   2   0  -2  352.46   12.40
   2   0  -2  332.27   12.20
  -2   0   2  371.26   12.50
   1   0  -2  749.82   25.00
  -1   0   2  744.53   25.10
   0   0  -2  167.38    5.80
   0   0   2  168.48    5.80
   0   0   2  166.48    5.80
  -1   0  -2  650.63   21.40
   1   0   2  623.64   21.50
   2   0   2   48.30    3.00
   2   0   2   55.29    2.80
   3   0   2  107.09    5.00
   3   0   2  106.19    5.30
   4   0   2   11.10    2.70
   4   0   2    3.80    2.80
   5   0   2   13.00    3.50
   5  -1  -2   27.80    3.90
   4  -1  -2    5.30    2.30
   3  -1  -2   29.30    2.70
  -3   1   2   38.10    3.00
   2  -1  -2   32.10    2.20
  -2   1   2   28.10    2.30
   1  -1  -2 9999.00  322.57
  -1   1   2 9609.34  323.17
   0   1   2 2785.82   93.69
   0   1   2 2887.61   93.59
   1   1   2 1074.49   36.00
   2   1   2  354.76   12.70
   2   1   2  371.76   13.20
   3   1   2  259.97   10.30
   3   1   2  257.77    9.90
   4   1   2   12.60    3.60
   4   1   2   13.90    2.70
   5   1   2    3.60    3.10
   5  -2  -2   11.90    3.50
   4  -2  -2    6.30    2.30
  -3   2   2  101.79    5.00
   2  -2  -2   48.40    2.90
  -2   2   2   56.29    3.10
   1  -2  -2   36.50    1.80
  -1   2   2   36.90    2.50
  -1   2   2   33.40    2.10
   0   2   2 1869.91   62.79
   0   2   2 1897.61   62.59
   1   2   2   20.60    2.40
  -2  -2  -2  474.95   16.60
   2   2   2  457.25   16.10
   2   2   2  465.25   16.90
   3   2   2  164.58    7.10
   3   2   2  184.18    8.20
   4   2   2   68.19    6.50
   5  -3  -2   13.70    3.60
   4  -3  -2   43.20    4.10
  -4   3   2   50.29    4.70
   3  -3  -2  111.09    5.20
  -3   3   2  102.79    5.30
   2  -3  -2   32.00    2.30
  -2   3   2   32.60    3.00
  -1   3   2    4.90    1.90
  -1   3   2    4.20    1.50
  -1  -3  -2   16.00    2.50
   1   3   2   15.40    2.40
  -2  -3  -2   12.70    2.90
   2   3   2    8.00    2.50
   3   3   2   21.30    4.10
   4   3   2   40.60    6.10
   5  -4  -2    6.80    3.60
   4  -4  -2    6.10    2.80
  -4   4   2   11.00    3.60
   3  -4  -2   27.10    2.80
  -3   4   2   30.60    3.90
   2  -4  -2  186.38    6.80
  -2   4   2  180.18    7.90
  -2   4   2  171.58    6.80
  -1   4   2  307.07   11.50
  -1   4   2  309.27   12.00
   0   4   2   21.80    2.80
   0   4   2   25.40    3.40
  -1  -4  -2  184.08    8.40
   1   4   2  183.78    8.20
  -2  -4  -2  165.48    8.10
   2   4   2  161.08    8.20
   3   4   2    7.70    4.10
   4   4   2   25.30    6.00
   5  -5  -2    4.40    3.90
   4  -5  -2    3.40    2.90
  -4   5   2    4.80    3.50
   3  -5  -2    3.90    1.90
  -3   5   2    5.80    3.30
   2  -5  -2   90.79    4.10
  -2   5   2   94.79    5.90
  -2   5   2   90.59    4.80
  -1   5   2   26.90    3.40
  -1   5   2   30.40    4.30
   0   5   2  235.78   10.50
   0   5   2  233.38   10.00
  -1  -5  -2   23.80    4.20
   1   5   2   18.30    3.50
  -2  -5  -2  294.27   12.90
   2   5   2  303.57   13.20
   3   5   2   47.30    6.40
   5  -6  -2    0.10    3.90
   4  -6  -2   15.90    3.50
  -4   6   2   25.00    5.00
  -3   6   2   15.60    4.40
  -2   6   2    7.70    3.80
  -2   6   2    6.70    2.80
  -1   6   2   95.89    5.90
  -1   6   2   80.19    6.50
   0   6   2   96.19    6.60
  -1  -6  -2   69.39    6.60
   1   6   2   96.29    7.60
  -2  -6  -2   -1.20    4.00
   2   6   2    3.80    3.80
   3   6   2   65.19    7.70
  -4   7   2   15.00    5.30
  -3   7   2   26.70    5.70
  -2   7   2    8.70    3.20
  -2   7   2   12.40    4.60
  -1   7   2  116.19    7.30
  -1   7   2  107.69    8.20
   0   7   2    6.20    4.20
  -1  -7  -2    6.00    4.70
   1   7   2    0.90    4.60
  -2  -7  -2   38.00    7.10
   2   7   2   24.90    5.90
  -4   8   2    9.30    5.70
  -3   8   2    4.60    5.20
  -2   8   2   18.20    5.60
  -1   8   2   47.40    7.10
  -1   8   2   40.40    5.70
   0  -8  -2   39.00    6.50
   0   8   2   42.00    6.30
  -1  -8  -2    4.40    5.50
   1   8   2    9.20    5.20
  -3   9   2    4.00    5.80
  -2   9   2    8.00    5.60
  -1   9   2   -0.70    4.40
  -1   9  -3   12.70    4.60
   1  -9   3    9.10    5.90
  -2   9  -3    0.10    4.20
   2  -9   3   10.90    6.20
   3  -9   3   10.60    6.60
   1   8  -3    8.80    4.40
  -1  -8   3    8.90    5.20
   0   8  -3   20.00    4.60
   0  -8   3   27.20    6.00
  -1   8  -3   31.40    5.00
   1  -8   3   31.50    6.30
  -2   8  -3   27.40    4.70
   2  -8   3   46.40    6.90
   2   7  -3   14.50    5.00
  -2  -7   3   18.60    5.20
   1   7  -3    8.10    3.90
  -1  -7   3   14.60    5.00
   0   7  -3   26.70    4.40
   0  -7   3   32.60    5.70
  -1   7  -3   26.80    4.20
   1  -7   3   24.70    5.10
  -2   7  -3  131.49    7.30
  -3   7  -3   -3.50    2.90
   4  -7   3   14.90    4.00
   5  -7   3    4.60    4.70
   3   6  -3    5.40    4.70
  -3  -6   3    4.00    4.90
   2   6  -3   68.99    6.70
  -2  -6   3   82.09    7.70
   1   6  -3  203.18    9.60
  -1  -6   3  181.98   10.00
   0   6  -3   43.10    4.50
   0  -6   3   51.39    5.60
  -1   6  -3  154.98    7.40
   1  -6   3  145.29    8.20
  -2   6  -3    2.30    2.70
  -2   6  -3    5.10    1.80
  -3   6  -3  191.78    8.40
  -3   6  -3  194.88    9.80
   4  -6   3    4.00    3.40
   5  -6   3   10.80    4.50
   3   5  -3   23.80    4.90
  -3  -5   3   19.40    5.00
   2   5  -3   10.90    3.70
  -2  -5   3   10.10    3.70
   1   5  -3  555.94   20.30
  -1  -5   3  543.05   20.90
   0   5  -3   96.99    5.40
   0  -5   3  102.99    6.10
  -1   5  -3  215.78    8.10
  -1   5  -3  223.38    8.80
   1  -5   3  202.28    9.50
  -2   5  -3  223.78    8.90
  -2   5  -3  203.78    8.30
  -2   5  -3  220.38    9.60
  -3   5  -3  173.08    7.90
  -3   5  -3  201.88   12.30
   3  -5   3  185.38    7.90
   4  -5   3   28.20    4.10
   5  -5   3   17.10    4.60
   3   4  -3   48.20    5.40
  -3  -4   3   61.29    5.70
   2   4  -3   -0.20    2.60
   2   4  -3    2.80    1.60
  -2  -4   3    2.40    2.80
   1   4  -3  103.59    5.50
   1   4  -3   96.89    4.30
  -1  -4   3   96.09    5.80
   0   4  -3  170.08    6.40
   0   4  -3  177.38    7.20
   0  -4   3  163.28    7.70
  -2   4  -3  149.88    7.10
  -2   4  -3  158.18    6.50
  -2   4  -3  163.88    6.40
  -3   4  -3  103.79    5.30
   3  -4   3  105.29    5.20
   4  -4   3   63.69    5.10
   5  -4   3    9.30    3.80
   4   3  -3  131.59    8.60
   3   3  -3   16.90    2.40
   3   3  -3   26.20    4.00
  -3  -3   3   20.20    3.60
   2   3  -3  320.17   11.60
   2   3  -3  317.97   12.40
  -2  -3   3  314.67   12.50
   1   3  -3  270.17    9.70
   1   3  -3  265.27   10.30
  -1  -3   3  272.67   10.70
   0   3  -3  447.76   15.10
   0   3  -3  442.06   15.60
   0  -3   3  429.06   15.90
  -1   3  -3  372.86   13.10
  -1   3  -3  367.66   12.90
  -2   3  -3   11.90    2.20
  -2   3  -3    7.70    1.60
   2  -3   3   11.70    1.70
  -3   3  -3  189.18    7.70
   3  -3   3  180.18    7.40
   4  -3   3    6.60    2.60
   5  -3   3   17.90    3.90
   5   2  -3    6.30    3.10
   4   2  -3   52.19    4.40
   3   2  -3  117.89    5.60
   3   2  -3  125.09    6.40
  -3  -2   3  117.29    6.20
   2   2  -3  427.16   15.50
   2   2  -3  431.46   15.00
  -2  -2   3  421.86   15.60
   1   2  -3 1000.00   33.50
   1   2  -3  978.70   33.20
  -1  -2   3  990.10   33.70
   0   2  -3 1640.64   54.69
   0   2  -3 1629.44   54.59
   0  -2   3 1663.73   54.99
  -1   2  -3  911.81   30.30
   1  -2   3  896.61   30.50
  -2   2  -3 2298.67   75.19
   2  -2   3 2225.08   75.09
   3  -2   3   23.10    2.70
   4  -2   3  202.98    8.90
   4  -2   3  207.28    8.60
   5  -2   3    6.10    3.30
   5   1  -3    7.70    3.10
  -4  -1   3   36.30    8.10
   3   1  -3   27.40    3.00
   3   1  -3   19.50    2.50
  -3  -1   3   36.20    3.50
   2   1  -3  267.67   10.20
   2   1  -3  291.97   10.10
  -2  -1   3  276.57   10.30
   1   1  -3  278.87   10.30
   1   1  -3  280.77   10.40
  -1  -1   3  325.77   10.70
   0   1  -3   74.69    3.20
   0   1  -3   69.99    3.00
   0  -1   3   73.19    3.20
  -1   1  -3  212.08    7.60
  -2   1  -3  896.51   30.60
   2  -1   3  909.91   30.60
   3  -1   3  338.87   12.60
   3  -1   3  349.17   12.70
   4  -1   3   15.50    3.00
   4  -1   3   15.60    3.20
   5  -1   3   25.80    4.10
   5   0  -3   40.80    4.50
   4   0  -3   72.99    4.60
  -4   0   3   64.39    5.20
   3   0  -3   21.30    2.40
   3   0  -3   27.30    2.40
  -3   0   3   17.10    2.80
   2   0  -3  884.01   29.10
  -2   0   3  835.62   29.20
   1   0  -3 3699.83  120.29
  -1   0   3 3594.74  120.49
   0   0  -3  187.88    6.50
   0   0   3  183.78    6.50
   0   0   3  185.18    6.60
  -1   0  -3  109.79    4.20
   1   0   3  111.99    4.50
   2   0   3  268.27    9.80
   3   0   3  269.37   10.20
   3   0   3  263.67   10.40
   4   0   3    1.00    2.80
   4   0   3   -3.20    2.10
   5   0   3   16.20    3.90
   5  -1  -3   49.40    4.80
   4  -1  -3   52.29    3.90
  -4   1   3   47.30    4.60
   3  -1  -3  277.57   10.50
  -3   1   3  280.67   10.60
   2  -1  -3   30.90    2.30
  -2   1   3   30.00    2.60
   1  -1  -3 8167.58  266.37
  -1   1   3 8018.90  266.87
   0   1   3 2309.87   74.69
   0   1   3 2209.98   74.79
  -1  -1  -3  632.54   21.30
   1   1   3  634.34   21.70
   2   1   3  428.26   14.90
   2   1   3  430.46   15.40
   3   1   3  448.76   16.10
   3   1   3  454.05   16.70
   4   1   3   48.80    4.30
   4   1   3   56.29    5.40
   5   1   3   -1.20    4.00
   5  -2  -3   53.89    5.00
   4  -2  -3   19.00    3.00
  -4   2   3   26.10    3.80
   3  -2  -3   15.60    2.20
  -3   2   3   17.40    2.60
   2  -2  -3   76.39    4.00
  -2   2   3  103.09    4.50
   1  -2  -3  595.74   19.80
  -1   2   3  578.14   19.90
  -1   2   3  597.14   20.30
   0   2   3 1304.27   44.10
   0   2   3 1324.57   44.00
   1   2   3  157.58    6.50
   1   2   3  153.28    6.40
   2   2   3  281.57   10.00
   2   2   3  278.37   10.90
   3   2   3  284.47   11.40
   3   2   3  262.37   10.30
   4   2   3   52.39    6.00
   5  -3  -3    7.20    3.50
   4  -3  -3  140.29    6.60
  -4   3   3  127.19    6.80
   3  -3  -3   17.10    2.30
  -3   3   3   18.20    2.90
   2  -3  -3  134.69    5.20
  -2   3   3  125.69    5.90
  -1   3   3  243.08    9.10
  -1   3   3  256.87    9.60
   0   3   3  442.06   15.60
   0   3   3  426.36   15.80
   1   3   3   12.30    2.40
  -2  -3  -3   61.29    4.40
   2   3   3   60.59    4.60
   3   3   3   23.10    4.30
   4   3   3   40.00    6.20
   5  -4  -3    2.20    3.80
   4  -4  -3   98.69    5.60
  -4   4   3   99.89    6.40
   3  -4  -3  106.89    5.00
  -3   4   3   98.39    5.90
   2  -4  -3  165.38    6.20
  -2   4   3  155.58    6.30
  -2   4   3  156.98    7.30
  -1   4   3  501.35   18.50
  -1   4   3  514.95   18.00
   0   4   3  580.54   21.00
   0   4   3  595.94   21.40
   1   4   3  207.58    9.10
  -2  -4  -3  202.28    9.30
   2   4   3  213.58    9.70
   3   4   3   28.00    5.40
   4   4   3   32.40    6.90
   5  -5  -3   22.30    4.60
   4  -5  -3    0.80    2.60
  -4   5   3    1.50    3.70
   3  -5  -3   33.40    3.10
  -3   5   3   37.20    4.80
  -2   5   3  227.18    9.20
  -2   5   3  247.78   10.30
  -1   5   3    9.70    2.90
  -1   5   3    8.40    3.10
   0   5   3  252.97   11.10
   0   5   3  243.88   10.40
  -1  -5  -3   77.59    5.80
   1   5   3   79.89    5.80
  -2  -5  -3  238.58   11.20
   2   5   3  257.77   11.90
   3   5   3   53.79    6.80
   5  -6  -3    3.90    4.10
   4  -6  -3   19.00    3.50
  -4   6   3   32.50    5.40
  -3   6   3   10.90    4.30
  -2   6   3   40.40    4.10
  -2   6   3   49.90    5.80
  -1   6   3  124.39    7.70
  -1   6   3  122.99    6.90
   0   6   3   11.70    4.00
   0   6   3   14.00    4.60
  -1  -6  -3   27.60    5.00
   1   6   3   24.40    4.80
   2   6   3   11.80    4.50
   3   6   3   55.79    8.40
  -4   7   3   -0.80    5.00
  -3   7   3   30.40    6.00
  -2   7   3   28.70    5.40
  -2   7   3   25.20    5.00
  -1   7   3  197.28    9.70
  -1   7   3  184.18   10.50
   0   7   3   13.40    4.60
  -1  -7  -3   18.00    5.40
   1   7   3   14.60    5.00
   2   7   3   16.10    5.60
  -4   8   3    3.20    5.70
  -3   8   3   10.90    5.40
  -2   8   3    4.70    4.80
  -1   8   3   55.09    6.40
  -1   8   3   43.60    7.10
   0  -8  -3   44.20    7.00
   0   8   3   58.89    7.20
  -1  -8  -3    9.20    5.90
   1   8   3   -0.60    4.80
  -3   9   3    2.30    5.40
  -2   9   3    6.60    5.90
  -1   9   3    4.00    4.80
  -1   9  -4    8.50    4.50
   1  -9   4    3.80    5.70
  -2   9  -4    8.60    4.60
   2  -9   4   22.90    6.90
   3  -9   4   -4.60    6.50
   1   8  -4    6.20    4.40
  -1  -8   4    9.00    5.00
   0   8  -4    5.40    3.90
   0  -8   4    9.70    5.10
  -1   8  -4   52.99    5.70
   1  -8   4   52.99    7.40
  -2   8  -4    8.10    3.90
   2  -8   4   10.50    5.50
  -3   8  -4   18.10    4.40
   3  -8   4   20.10    6.30
   2   7  -4   23.60    5.30
  -2  -7   4   27.00    5.60
   1   7  -4    1.10    3.40
  -1  -7   4   10.90    4.50
   0   7  -4   49.60    5.50
   0  -7   4   54.29    6.60
  -1   7  -4   41.70    4.80
   1  -7   4   40.80    6.10
  -2   7  -4   70.79    5.90
   2  -7   4   80.29    7.60
  -3   7  -4    2.60    2.60
   5  -7   4   -0.20    4.60
   3   6  -4   18.50    5.10
  -3  -6   4    9.90    5.20
   2   6  -4   90.59    7.50
  -2  -6   4   84.79    8.00
   1   6  -4  217.38   10.10
  -1  -6   4  208.18   10.60
   0   6  -4   32.40    4.00
   0  -6   4   30.00    4.80
  -1   6  -4   75.99    5.20
  -1   6  -4   69.29    4.00
   1  -6   4   77.69    6.40
  -2   6  -4   43.00    3.40
  -2   6  -4   35.60    4.20
   2  -6   4   43.80    5.40
  -3   6  -4   37.70    3.70
   3  -6   4   40.40    4.20
   5  -6   4   -0.80    4.20
   3   5  -4   22.40    5.00
  -3  -5   4   32.10    5.70
   2   5  -4    4.50    3.40
  -2  -5   4    5.30    3.50
   1   5  -4  452.05   16.90
  -1  -5   4  439.16   17.50
   0   5  -4   88.69    4.20
   0   5  -4   89.79    5.20
   0  -5   4   91.69    5.90
  -1   5  -4   78.99    4.70
  -1   5  -4   81.39    3.90
   1  -5   4   66.49    5.40
  -2   5  -4   12.80    2.80
  -2   5  -4   10.30    1.90
  -3   5  -4  371.66   14.00
   3  -5   4  368.46   14.00
   5  -5   4    3.40    4.10
   3   4  -4   56.89    5.70
  -3  -4   4   66.49    5.90
   2   4  -4    5.30    1.80
   2   4  -4    8.60    3.10
  -2  -4   4    4.20    3.10
   1   4  -4  188.58    7.30
   1   4  -4  177.98    8.10
  -1  -4   4  196.68    8.70
   0   4  -4  155.58    6.30
   0   4  -4  171.28    7.00
   0  -4   4  165.28    7.60
  -1   4  -4   43.30    3.30
  -1   4  -4   41.90    2.70
   1  -4   4   51.19    4.40
  -2   4  -4   37.20    2.80
  -3   4  -4    3.00    2.10
   3  -4   4    5.80    2.30
   4  -4   4   51.09    4.70
   5  -4   4    1.40    3.70
   4   3  -4  131.59    6.80
  -4  -3   4  136.49    9.30
   3   3  -4   79.69    5.70
   3   3  -4   66.39    4.20
  -3  -3   4   62.39    5.40
   2   3  -4  188.48    8.20
   2   3  -4  180.98    7.30
  -2  -3   4  184.18    8.30
   1   3  -4  172.68    6.60
   1   3  -4  167.58    7.20
  -1  -3   4  172.38    7.50
   0   3  -4  910.31   30.50
   0   3  -4  887.71   30.80
   0  -3   4  918.21   31.30
  -1   3  -4  308.27   11.30
  -1   3  -4  324.77   11.20
   1  -3   4  305.27   11.70
  -2   3  -4    9.20    1.70
   2  -3   4    9.60    1.80
  -3   3  -4   65.39    4.10
   3  -3   4   68.79    4.00
   4  -3   4   -0.80    2.50
   4  -3   4   -1.40    2.70
   5  -3   4    0.20    3.40
   5   2  -4    1.70    2.90
   4   2  -4   52.29    4.50
  -4  -2   4   64.89    6.20
   3   2  -4   98.99    5.10
   3   2  -4   97.79    5.90
  -3  -2   4   98.89    5.70
   2   2  -4  262.17    9.40
   2   2  -4  250.47    9.70
  -2  -2   4  237.48    9.80
   1   2  -4  590.74   20.10
   1   2  -4  576.84   19.80
  -1  -2   4  572.54   20.40
   0   2  -4 1718.63   57.29
   0   2  -4 1743.03   57.39
   0  -2   4 1706.93   57.59
  -1   2  -4    0.90    1.00
   1  -2   4   -1.00    1.10
   1  -2   4    0.70    1.60
  -2   2  -4  888.91   30.10
   2  -2   4  886.81   30.10
  -3   2  -4   51.49    3.60
   3  -2   4   55.19    3.90
   4  -2   4   26.40    3.40
   4  -2   4   19.30    3.30
   5  -2   4    1.40    3.20
   5   1  -4    9.70    3.30
   4   1  -4   34.90    3.60
  -4  -1   4   56.49    5.60
   3   1  -4    2.10    1.70
   3   1  -4    5.80    2.20
  -3  -1   4    1.90    2.50
   2   1  -4  178.78    7.00
   2   1  -4  180.48    7.10
  -2  -1   4  185.78    7.40
   1   1  -4   39.70    2.40
   1   1  -4   45.10    2.30
   0   1  -4  392.46   13.50
   0   1  -4  404.06   13.50
   0  -1   4  382.46   13.50
  -1   1  -4    3.40    1.00
  -2   1  -4  186.88    7.40
   2  -1   4  201.58    7.60
   3  -1   4    8.10    2.20
   4  -1   4   38.60    4.20
   4  -1   4   34.40    3.80
   5  -1   4    8.00    3.40
   5   0  -4   46.60    4.70
   4   0  -4  101.99    5.50
  -4   0   4   96.29    6.10
   3   0  -4   44.50    3.20
  -3   0   4   43.50    3.90
   2   0  -4  200.78    7.70
  -2   0   4  209.88    8.20
   1   0  -4  708.33   23.80
   1   0  -4  737.03   24.10
  -1   0   4  704.93   24.30
   0   0  -4 1092.09   35.80
   0   0   4 1055.99   35.80
   0   0   4 1072.89   35.80
  -1   0  -4   12.30    1.30
   1   0   4   16.30    1.90
  -2   0  -4   -0.60    1.20
   2   0   4    0.30    1.50
   3   0   4  131.79    5.80
   3   0   4  124.69    6.20
   4   0   4   54.99    5.30
   4   0   4   63.39    4.80
   5   0   4   -3.40    3.40
   5  -1  -4   60.79    5.20
   4  -1  -4   39.50    3.70
  -4   1   4   36.00    4.40
   3  -1  -4  141.69    6.20
  -3   1   4  150.18    6.60
   2  -1  -4  121.89    5.20
  -2   1   4  130.59    5.50
   1  -1  -4 2360.16   77.29
  -1   1   4 2311.27   77.49
   0  -1  -4  156.18    5.70
   0   1   4  156.28    6.00
   0   1   4  171.88    6.10
  -1  -1  -4  634.24   21.30
   1   1   4  635.04   21.80
   2   1   4  118.59    5.60
   3   1   4  161.58    6.70
   3   1   4  153.58    7.50
   4   1   4   15.50    3.90
   4   1   4    8.50    2.80
   5  -2  -4   37.10    4.40
   4  -2  -4   38.70    3.70
  -4   2   4   39.10    4.40
   3  -2  -4    8.10    2.00
  -3   2   4    8.20    2.50
   1  -2  -4  319.17   10.90
  -1   2   4  317.17   11.00
  -1   2   4  316.07   11.50
   0   2   4  274.77   10.00
   0   2   4  267.87    9.90
   1   2   4   -0.10    1.70
   1   2   4    0.00    1.60
   2   2   4   11.50    2.50
   2   2   4   13.70    1.70
   3   2   4   68.39    5.40
   3   2   4   72.39    4.10
   4   2   4   14.40    4.70
   5  -3  -4   28.10    4.20
   4  -3  -4   79.29    5.10
  -4   3   4   82.99    5.60
   3  -3  -4   39.30    3.20
  -3   3   4   35.80    3.80
   2  -3  -4   20.00    2.00
  -2   3   4   26.00    3.10
  -1   3   4   49.80    3.30
  -1   3   4   62.59    3.90
   0   3   4  239.78    9.50
   0   3   4  235.98    9.30
   1   3   4   35.20    3.40
   1   3   4   29.70    3.40
  -2  -3  -4    4.30    2.80
   2   3   4    7.80    2.60
   3   3   4    7.60    3.80
   4   3   4    1.50    4.60
   5  -4  -4    6.80    3.50
   4  -4  -4   75.89    5.30
  -4   4   4   84.69    6.10
   3  -4  -4   41.70    3.50
  -3   4   4   48.00    4.70
   2  -4  -4  303.47   10.50
  -2   4   4  283.97   10.60
  -2   4   4  289.57   11.60
  -1   4   4   53.99    4.40
  -1   4   4   55.29    3.90
   0   4   4  124.39    6.20
   0   4   4  119.39    6.50
   1   4   4  140.49    7.00
   2   4   4   57.79    5.50
   3   4   4    5.30    4.30
   4   4   4    8.20    5.70
   5  -5  -4   10.90    4.10
   4  -5  -4    2.80    3.00
  -4   5   4    3.90    4.00
   3  -5  -4    3.20    2.00
  -3   5   4    6.70    3.30
  -2   5   4   60.19    5.20
  -2   5   4   69.49    4.40
  -1   5   4   36.00    4.10
  -1   5   4   33.00    4.50
   0   5   4   21.90    4.40
   0   5   4   23.50    3.80
   1   5   4    5.20    3.50
   2   5   4  105.39    7.50
   3   5   4    3.70    5.60
   5  -6  -4    6.30    4.20
   4  -6  -4    5.90    4.90
  -4   6   4   12.00    4.70
  -3   6   4   20.40    4.60
  -2   6   4    8.90    3.90
  -1   6   4   45.80    5.80
  -1   6   4   60.49    5.50
   0   6   4    7.30    3.70
   0   6   4    8.50    4.60
  -1  -6  -4   14.30    4.60
   1   6   4   11.20    4.30
   2   6   4    1.80    4.10
  -4   7   4    9.00    5.10
  -3   7   4   -0.10    4.20
  -2   7   4    7.90    4.50
  -1   7   4  108.79    8.60
  -1   7   4  123.39    7.70
   0   7   4   -0.10    4.50
   0   7   4    4.80    5.20
  -1  -7  -4   10.60    4.90
   1   7   4   12.10    5.00
   2   7   4    7.10    7.20
  -4   8   4    0.80    5.50
  -3   8   4    3.00    5.00
  -2   8   4    6.60    4.90
  -1   8   4   31.70    6.70
  -1   8   4   38.50    6.00
   0   8   4   10.70    5.30
  -1  -8  -4    2.90    5.70
  -3   9   4    3.80    8.10
  -2   9   4   -1.60    5.70
  -1   9   4    4.00    5.10
  -1   9  -5    3.40    4.00
   1  -9   5    8.10    5.90
  -2   9  -5   -2.70    4.40
   2  -9   5    8.80    6.40
  -3   9  -5   -8.10    4.40
   1   8  -5   -5.00    3.80
  -1  -8   5   -4.50    4.20
   0   8  -5   -2.50    3.40
   0  -8   5    7.60    5.20
  -1   8  -5    7.60    3.70
   1  -8   5   17.20    5.90
  -2   8  -5   -4.60    3.70
   2  -8   5    2.20    5.10
   2   7  -5    1.30    4.10
  -2  -7   5    6.40    4.60
   1   7  -5    2.90    3.60
  -1  -7   5    2.90    4.10
   0   7  -5   -0.60    3.10
   0  -7   5   -2.80    4.30
  -1   7  -5   49.30    5.20
   1  -7   5   54.29    6.70
  -2   7  -5   -1.40    3.20
   2  -7   5   -1.60    4.30
  -3   7  -5    7.10    2.80
   3   6  -5   -4.40    4.10
  -3  -6   5    5.50    4.80
   2   6  -5   15.00    4.30
  -2  -6   5   21.40    4.80
   1   6  -5   40.90    4.80
  -1  -6   5   35.40    5.50
   0   6  -5   63.69    5.10
   0  -6   5   65.79    6.20
  -1   6  -5   78.89    5.40
  -1   6  -5   67.19    4.10
   1  -6   5   77.09    6.40
  -2   6  -5   14.20    3.50
  -2   6  -5   12.80    2.40
   2  -6   5   23.70    4.60
  -3   6  -5    5.50    2.40
   3  -6   5    5.40    3.00
   5  -6   5    5.50    4.30
   3   5  -5    2.10    3.80
  -3  -5   5   -1.50    3.90
   2   5  -5   19.00    3.90
  -2  -5   5   22.30    4.40
   1   5  -5   67.39    5.00
   1   5  -5   53.69    3.80
  -1  -5   5   58.19    5.40
   0   5  -5    2.20    2.30
   0   5  -5    1.00    1.50
   0  -5   5   -1.70    2.90
  -1   5  -5  136.09    6.40
  -1   5  -5  127.69    5.60
   1  -5   5  128.79    7.10
  -2   5  -5  302.27   11.70
  -2   5  -5  304.27   11.40
   2  -5   5  302.17   12.40
  -3   5  -5   77.09    5.00
   3  -5   5   93.79    5.40
   5  -5   5    6.60    4.20
  -4  -4   5    0.50    4.30
   3   4  -5   28.80    4.50
   3   4  -5   27.00    3.30
  -3  -4   5   30.80    5.00
   2   4  -5  185.38    7.60
   2   4  -5  186.38    8.60
  -2  -4   5  187.08    9.10
   1   4  -5    8.50    1.80
   1   4  -5   10.20    2.40
  -1  -4   5   17.40    3.20
   0   4  -5    3.90    2.00
   0   4  -5    4.20    1.30
   0  -4   5    4.10    2.60
  -1   4  -5  229.88    8.50
  -1   4  -5  230.38    8.90
   1  -4   5  212.78    9.40
  -2   4  -5   25.80    2.60
   2  -4   5   29.00    2.90
   2  -4   5   30.60    3.50
  -3   4  -5   41.70    3.80
   3  -4   5   52.69    4.50
   4  -4   5    3.40    2.90
   5  -4   5    5.70    3.90
   4   3  -5   61.19    4.80
  -4  -3   5   62.29    6.60
   3   3  -5    6.10    3.10
   3   3  -5    4.20    2.10
  -3  -3   5    4.30    3.40
   2   3  -5   36.40    3.00
   2   3  -5   35.70    3.80
  -2  -3   5   40.50    4.40
   1   3  -5   16.00    1.90
   1   3  -5   10.30    2.30
  -1  -3   5   16.80    2.90
   0   3  -5  174.38    7.10
   0   3  -5  182.28    6.80
   0  -3   5  175.18    7.60
  -1   3  -5   22.20    2.00
  -1   3  -5   24.80    2.50
   1  -3   5   23.20    3.10
  -2   3  -5   60.39    3.30
   2  -3   5   53.09    3.40
  -3   3  -5   26.90    3.00
   3  -3   5   33.50    3.30
   4  -3   5   10.70    3.30
   5  -3   5   12.00    3.90
   5   2  -5    3.60    3.10
   4   2  -5    7.10    2.70
  -4  -2   5    6.00    4.10
   3   2  -5   -4.00    2.60
   3   2  -5    1.20    2.00
  -3  -2   5    7.00    2.90
   2   2  -5    4.50    2.10
   2   2  -5    6.40    1.70
  -2  -2   5    5.30    2.30
   1   2  -5    7.90    1.60
   1   2  -5    8.70    1.80
  -1  -2   5   11.30    2.30
   0   2  -5   63.19    3.20
   0   2  -5   61.69    3.00
   0  -2   5   61.19    3.50
  -1   2  -5  226.48    8.00
   1  -2   5  207.88    8.00
   1  -2   5  213.28    8.10
  -2   2  -5  138.49    5.80
   2  -2   5  146.69    6.00
  -3   2  -5    9.20    2.20
   3  -2   5    5.60    2.40
   4  -2   5   13.40    3.10
   4  -2   5   18.10    3.40
   5  -2   5    5.60    3.50
   5   1  -5   -0.40    2.80
   4   1  -5    2.10    2.30
  -4  -1   5    3.50    3.70
   3   1  -5   30.50    3.00
   3   1  -5   26.30    2.80
  -3  -1   5   44.50    4.10
   2   1  -5   31.80    2.60
   1   1  -5   95.09    4.10
   1   1  -5   97.39    4.20
  -1  -1   5  114.09    4.60
   0   1  -5  503.55   17.10
   0  -1   5  486.85   17.20
   0  -1   5  510.95   17.10
  -1   1  -5 1209.38   40.90
   1  -1   5 1238.98   41.10
  -2   1  -5  146.89    5.90
   2  -1   5  143.49    6.20
   3  -1   5  309.87   11.90
   4  -1   5    4.30    3.10
   4  -1   5    4.30    2.70
   5  -1   5   41.10    4.80
   5   0  -5   10.40    3.30
   4   0  -5   36.00    3.70
  -4   0   5   32.90    4.50
   3   0  -5   35.30    3.10
  -3   0   5   30.90    3.90
   2   0  -5  259.27    9.60
  -2   0   5  264.57   10.10
   1   0  -5   94.69    3.90
  -1   0   5   97.09    4.40
   0   0  -5   35.00    2.00
   0   0   5   36.90    2.20
   0   0   5   32.20    2.10
  -1   0  -5  399.66   13.50
   1   0   5  379.66   13.80
  -2   0  -5  298.57   10.40
   2   0   5  270.07   10.60
   3   0   5    7.20    2.10
   3   0   5    6.70    2.60
   4   0   5  134.59    7.50
   4   0   5  120.39    6.60
   5   0   5   34.60    4.70
   5  -1  -5   18.30    3.50
   4  -1  -5    3.70    2.30
  -4   1   5   -2.60    2.90
   3  -1  -5    4.40    1.80
  -3   1   5    7.70    2.50
   2  -1  -5  379.36   13.20
  -2   1   5  364.86   13.60
   1  -1  -5 3012.90   96.29
  -1   1   5 2813.52   96.49
   0  -1  -5  211.08    7.80
   0   1   5  218.48    8.10
   0   1   5  240.88    8.10
  -1  -1  -5   12.40    1.30
   2   1   5   91.39    4.90
   3   1   5   14.40    3.20
   3   1   5   18.90    2.50
   4   1   5   19.30    3.10
   4   1   5   23.10    4.40
   5  -2  -5   -1.20    2.90
   4  -2  -5    5.60    2.30
  -4   2   5    6.10    3.40
   3  -2  -5   10.30    2.00
  -3   2   5   11.70    2.90
   2  -2  -5  439.96   15.70
  -2   2   5  462.95   16.30
   1  -2  -5   42.20    2.20
  -1   2   5   50.49    3.20
  -1   2   5   40.90    2.70
   0   2   5   39.90    3.10
   0   2   5   38.80    3.30
   1   2   5  233.78    9.00
   1   2   5  232.48    9.10
   2   2   5  139.09    5.60
   2   2   5  139.69    6.70
   3   2   5   21.40    3.90
   4   2   5    1.60    4.30
   5  -3  -5    4.80    3.40
   4  -3  -5   12.50    2.90
  -4   3   5    8.60    3.50
   3  -3  -5   28.50    2.90
  -3   3   5   24.50    3.60
   2  -3  -5   19.70    1.90
  -2   3   5   21.20    3.20
  -1   3   5  140.69    6.00
  -1   3   5  144.69    6.50
   0   3   5    3.80    2.00
   0   3   5    5.50    2.30
   1   3   5  260.57   10.40
   1   3   5  260.07   10.40
   2   3   5  151.08    7.50
   3   3   5   38.30    5.20
   4   3   5   46.10    6.70
   5  -4  -5    3.80    3.50
   4  -4  -5   23.10    3.30
  -4   4   5   24.40    4.50
   3  -4  -5    7.50    2.00
  -3   4   5    4.90    2.90
   2  -4  -5    1.70    1.30
  -2   4   5    3.10    2.60
  -1   4   5   64.99    4.70
  -1   4   5   59.89    4.20
   0   4   5   18.80    3.10
   0   4   5   25.70    3.80
   1   4   5    4.10    2.50
   1   4   5    9.40    3.30
   2   4   5    8.70    3.40
   3   4   5   44.40    6.20
   4   4   5    0.10    5.40
   5  -5  -5    5.80    3.70
   4  -5  -5   -3.00    2.40
  -4   5   5    6.90    4.30
  -3   5   5   26.40    4.50
  -2   5   5    9.70    3.40
  -1   5   5  102.69    6.00
  -1   5   5  105.59    6.60
   0   5   5   -0.40    3.60
   0   5   5    0.00    3.00
   1   5   5  127.29    7.70
   2   5   5   -0.70    3.60
   3   5   5   17.70    5.90
   5  -6  -5    3.40    4.00
  -4   6   5    2.30    4.30
  -3   6   5   15.30    4.40
  -2   6   5    9.20    4.00
  -1   6   5    8.30    4.20
  -1   6   5    7.00    3.60
   0   6   5   55.29    6.90
   0   6   5   53.29    5.90
  -1  -6  -5   88.49    7.00
   1   6   5   92.59    7.60
   2   6   5   39.50    6.30
  -5   7   5   -1.50    6.50
  -4   7   5    0.00    4.70
  -3   7   5   -0.40    4.20
  -2   7   5   11.50    4.70
  -1   7   5   41.90    6.70
  -1   7   5   46.60    5.80
   0   7   5   24.60    6.40
   0   7   5   25.60    5.60
  -1  -7  -5    3.30    4.60
   1   7   5   -4.90    4.40
  -4   8   5    0.20    5.20
  -3   8   5    0.70    4.70
  -2   8   5   24.90    5.80
  -1   8   5   -3.80    4.50
  -1   8   5   -1.00    5.80
   0   8   5    1.30    5.20
  -1  -8  -5   30.40    6.80
  -2   9   5    3.90    9.30
  -1   9   5    8.20    6.00
  -1   9  -6    6.40    6.00
   1  -9   6    1.70    5.90
  -2   9  -6    8.60    4.80
   2  -9   6    9.10    6.40
   1   8  -6   14.00    4.60
  -1  -8   6   20.20    5.70
   0   8  -6   13.50    4.00
   0  -8   6   18.20    6.00
  -1   8  -6   12.70    4.10
   1  -8   6   15.30    5.70
  -2   8  -6    7.30    4.30
   2  -8   6    8.30    5.60
   2   7  -6    3.30    4.40
  -2  -7   6    8.60    4.70
   1   7  -6   22.00    4.50
  -1  -7   6   23.20    5.20
   0   7  -6   28.30    4.40
   0  -7   6   46.10    6.70
  -1   7  -6   45.40    5.20
   1  -7   6   49.70    6.70
  -2   7  -6   44.90    3.90
  -2   7  -6   41.20    5.10
   2  -7   6   48.60    6.40
  -3   7  -6   22.80    3.60
   3  -7   6   26.20    4.60
  -4   7  -6    9.00    3.50
   3   6  -6    5.20    4.50
  -3  -6   6    5.40    4.90
   2   6  -6    1.80    3.90
  -2  -6   6    3.00    4.10
   1   6  -6   27.00    4.30
  -1  -6   6   24.50    4.90
   0   6  -6   16.10    3.50
   0  -6   6   12.60    4.30
  -1   6  -6   95.79    6.20
  -1   6  -6   95.99    5.00
   1  -6   6  107.89    7.30
  -2   6  -6   11.40    3.60
  -2   6  -6   11.80    2.40
   2  -6   6   10.90    4.00
  -3   6  -6   17.70    3.20
   3  -6   6   20.50    3.80
  -4   6  -6    9.10    3.50
   5  -6   6    6.40    6.70
   3   5  -6   46.00    5.50
  -3  -5   6   43.20    6.10
   2   5  -6  130.49    7.50
  -2  -5   6  118.09    7.80
   1   5  -6    0.70    1.90
   1   5  -6    3.20    2.80
  -1  -5   6    2.50    3.30
   0   5  -6  198.58    8.60
   0   5  -6  200.58    8.00
   0  -5   6  197.78    9.50
  -1   5  -6    6.60    1.80
  -1   5  -6    4.00    2.40
   1  -5   6    3.20    3.10
  -2   5  -6  121.79    5.60
   2  -5   6  109.89    7.00
  -3   5  -6    3.60    2.40
   3  -5   6    5.50    2.90
  -4   5  -6   12.40    3.40
   4  -5   6   15.20    3.60
   5  -5   6   11.90    4.30
  -4  -4   6   16.70    5.20
   3   4  -6    5.60    2.30
   3   4  -6   -1.90    3.20
  -3  -4   6    1.10    3.80
   2   4  -6  342.77   13.10
   2   4  -6  353.06   13.80
  -2  -4   6  358.76   14.50
   1   4  -6   72.79    4.60
   1   4  -6   63.89    4.00
  -1  -4   6   74.49    5.10
   0   4  -6  149.49    6.70
   0   4  -6  150.48    6.20
   0  -4   6  146.09    7.30
  -1   4  -6  287.67   10.70
  -1   4  -6  288.97   11.10
   1  -4   6  286.77   11.50
  -2   4  -6  532.05   18.60
   2  -4   6  523.65   18.70
   2  -4   6  516.95   18.90
  -3   4  -6   18.30    2.90
   3  -4   6   24.40    3.60
  -4   4  -6   50.49    4.90
   4  -4   6   54.79    5.00
   5  -4   6    9.50    3.90
   4   3  -6   -1.10    2.60
  -4  -3   6   11.50    4.70
   3   3  -6    3.50    2.10
   3   3  -6    9.10    3.20
  -3  -3   6    1.00    3.30
   2   3  -6   58.89    4.30
   2   3  -6   55.89    3.60
  -2  -3   6   52.69    4.50
   1   3  -6  106.49    5.20
   1   3  -6  110.79    4.90
  -1  -3   6  108.69    5.80
   0   3  -6    0.80    1.20
   0   3  -6    1.40    1.70
   0  -3   6    1.10    2.00
  -1   3  -6  371.86   13.20
   1  -3   6  364.96   13.50
  -2   3  -6   90.19    4.20
   2  -3   6   77.39    4.40
  -3   3  -6  180.88    7.80
   3  -3   6  177.88    7.80
   4  -3   6   10.20    3.50
   5  -3   6   19.90    4.20
   5   2  -6   24.30    4.10
   4   2  -6    4.00    2.40
  -4  -2   6    7.90    4.40
   3   2  -6   85.49    5.40
   3   2  -6   91.69    5.00
  -3  -2   6   96.69    6.00
   2   2  -6   35.60    2.80
   2   2  -6   37.70    3.30
  -2  -2   6   36.80    3.80
   1   2  -6  393.26   13.90
   1   2  -6  402.06   13.90
  -1  -2   6  378.26   14.30
   0   2  -6  502.45   17.80
   0   2  -6  525.85   17.80
   0  -2   6  512.25   18.10
  -1   2  -6    4.30    1.30
   1  -2   6    2.60    1.60
  -2   2  -6  206.48    8.50
   2  -2   6  239.08    8.70
  -3   2  -6   26.70    3.10
   3  -2   6   26.70    3.50
   4  -2   6   25.30    3.80
   4  -2   6   43.20    4.50
   5  -2   6    4.80    3.60
   5   1  -6    3.90    3.00
   4   1  -6   56.49    4.70
  -4  -1   6   56.69    6.00
  -3  -1   6   79.99    5.40
   2   1  -6  540.85   18.70
   2   1  -6  545.75   18.50
  -2  -1   6  518.85   19.10
   1   1  -6  231.68    8.40
   1   1  -6  233.78    8.60
  -1  -1   6  226.38    8.90
   0   1  -6  288.87   10.10
   0  -1   6  272.57   10.10
   0  -1   6  283.97   10.10
  -1   1  -6 3585.54  118.49
   1  -1   6 3580.34  118.59
  -2   1  -6   96.99    4.30
   2  -1   6   82.29    4.60
  -3   1  -6  160.38    7.20
   3  -1   6  163.98    7.50
   4  -1   6   42.20    4.20
   4  -1   6   45.40    4.90
   5  -1   6   56.49    5.60
   5   0  -6    4.00    3.00
   4   0  -6    8.30    2.60
  -4   0   6    6.00    3.70
   3   0  -6  291.97   11.40
  -3   0   6  307.57   12.00
   2   0  -6    0.90    1.30
  -2   0   6    6.30    2.40
   1   0  -6  389.86   13.60
  -1   0   6  385.36   13.30
  -1   0   6  392.26   14.00
   0   0  -6   23.40    1.80
   0   0   6   22.30    2.10
   0   0   6   25.80    2.10
  -1   0  -6  747.43   24.90
   1   0   6  722.93   25.20
  -2   0  -6  328.87   11.70
   2   0   6  315.27   12.00
   3   0   6  101.39    5.90
   4   0   6   36.70    4.90
   4   0   6   39.50    4.20
   5   0   6   51.69    5.40
   5  -1  -6    1.00    2.90
   4  -1  -6   11.70    2.70
  -4   1   6   18.10    3.90
   3  -1  -6   18.20    2.40
  -3   1   6   15.00    3.20
   2  -1  -6  952.30   31.70
  -2   1   6  920.31   32.10
   1  -1  -6    4.40    1.10
   0  -1  -6   27.40    1.80
   0   1   6   28.60    2.40
  -1  -1  -6  102.19    4.50
   1   1   6  127.59    5.10
  -2  -1  -6  381.66   13.50
   2   1   6  373.36   14.00
   3   1   6    4.20    2.10
   3   1   6    6.30    2.90
   4   1   6   42.50    5.00
   4   1   6   53.79    6.00
   5  -2  -6   -0.10    3.20
   4  -2  -6   28.10    3.40
  -4   2   6   31.60    4.40
   3  -2  -6   24.80    2.70
  -3   2   6   28.50    3.80
   2  -2  -6 1144.29   38.10
  -2   2   6 1115.89   38.60
   1  -2  -6  105.99    4.10
  -1   2   6   99.69    5.00
  -1   2   6   99.99    4.50
   0   2   6  577.14   20.10
   0   2   6  581.74   20.30
   1   2   6  387.46   14.20
   1   2   6  384.56   14.00
   2   2   6  351.36   13.50
   3   2   6   76.39    6.00
   4   2   6   10.80    4.80
   5  -3  -6   12.60    3.80
  -5   3   6    5.40    4.70
   4  -3  -6   -2.10    2.50
  -4   3   6   -3.10    3.20
   3  -3  -6   51.99    3.60
  -3   3   6   50.69    4.60
   2  -3  -6   55.39    3.20
  -2   3   6   57.89    5.00
  -1   3   6  678.43   23.50
  -1   3   6  683.13   24.00
   0   3   6    3.40    2.40
   0   3   6    1.60    2.10
   1   3   6  222.08    9.30
   1   3   6  231.88    9.50
   2   3   6  262.77   11.10
   3   3   6   82.19    7.00
   4   3   6   39.10    6.40
   5  -4  -6   18.00    4.00
  -5   4   6   17.60    5.20
   4  -4  -6    3.10    2.70
  -4   4   6    5.00    3.70
   3  -4  -6    4.30    2.00
  -3   4   6    3.20    3.00
   2  -4  -6  148.19    5.90
  -2   4   6  144.89    7.20
  -1   4   6   58.99    4.80
  -1   4   6   63.79    4.50
   0   4   6   27.80    3.70
   0   4   6   36.80    4.30
   1   4   6   45.00    4.80
   1   4   6   40.70    4.90
   2   4   6   13.70    3.80
   3   4   6   42.50    6.10
   5  -5  -6    8.30    4.00
  -5   5   6    6.60    5.00
   4  -5  -6    6.30    2.80
  -4   5   6   10.20    4.30
   3  -5  -6   98.19    5.30
  -3   5   6   99.99    6.90
  -2   5   6    5.10    3.10
  -1   5   6  220.88    9.60
  -1   5   6  221.88   10.30
   0   5   6  103.69    7.50
   0   5   6  106.89    6.80
   1   5   6   97.49    7.30
   1   5   6   95.89    7.00
   2   5   6   25.00    5.10
   3   5   6   32.80    6.60
  -5   6   6    6.20    5.40
  -4   6   6   -2.90    4.20
  -3   6   6   36.40    5.50
  -2   6   6   25.70    4.90
  -1   6   6   47.90    5.20
  -1   6   6   33.40    5.80
   0   6   6   22.30    4.80
   0   6   6   24.10    5.70
   1   6   6  201.68   11.10
   2   6   6   43.90    7.10
  -5   7   6    3.30    5.40
  -4   7   6    4.10    5.00
  -3   7   6    8.40    4.60
  -2   7   6   57.99    7.00
  -1   7   6   20.90    4.90
  -1   7   6   20.90    5.80
   0   7   6   23.60    5.70
   0   7   6   30.30    6.80
  -1  -7  -6    2.00    4.90
   1   7   6   -1.90    4.60
  -4   8   6    5.70    5.60
  -3   8   6    9.00    5.20
  -2   8   6   32.90    6.30
  -1   8   6   10.90    6.20
  -1   8   6    9.30    5.40
   0   8   6    1.20    5.70
   1  -9   7   11.90    8.10
   2  -9   7   10.50    6.80
   1   8  -7   78.09    8.40
   0   8  -7    5.30    4.10
   0  -8   7   11.10    5.30
  -1   8  -7   29.80    5.00
   1  -8   7   44.00    7.40
  -2   8  -7    5.50    4.10
   2  -8   7    5.20    5.30
   3  -8   7    7.00    4.70
   2   7  -7    3.70    4.50
  -2  -7   7   11.50    5.30
   1   7  -7   22.90    4.60
  -1  -7   7   16.60    5.10
   0   7  -7   51.59    5.30
   0  -7   7   54.99    7.00
  -1   7  -7   22.40    4.10
   1  -7   7   22.50    5.60
  -2   7  -7   27.30    3.50
  -2   7  -7   26.40    4.60
   2  -7   7   35.30    5.90
  -3   7  -7   20.40    3.60
   3  -7   7   20.00    4.50
  -4   7  -7   11.30    3.80
   3   6  -7   11.60    5.00
  -3  -6   7   16.70    5.30
   2   6  -7    5.00    4.00
  -2  -6   7    6.00    4.50
   1   6  -7   31.70    4.70
  -1  -6   7   26.50    5.10
   0   6  -7    5.60    3.00
   0   6  -7    0.30    1.80
   0  -6   7    0.70    3.80
  -1   6  -7   74.79    5.60
  -1   6  -7   81.29    4.60
   1  -6   7   76.79    7.00
  -2   6  -7    1.30    2.00
   2  -6   7   -1.30    3.60
  -3   6  -7   -2.80    2.30
   3  -6   7    5.50    3.40
  -4   6  -7    4.10    3.30
   4  -6   7   10.70    6.00
   3   5  -7   31.40    5.20
  -3  -5   7   39.70    6.10
   2   5  -7  159.28    7.50
   2   5  -7  160.88    8.70
  -2  -5   7  164.18    9.30
   1   5  -7   53.49    4.10
   1   5  -7   53.19    5.00
  -1  -5   7   52.19    5.60
   0   5  -7   14.10    3.10
   0   5  -7   14.50    2.40
   0  -5   7   12.50    3.90
  -1   5  -7  154.98    6.90
  -1   5  -7  173.88    7.70
   1  -5   7  158.78    8.40
  -2   5  -7  124.29    5.80
   2  -5   7  107.79    6.90
   2  -5   7  109.69    6.10
  -3   5  -7    0.90    2.30
   3  -5   7    2.20    3.00
  -4   5  -7    0.00    2.90
   4  -5   7    5.90    3.50
   5  -5   7    7.00    4.70
  -4  -4   7   16.40    5.50
   3   4  -7    6.10    2.30
   3   4  -7    4.20    3.60
  -3  -4   7    4.90    4.10
   2   4  -7  252.27   10.10
   2   4  -7  259.07   10.90
  -2  -4   7  258.67   11.50
   1   4  -7   64.59    4.70
   1   4  -7   72.09    4.10
  -1  -4   7   72.89    5.40
   0   4  -7  199.78    7.80
   0   4  -7  193.08    8.20
   0  -4   7  183.28    8.60
  -1   4  -7    3.20    2.20
  -1   4  -7    3.50    1.50
   1  -4   7    0.60    2.70
  -2   4  -7  603.94   21.50
   2  -4   7  592.94   21.60
   2  -4   7  635.94   24.30
  -3   4  -7   22.10    3.10
   3  -4   7   23.50    3.60
  -4   4  -7   12.30    3.30
   4  -4   7   13.50    3.70
   5  -4   7    0.90    3.50
   4   3  -7   20.60    3.40
  -4  -3   7   23.40    5.60
   3   3  -7    7.40    2.40
   3   3  -7    7.20    3.30
  -3  -3   7    7.10    3.50
   2   3  -7  127.99    6.50
   2   3  -7  138.79    6.10
  -2  -3   7  133.39    7.10
   1   3  -7  156.78    6.50
   1   3  -7  157.88    6.70
  -1  -3   7  137.69    7.20
   0   3  -7    5.20    1.50
   0   3  -7    3.60    1.80
   0  -3   7    4.10    2.30
  -1   3  -7  142.59    5.80
   1  -3   7  138.89    6.00
   1  -3   7  136.79    6.30
  -2   3  -7   19.20    2.40
   2  -3   7   15.00    2.60
  -3   3  -7   77.39    4.80
   3  -3   7   80.89    5.20
  -4   3  -7    6.30    3.10
   4  -3   7   -0.70    3.40
   5  -3   7    8.10    3.60
   5   2  -7   54.09    5.30
   4   2  -7    2.60    2.70
  -4  -2   7    5.60    4.40
   3   2  -7  147.59    6.90
  -3  -2   7  156.28    8.00
   2   2  -7   45.60    3.10
   2   2  -7   40.80    3.40
  -2  -2   7   47.10    4.30
   1   2  -7  551.64   19.30
   1   2  -7  568.84   19.30
  -1  -2   7  541.85   19.80
   0   2  -7   44.50    2.80
   0  -2   7   47.60    3.30
  -1   2  -7  104.49    4.60
   1  -2   7  106.89    4.80
  -2   2  -7   68.59    3.80
   2  -2   7   71.79    4.10
  -3   2  -7    4.80    2.30
   3  -2   7    4.40    2.60
   4  -2   7    4.50    3.30
   5  -2   7   -8.80    3.30
   5   1  -7    8.60    3.30
   4   1  -7   59.69    4.90
  -4  -1   7   67.89    6.80
   3   1  -7   57.89    4.10
  -3  -1   7   79.29    5.70
   2   1  -7  232.48    8.70
   2   1  -7  236.48    8.90
  -2  -1   7  228.28    9.50
   1   1  -7  641.94   22.00
   1   1  -7  649.24   21.80
  -1  -1   7  632.14   22.40
   0   1  -7  281.07    9.90
   0  -1   7  263.17    9.80
   0  -1   7  267.67   10.00
  -1   1  -7  194.98    7.80
   1  -1   7  216.88    8.00
  -2   1  -7  285.17   10.70
   2  -1   7  295.17   11.10
  -3   1  -7   58.89    4.20
   3  -1   7   61.19    4.80
   4  -1   7    7.00    3.00
   4  -1   7    7.60    3.70
   5  -1   7   23.20    4.40
   5   0  -7   16.00    3.50
  -5   0   7   18.50    6.50
   4   0  -7   -1.80    2.10
  -4   0   7   -4.20    3.80
   3   0  -7   80.69    4.50
  -3   0   7   79.99    5.50
   2   0  -7   86.89    4.20
  -2   0   7   85.39    5.00
   1   0  -7  159.98    6.40
  -1   0   7  162.78    7.10
  -1   0   7  173.88    6.30
   0   0  -7   22.90    2.10
   0   0   7   22.00    2.20
   0   0   7   29.90    2.50
  -1   0  -7  543.05   18.60
   1   0   7  536.65   19.00
  -2   0  -7   10.40    1.80
   2   0   7    8.10    2.30
   3   0   7   68.99    5.10
   4   0   7    4.00    2.90
   4   0   7    2.70    3.70
   5   0   7   17.90    4.80
   5  -1  -7   15.50    3.60
  -5   1   7   14.30    4.80
   4  -1  -7    7.50    2.70
  -4   1   7    6.20    3.50
   3  -1  -7  151.18    6.60
  -3   1   7  148.49    7.20
   2  -1  -7   38.10    2.80
  -2   1   7   41.10    3.70
   1  -1  -7  316.67   11.90
  -1   1   7  365.16   12.40
  -1   1   7  329.47   11.80
   0  -1  -7    7.20    1.30
   0   1   7    7.70    1.90
  -1  -1  -7   16.90    1.80
   1   1   7   19.70    2.60
  -2  -1  -7  182.28    7.10
   2   1   7  174.68    7.80
   3   1   7   41.70    4.70
   3   1   7   39.60    3.50
   4   1   7   13.90    4.60
   5  -2  -7    9.90    3.60
  -5   2   7    3.10    4.30
   4  -2  -7   37.80    4.00
  -4   2   7   53.19    5.40
   3  -2  -7    0.40    1.70
  -3   2   7    2.30    2.80
   2  -2  -7 1462.05   48.40
  -2   2   7 1420.26   49.00
   1  -2  -7    2.40    1.20
  -1   2   7    5.80    1.90
  -1   2   7    5.80    2.30
   0   2   7  321.27   11.90
   0   2   7  322.17   12.00
   1   2   7   60.59    4.10
   2   2   7  251.47   10.50
   4   2   7   -2.80    4.40
   5  -3  -7   19.50    4.20
  -5   3   7   16.30    5.00
   4  -3  -7   -0.90    2.60
  -4   3   7   -0.70    3.60
   3  -3  -7   21.30    2.70
  -3   3   7   15.20    3.70
   2  -3  -7   34.30    2.70
  -2   3   7   40.80    4.30
  -1   3   7  246.58   10.00
  -1   3   7  242.98    9.50
   0   3   7   11.30    2.80
   0   3   7    9.00    2.50
   1   3   7   42.00    4.30
   1   3   7   38.50    4.00
   2   3   7   43.00    4.60
   3   3   7   40.30    5.70
   4   3   7    2.30    4.90
   5  -4  -7   12.50    4.20
  -5   4   7   14.50    5.00
   4  -4  -7    7.80    3.00
  -4   4   7   15.60    4.30
   3  -4  -7   10.30    2.30
  -3   4   7    6.00    3.40
  -1   4   7   94.69    5.50
  -1   4   7   89.49    5.80
   0   4   7    5.20    3.20
   0   4   7    7.90    2.90
   1   4   7    9.00    3.70
   1   4   7    5.70    3.30
   2   4   7    8.20    3.60
   3   4   7    3.70    4.70
   5  -5  -7   21.10    4.60
  -5   5   7   18.30    5.50
   4  -5  -7    4.90    3.00
  -4   5   7    6.50    4.40
  -3   5   7   50.19    5.80
  -2   5   7   71.39    5.80
  -1   5   7    5.20    3.30
  -1   5   7   11.60    3.90
   0   5   7   80.99    6.30
   0   5   7   88.99    7.20
   1   5   7   41.70    5.50
   1   5   7   40.70    5.80
   2   5   7    2.00    4.20
   3   5   7    3.50    6.80
  -5   6   7   -0.20    5.20
  -4   6   7    6.80    4.70
  -3   6   7   24.30    5.00
  -2   6   7   -1.60    3.70
  -1   6   7   72.39    6.30
  -1   6   7   64.49    7.20
   0   6   7   19.90    5.10
   0   6   7   13.50    5.50
   1   6   7  104.59    9.20
   2   6   7    6.00    5.50
  -4   7   7    3.60    5.00
  -3   7   7    4.50    4.50
  -2   7   7   35.40    6.10
  -1   7   7   21.00    5.20
  -1   7   7   11.20    5.70
   0   7   7    3.30    6.10
   0   7   7   -5.20    4.60
   1   7   7    3.90    5.00
  -4   8   7    2.60    5.80
  -3   8   7   -2.50    4.50
  -2   8   7   31.90    6.70
  -1   8   7   -0.20    5.90
   0   8   7   -6.10    5.50
   0   8   7   -5.10    6.50
   0   8  -8    0.80    3.70
   0  -8   8    2.30    5.00
  -1   8  -8   -1.30    4.10
   1  -8   8    0.30    5.50
  -2   8  -8    2.90    4.00
   3  -8   8    1.90    4.80
   2   7  -8    0.60    4.20
  -2  -7   8    1.90    5.60
   1   7  -8    1.00    3.80
  -1  -7   8    3.50    4.30
   0   7  -8    7.20    3.60
   0  -7   8    8.20    5.00
  -1   7  -8   -3.20    3.30
   1  -7   8   -0.50    4.60
  -2   7  -8    1.40    2.50
  -3   7  -8    5.20    3.00
   3  -7   8    3.70    4.20
  -4   7  -8   10.60    3.80
   3   6  -8    4.70    4.80
  -3  -6   8   -3.00    7.90
   2   6  -8   -3.70    3.70
  -2  -6   8   -4.30    4.40
   1   6  -8   12.70    3.90
  -1  -6   8    9.90    4.40
   0   6  -8   45.70    3.90
   0   6  -8   40.00    4.70
   0  -6   8   51.59    6.40
  -1   6  -8    6.60    2.30
  -1   6  -8    6.90    3.20
   1  -6   8   12.70    4.50
  -2   6  -8    3.60    2.30
  -3   6  -8    2.80    2.70
   3  -6   8    2.80    3.60
  -4   6  -8    6.80    3.60
   4  -6   8   11.00    4.10
   3   5  -8    3.40    4.20
  -3  -5   8   14.30    5.20
   2   5  -8   35.60    3.80
   2   5  -8   23.50    4.50
  -2  -5   8   37.00    5.60
   1   5  -8   52.39    4.30
   1   5  -8   49.99    4.90
  -1  -5   8   47.40    5.70
   0   5  -8   -0.60    2.80
   0   5  -8    1.10    1.90
   0  -5   8   -1.10    3.40
  -1   5  -8    8.00    3.10
  -1   5  -8    6.90    2.20
   1  -5   8    7.70    3.70
  -2   5  -8   31.10    3.40
   2  -5   8   29.60    4.00
  -3   5  -8    2.30    2.50
   3  -5   8   -1.20    3.00
  -4   5  -8    3.80    3.10
   4  -5   8    8.70    3.80
  -4  -4   8   13.00    5.70
   3   4  -8    6.60    2.70
  -3  -4   8   -0.20    4.00
   2   4  -8   75.49    5.80
   2   4  -8   66.39    4.50
  -2  -4   8   68.19    6.30
   1   4  -8    1.80    2.50
   1   4  -8   -0.20    1.80
  -1  -4   8    5.50    3.10
   0   4  -8   50.79    4.30
   0   4  -8   52.49    3.60
   0  -4   8   64.59    5.50
  -1   4  -8   34.20    3.10
   1  -4   8   34.50    4.10
  -2   4  -8   39.20    3.50
   2  -4   8   29.20    3.40
  -3   4  -8   -0.70    2.20
   3  -4   8    1.40    2.60
  -4   4  -8    6.30    3.20
   4  -4   8    3.30    3.60
   4   3  -8   25.90    3.70
  -4  -3   8   23.20    5.90
   3   3  -8   48.30    4.30
  -3  -3   8   47.80    5.60
   2   3  -8   25.10    3.30
   2   3  -8   21.40    2.70
  -2  -3   8   19.90    3.70
   1   3  -8   24.60    3.10
   1   3  -8   25.40    2.50
  -1  -3   8   13.90    3.00
   0   3  -8   69.69    4.30
   0   3  -8   67.59    3.80
   0  -3   8   67.79    4.70
  -1   3  -8   52.09    3.20
   1  -3   8   48.10    3.40
   1  -3   8   47.70    3.90
  -2   3  -8    1.20    1.60
   2  -3   8    1.20    2.40
  -3   3  -8   22.20    3.00
   3  -3   8   18.10    3.30
  -4   3  -8    8.20    3.40
   4  -3   8   12.30    4.10
   5  -3   8   12.90    3.90
   5   2  -8   26.10    4.10
   4   2  -8   -1.30    2.50
  -4  -2   8   -4.40    4.10
   3   2  -8   14.20    2.60
  -3  -2   8   10.20    3.80
   2   2  -8   -0.90    1.90
   2   2  -8    1.20    1.60
  -2  -2   8    2.40    2.60
   1   2  -8  134.09    5.80
   1   2  -8  132.19    5.80
  -1  -2   8  129.89    6.30
   0   2  -8    0.50    1.30
   0  -2   8   -1.30    1.40
   0  -2   8   -0.20    1.90
  -1   2  -8   73.19    3.60
   1  -2   8   64.19    3.90
  -2   2  -8    2.20    1.60
   2  -2   8    2.60    2.00
  -3   2  -8    8.10    2.50
   3  -2   8   12.70    3.20
   4  -2   8   16.10    4.00
   5  -2   8    3.30    3.80
   5   1  -8   12.40    3.40
  -5  -1   8    7.60    5.60
   4   1  -8    2.00    2.50
  -4  -1   8    5.20    4.50
   3   1  -8   27.40    3.10
  -3  -1   8   28.70    4.40
   2   1  -8    8.30    1.90
   1   1  -8   33.60    2.70
  -1  -1   8   30.20    3.50
   0   1  -8  127.89    5.40
   0  -1   8  122.79    5.40
   0  -1   8  132.69    5.70
  -1   1  -8   19.50    2.10
   1  -1   8   18.00    2.30
  -2   1  -8   12.50    2.10
   2  -1   8   13.20    2.50
  -3   1  -8    2.10    2.30
   3  -1   8    0.20    2.70
   4  -1   8    7.00    3.80
   5  -1   8   -1.60    3.60
   5   0  -8    1.20    3.00
  -5   0   8   -1.40    4.40
   4   0  -8    2.80    2.50
  -4   0   8    5.00    3.80
   3   0  -8    6.00    2.20
  -3   0   8    5.70    3.50
   2   0  -8   47.90    3.00
  -2   0   8   44.50    4.10
   1   0  -8  168.08    6.70
  -1   0   8  166.78    6.50
  -1   0   8  173.68    7.30
   0   0  -8  497.95   17.00
   0   0   8  484.75   17.00
   0   0   8  477.25   17.00
  -1   0  -8   33.70    2.50
   1   0   8   43.30    3.20
  -2   0  -8   38.90    3.00
   2   0   8   44.20    3.90
  -3   0  -8   25.20    3.20
   3   0   8   18.70    3.60
   4   0   8   31.20    4.00
   4   0   8   31.10    5.00
   5  -1  -8   15.40    3.60
  -5   1   8   20.10    5.00
   4  -1  -8   18.30    3.20
  -4   1   8   15.80    4.30
   3  -1  -8   90.69    4.80
  -3   1   8   84.89    5.60
   2  -1  -8    1.30    1.40
  -2   1   8    3.20    2.30
   1  -1  -8    4.00    1.30
  -1   1   8   10.10    1.70
  -1   1   8    8.90    2.30
   0  -1  -8  152.38    5.80
   0   1   8  135.39    6.20
   0   1   8  153.08    6.30
  -1  -1  -8   52.09    2.90
   1   1   8   56.59    3.70
  -2  -1  -8    1.80    1.70
   2   1   8    6.60    2.40
   3   1   8   66.59    6.00
   4   1   8   38.20    5.70
   5  -2  -8   -5.10    3.20
  -5   2   8   -1.90    4.20
   4  -2  -8   12.50    3.20
  -4   2   8   11.60    4.10
   3  -2  -8   56.89    3.90
  -3   2   8   56.49    5.00
   2  -2  -8  341.07   12.40
  -2   2   8  344.47   13.30
   1  -2  -8    1.00    1.10
  -1   2   8   -2.70    1.70
  -1   2   8    2.90    2.30
   0   2   8   -0.90    2.00
   0   2   8    1.20    2.20
  -1  -2  -8   34.40    2.40
   1   2   8   44.40    4.00
   2   2   8   27.50    3.80
   3   2   8    4.40    3.70
   4   2   8   17.10    5.20
   5  -3  -8    0.20    3.60
  -5   3   8    7.10    4.70
   4  -3  -8    2.50    2.80
  -4   3   8    3.20    3.80
   3  -3  -8   63.79    4.20
  -3   3   8   66.69    5.60
   2  -3  -8    9.30    1.80
  -2   3   8    7.50    3.00
  -1   3   8   15.80    2.60
  -1   3   8   13.40    3.10
   0   3   8   83.19    5.20
   0   3   8   74.09    5.00
   1   3   8   45.20    4.60
   1   3   8   47.00    4.60
   2   3   8    4.40    3.30
   3   3   8    7.20    4.50
   5  -4  -8   11.70    4.10
  -5   4   8    9.60    4.90
   4  -4  -8    2.60    2.90
  -4   4   8   -1.10    3.70
   3  -4  -8    3.90    2.10
  -3   4   8    3.70    3.50
   2  -4  -8   40.60    3.60
  -1   4   8   29.50    4.30
  -1   4   8   23.60    3.60
   0   4   8   76.49    5.90
   0   4   8   62.99    5.30
   1   4   8   70.59    6.20
   1   4   8   69.19    6.20
   2   4   8   27.30    5.00
   3   4   8   26.70    6.10
   5  -5  -8    0.40    3.80
  -5   5   8   11.90    5.10
   4  -5  -8    0.90    2.90
  -4   5   8   10.50    4.40
  -3   5   8    8.50    4.10
  -2   5   8   29.30    4.80
  -1   5   8   -1.00    3.20
  -1   5   8    0.40    3.50
   0   5   8    4.00    3.50
   0   5   8   -0.10    4.10
   1   5   8   -3.10    3.80
   2   5   8   15.90    5.10
  -5   6   8    6.00    5.50
  -4   6   8    1.80    4.90
  -3   6   8    9.30    4.20
  -2   6   8   30.90    5.30
  -1   6   8    5.40    4.80
  -1   6   8    2.90    3.80
   0   6   8   34.80    5.80
   0   6   8   30.80    6.40
   1   6   8    1.60    4.90
   2   6   8   -2.50    5.30
  -4   7   8   -2.00    4.60
  -3   7   8    5.40    4.50
  -2   7   8    7.20    4.80
  -1   7   8   14.70    6.00
   0   7   8   39.00    6.60
   0   7   8   25.80    7.20
   1   7   8    3.10    5.30
  -3   8   8    8.00    5.30
  -2   8   8   20.20    6.20
  -1   8   8   13.30    6.80
   0   8   8    1.20    7.10
   0   8   8   -0.10    5.70
   0   8  -9   -3.80    3.40
   0  -8   9   -4.10    5.00
  -1   8  -9    6.20    4.30
   1  -8   9    3.10    6.10
  -3   8  -9    4.20    3.40
   3  -8   9   -1.70    4.50
   2   7  -9    7.00    4.70
   1   7  -9   10.00    4.20
  -1  -7   9   10.00    5.10
   0   7  -9    0.80    3.40
   0  -7   9    1.00    4.90
  -1   7  -9   11.50    3.90
  -1   7  -9   10.80    3.00
   1  -7   9   19.70    5.70
  -2   7  -9   20.00    3.50
  -3   7  -9   -1.70    2.80
   3  -7   9   -5.80    4.00
   2   6  -9   25.40    4.90
  -2  -6   9   23.40    5.50
   1   6  -9   13.50    3.10
   1   6  -9   13.90    3.90
  -1  -6   9    8.30    4.60
   0   6  -9   60.09    4.50
   0   6  -9   51.29    5.40
   0  -6   9   78.19    7.50
  -1   6  -9   19.00    3.00
  -1   6  -9   24.20    4.10
   1  -6   9   29.20    5.20
  -2   6  -9   43.60    4.20
   2  -6   9   43.70    5.10
  -3   6  -9   12.30    3.10
   3  -6   9   16.60    4.30
  -4   6  -9   29.60    4.60
   4  -6   9   33.90    5.10
  -3  -5   9    1.10    4.60
   2   5  -9   -1.00    3.50
   2   5  -9   -5.20    2.60
  -2  -5   9    3.40    4.10
   1   5  -9    2.10    3.10
   1   5  -9    2.90    2.30
  -1  -5   9   -2.30    3.70
   0   5  -9   28.90    3.40
   0   5  -9   27.60    3.90
   0  -5   9   25.00    4.70
  -1   5  -9    5.90    2.80
  -1   5  -9    3.00    2.00
   1  -5   9    6.40    3.60
  -2   5  -9   16.50    2.90
   2  -5   9   20.00    3.50
  -3   5  -9   15.00    3.00
   3  -5   9   17.60    3.90
  -4   5  -9   14.60    3.90
   4  -5   9   28.60    4.80
   4   4  -9    8.90    3.40
  -4  -4   9   -2.40    5.40
   3   4  -9   50.69    4.50
  -3  -4   9   37.20    5.60
   2   4  -9    1.70    2.40
   2   4  -9   -2.10    2.80
  -2  -4   9   -0.40    3.50
   1   4  -9   41.10    4.50
   1   4  -9   51.39    4.10
  -1  -4   9   45.10    5.20
   0   4  -9   32.20    3.70
   0   4  -9   34.40    3.30
   0  -4   9   44.30    4.80
  -1   4  -9  143.99    6.50
   1  -4   9  140.59    6.70
   1  -4   9  147.69    7.50
  -2   4  -9    1.00    2.10
   2  -4   9    2.00    2.50
  -3   4  -9   20.30    3.20
   3  -4   9   16.80    3.40
  -4   4  -9   17.50    3.80
   4  -4   9   21.90    4.50
   4   3  -9    0.40    2.70
  -4  -3   9   -3.20    4.90
   3   3  -9   80.99    5.20
  -3  -3   9   74.39    6.70
   2   3  -9   39.20    3.50
   2   3  -9   57.49    4.30
  -2  -3   9   28.30    4.20
   1   3  -9   34.20    3.60
   1   3  -9   44.40    3.70
  -1  -3   9   45.00    4.60
   0   3  -9  197.88    8.20
   0  -3   9  206.78    8.80
  -1   3  -9  297.07   11.20
   1  -3   9  301.97   11.40
   1  -3   9  292.77   11.50
  -2   3  -9   78.89    4.60
   2  -3   9   79.69    5.10
  -3   3  -9   45.50    4.30
   3  -3   9   46.60    4.70
  -4   3  -9   32.50    4.50
   4  -3   9   21.60    4.60
   5   2  -9   -2.80    3.10
  -5  -2   9    0.10    6.10
   4   2  -9   -0.10    2.40
  -4  -2   9    0.00    4.80
   3   2  -9   24.80    3.20
  -3  -2   9   34.00    5.10
   2   2  -9   23.70    2.80
   2   2  -9   23.50    3.00
  -2  -2   9   24.40    3.80
   1   2  -9    7.60    2.20
   1   2  -9   11.90    2.10
  -1  -2   9   10.40    2.80
   0   2  -9   18.40    2.30
   0  -2   9   11.90    2.20
   0  -2   9   17.00    2.80
  -1   2  -9  143.49    6.10
   1  -2   9  143.49    6.40
  -2   2  -9   94.19    4.90
   2  -2   9   92.39    5.20
  -3   2  -9   42.40    4.10
   3  -2   9   40.70    4.70
  -4   2  -9   31.70    4.70
   4  -2   9   36.40    4.90
   5   1  -9    1.60    3.10
  -5  -1   9   -8.80    5.30
   4   1  -9   22.70    3.40
  -4  -1   9   21.20    5.20
   3   1  -9    2.50    2.00
  -3  -1   9    5.10    3.90
   2   1  -9  114.19    5.40
   2   1  -9  110.09    5.00
  -2  -1   9  113.19    6.30
   1   1  -9    8.60    1.90
  -1  -1   9   12.30    2.00
  -1  -1   9   12.80    2.80
   0   1  -9  308.07   11.60
   0  -1   9  320.07   11.80
   0  -1   9  314.97   11.60
  -1   1  -9    9.30    1.80
   1  -1   9   15.70    2.40
  -2   1  -9   27.30    2.80
   2  -1   9   25.90    3.30
  -3   1  -9   59.79    4.70
   3  -1   9   29.60    4.20
   4  -1   9   17.10    4.40
   5   0  -9    6.90    3.30
  -5   0   9    7.20    4.90
   4   0  -9   13.90    2.90
  -4   0   9    9.50    4.30
   3   0  -9   53.09    4.00
  -3   0   9   58.99    5.20
   2   0  -9   87.29    4.50
  -2   0   9   90.59    5.50
   1   0  -9   81.89    4.20
  -1   0   9   89.79    4.10
  -1   0   9   83.69    4.90
   0   0  -9  814.32   27.50
   0   0   9  794.62   27.50
   0   0   9  799.32   27.50
  -1   0  -9  213.98    8.40
   1   0   9  226.48    8.90
  -2   0  -9  150.98    6.30
   2   0   9  134.99    6.90
  -3   0  -9   27.70    3.60
   3   0   9   23.00    4.00
   4   0   9   80.39    5.80
   4   0   9   90.19    7.50
   5  -1  -9    5.10    3.40
  -5   1   9    4.70    4.40
   4  -1  -9   25.10    3.50
  -4   1   9   17.80    4.40
   3  -1  -9   20.80    2.80
  -3   1   9   11.70    3.40
   2  -1  -9    7.00    1.80
  -2   1   9    8.60    2.80
   1  -1  -9   34.10    2.80
  -1   1   9   43.20    3.90
  -1   1   9   27.30    2.60
   0  -1  -9  252.27    9.20
   0   1   9  256.27    9.60
   0   1   9  230.08    9.60
  -1  -1  -9  158.28    6.10
   1   1   9  142.29    6.70
  -2  -1  -9   42.50    3.30
   2   1   9   39.70    4.30
   3   1   9   83.89    6.50
   4   1   9   48.20    6.30
   5  -2  -9   -2.20    3.50
  -5   2   9    1.20    4.40
   4  -2  -9    7.30    2.90
  -4   2   9    7.30    4.10
   3  -2  -9   56.69    4.10
  -3   2   9   60.59    5.70
   2  -2  -9    6.60    1.80
  -2   2   9   14.60    3.50
   1  -2  -9    9.20    1.80
  -1   2   9   13.10    2.40
  -1   2   9    8.70    2.90
   0  -2  -9   73.69    3.50
   0   2   9   74.49    4.70
   0   2   9   69.59    4.50
  -1  -2  -9  122.19    5.20
   1   2   9  131.39    6.50
   2   2   9   -0.70    2.60
   3   2   9   23.70    4.80
   4   2   9   21.30    5.50
   5  -3  -9    5.80    3.80
  -5   3   9    7.10    4.70
   4  -3  -9    1.20    2.80
  -4   3   9    1.80    3.90
   3  -3  -9  193.78    8.20
  -3   3   9  193.18    9.40
   2  -3  -9    3.60    1.60
  -2   3   9    0.40    2.80
  -1   3   9  125.49    6.60
  -1   3   9  122.69    6.00
   0   3   9  102.79    6.10
   0   3   9  100.59    5.70
   1   3   9  269.17   11.30
   2   3   9   24.70    4.30
   3   3   9    4.40    4.30
   5  -4  -9   -2.60    3.60
  -5   4   9    2.70    4.60
   4  -4  -9    9.20    3.10
  -4   4   9    6.40    4.20
   3  -4  -9   10.90    2.50
  -3   4   9    9.90    3.90
  -2   4   9   68.99    5.70
  -1   4   9    4.80    3.00
  -1   4   9   10.60    3.60
   0   4   9   62.99    5.40
   0   4   9   77.79    6.10
   1   4   9   97.59    6.70
   2   4   9   63.29    6.60
   3   4   9   25.30    5.80
   5  -5  -9   -0.20    4.10
  -5   5   9    3.30    4.80
  -4   5   9    0.70    4.10
  -3   5   9    6.70    4.00
  -2   5   9   32.10    5.30
  -1   5   9    6.20    4.20
  -1   5   9    2.90    3.60
   0   5   9   17.50    4.50
   0   5   9   12.60    4.80
   1   5   9    4.80    4.50
   2   5   9   13.60    5.30
  -5   6   9    6.60    5.40
  -4   6   9    9.30    5.10
  -3   6   9    1.30    4.20
  -2   6   9   13.30    4.80
  -1   6   9   38.00    6.30
  -1   6   9   49.80    8.00
   0   6   9   51.59    7.40
   0   6   9   55.79    6.90
   1   6   9    0.30    5.20
  -4   7   9    9.00    5.00
  -3   7   9   -0.80    4.40
  -2   7   9   12.00    5.30
  -1   7   9   -1.50    5.60
   0   7   9   51.49    8.20
   0   7   9   63.89    7.60
  -2   8   9    6.00    5.80
  -1   8   9   16.90    6.90
   0  -8  10    4.50    5.50
  -1   8 -10    2.90    4.40
   1  -8  10   11.60    6.20
   1   7 -10   12.30    4.60
  -1  -7  10    8.90    5.20
   0   7 -10    7.90    4.00
   0  -7  10   23.80    6.10
  -1   7 -10   13.60    3.20
  -1   7 -10    9.40    4.20
   1  -7  10   17.80    5.70
  -2   7 -10   14.00    3.30
   2  -7  10   11.10    4.70
  -3   7 -10    7.80    3.20
   3  -7  10   -1.60    4.20
   2   6 -10    8.00    4.40
  -2  -6  10   17.40    5.30
   1   6 -10   23.00    4.50
   1   6 -10   29.60    3.90
  -1  -6  10   31.10    6.10
   0   6 -10   25.40    4.40
   0   6 -10   35.10    3.90
   0  -6  10   33.90    6.00
  -1   6 -10   23.70    4.20
  -1   6 -10   33.40    3.80
   1  -6  10   40.60    5.80
  -2   6 -10   28.10    3.80
   2  -6  10   33.60    4.80
  -3   6 -10    6.30    3.00
   3  -6  10   -1.60    4.00
  -4   6 -10   34.00    5.40
   4  -6  10   48.40    6.00
   3   5 -10    4.50    4.50
  -3  -5  10    5.10    4.50
   2   5 -10   14.20    3.40
   2   5 -10   22.40    4.40
  -2  -5  10   13.40    4.80
   1   5 -10    5.80    2.70
   1   5 -10    6.70    3.60
  -1  -5  10    4.70    4.30
   0   5 -10  169.68    8.00
   0   5 -10  173.58    8.70
   0  -5  10  186.08    9.90
  -1   5 -10    0.80    2.00
   1  -5  10    1.60    3.60
  -2   5 -10    6.20    2.50
   2  -5  10    4.20    3.20
  -3   5 -10    8.20    2.80
   3  -5  10    7.00    3.90
  -4   5 -10    3.60    3.60
   4  -5  10    7.50    4.50
   4   4 -10    5.30    3.40
  -4  -4  10   -0.30    9.40
   3   4 -10   69.59    5.30
  -3  -4  10   70.29    7.30
   2   4 -10   12.30    3.60
   2   4 -10   16.30    3.10
  -2  -4  10   14.20    4.50
   1   4 -10   46.90    4.70
   1   4 -10   60.19    4.70
  -1  -4  10   58.99    6.00
   0   4 -10    6.20    2.20
   0   4 -10    7.10    2.90
   0  -4  10   14.20    3.70
  -1   4 -10  332.47   12.90
   1  -4  10  333.27   13.10
   1  -4  10  349.27   13.60
  -2   4 -10    0.30    2.10
   2  -4  10    0.40    2.60
  -3   4 -10    5.00    2.60
   3  -4  10    2.20    3.10
  -4   4 -10    6.40    3.50
   4  -4  10    6.00    4.30
   4   3 -10   10.00    3.20
  -4  -3  10    3.90    5.40
   3   3 -10   93.79    5.70
  -3  -3  10   80.69    7.20
   2   3 -10   44.40    4.40
   2   3 -10   52.79    4.30
  -2  -3  10   48.00    5.40
   1   3 -10   40.40    3.90
   1   3 -10   48.60    4.00
  -1  -3  10   39.30    4.70
   0   3 -10  112.19    5.60
   0  -3  10  113.79    6.40
  -1   3 -10  235.78    9.40
   1  -3  10  240.18    9.80
   1  -3  10  232.98    9.60
  -2   3 -10   53.09    4.10
   2  -3  10   56.29    4.60
  -3   3 -10   20.80    3.30
   3  -3  10   24.50    4.20
  -4   3 -10   12.50    3.90
   4  -3  10   12.10    4.50
   4   2 -10    2.80    2.80
  -4  -2  10    2.20    5.00
   3   2 -10   51.99    4.40
  -3  -2  10   45.40    5.90
   2   2 -10   35.10    3.70
   2   2 -10   52.09    3.90
  -2  -2  10   49.80    5.20
   1   2 -10    2.30    1.90
  -1  -2  10    4.10    2.90
   0   2 -10   49.70    3.50
   0  -2  10   50.79    3.60
   0  -2  10   47.90    4.30
  -1   2 -10   51.79    3.40
   1  -2  10   46.80    3.90
  -2   2 -10   63.19    4.30
   2  -2  10   65.89    4.70
  -3   2 -10   13.10    3.10
   3  -2  10    8.10    3.50
  -4   2 -10   10.00    3.90
   4  -2  10    0.40    3.80
   5   1 -10    1.20    3.10
  -5  -1  10   -3.50    5.40
   4   1 -10   21.50    3.30
  -4  -1  10   23.50    5.40
   3   1 -10   16.70    2.80
  -3  -1  10   21.60    4.50
   2   1 -10  177.88    7.50
  -2  -1  10  169.28    8.40
   1   1 -10   29.40    2.90
  -1  -1  10   30.00    3.00
  -1  -1  10   33.90    3.90
   0   1 -10    5.90    1.80
   0  -1  10    6.70    2.60
   0  -1  10    7.00    2.20
  -1   1 -10  237.68    9.30
   1  -1  10  246.48    9.70
  -2   1 -10    1.90    1.90
   2  -1  10    0.80    2.40
  -3   1 -10   16.80    3.30
   3  -1  10    7.20    3.40
   4  -1  10    8.10    4.30
   5   0 -10    4.00    3.30
  -5   0  10    5.70    5.20
   4   0 -10   27.00    3.80
  -4   0  10   22.80    4.70
   3   0 -10   27.20    3.10
  -3   0  10   16.70    4.10
   2   0 -10  140.79    6.30
  -2   0  10  136.99    7.10
   1   0 -10  134.59    6.20
  -1   0  10  139.29    5.90
  -1   0  10  151.38    6.80
   0   0 -10  480.55   16.70
   0   0  10  460.75   16.80
   0   0  10  466.15   16.80
  -1   0 -10    4.30    1.70
   1   0  10   10.40    2.80
  -2   0 -10  196.38    8.00
   2   0  10  189.78    8.70
  -3   0 -10   11.40    3.00
   3   0  10    6.30    3.30
   4   0  10   34.40    5.50
   4   0  10   36.70    4.80
   5  -1 -10    8.20    3.70
  -5   1  10    2.50    4.40
   4  -1 -10   15.30    3.40
  -4   1  10    8.20    4.10
   3  -1 -10   24.90    3.10
  -3   1  10   24.10    4.30
   2  -1 -10   25.20    2.70
  -2   1  10   23.00    3.70
   1  -1 -10   18.80    2.30
  -1   1  10   19.10    3.30
  -1   1  10   15.10    2.50
   0  -1 -10  120.89    5.30
   0   1  10  121.19    5.90
   0   1  10  111.19    5.80
  -1  -1 -10   57.79    3.40
   1   1  10   58.49    4.30
  -2  -1 -10    3.10    2.00
   2   1  10    4.60    2.70
   3   1  10   23.70    4.60
   4   1  10   26.30    5.80
   5  -2 -10    0.40    3.60
  -5   2  10    2.50    4.60
   4  -2 -10   31.10    4.00
  -4   2  10   19.20    4.60
   3  -2 -10   57.79    4.40
  -3   2  10   53.69    5.80
   2  -2 -10    6.90    1.90
  -2   2  10    7.70    3.50
   1  -2 -10   14.10    2.10
  -1   2  10   14.80    2.60
  -1   2  10   15.90    3.40
   0  -2 -10   28.10    2.50
   0   2  10   33.40    3.90
   0   2  10   33.40    3.70
   1   2  10  110.69    6.30
   2   2  10    9.60    3.50
   3   2  10    3.80    4.40
   5  -3 -10   11.70    4.00
  -5   3  10    2.00    4.70
   4  -3 -10   -0.50    2.80
  -4   3  10    3.30    4.20
   3  -3 -10  151.68    7.00
  -3   3  10  145.59    8.30
   2  -3 -10   25.00    2.60
  -2   3  10   21.30    4.10
   1  -3 -10   70.39    4.80
  -1   3  10   87.39    5.80
  -1   3  10   86.69    5.10
   0   3  10   21.00    3.60
   0   3  10   23.00    3.90
   1   3  10  121.39    7.10
   2   3  10   31.50    4.90
   3   3  10    2.10    4.40
   5  -4 -10    0.70    3.80
  -5   4  10    2.00    4.50
   4  -4 -10    4.90    3.10
  -4   4  10   -0.30    3.80
   3  -4 -10   24.20    3.10
  -3   4  10   17.20    4.40
  -2   4  10   43.00    5.30
  -1   4  10   23.20    4.40
   0   4  10   23.90    4.40
   0   4  10   23.20    4.70
   1   4  10   48.10    5.70
   2   4  10   13.10    5.00
  -5   5  10    5.90    4.90
  -4   5  10    2.10    4.20
  -3   5  10   -1.40    3.70
  -2   5  10   19.30    4.90
  -1   5  10    3.50    4.30
   0   5  10   -2.60    4.50
   0   5  10    3.30    4.20
   1   5  10    6.30    4.70
   2   5  10    4.60    4.90
  -4   6  10    6.80    4.90
  -3   6  10   12.00    4.60
  -2   6  10   13.30    4.90
  -1   6  10   12.00    5.30
   0   6  10   22.60    5.80
   0   6  10   36.80    7.00
   1   6  10    2.90    5.20
  -3   7  10    1.30    4.50
  -2   7  10   11.60    5.50
  -1   7  10    3.50    6.00
   0   7  10   22.10    7.10
   0   7  10   31.60    6.60
   1  -8  11    9.20    6.20
   1   7 -11   -1.30    4.30
  -1  -7  11    8.20    5.50
   0   7 -11    4.20    4.20
   0  -7  11   16.10    6.20
  -1   7 -11    1.80    3.60
  -1   7 -11    1.60    2.80
   1  -7  11    8.30    5.40
   2  -7  11   -2.80    4.30
  -3   7 -11    6.20    3.30
   3  -7  11    1.90    4.80
   2   6 -11    0.80    4.30
  -2  -6  11   -5.50    4.50
   1   6 -11   12.80    3.30
   1   6 -11   10.70    4.50
  -1  -6  11   12.40    5.50
   0   6 -11    2.70    3.60
   0   6 -11    3.30    2.60
   0  -6  11    0.40    4.90
  -1   6 -11    4.80    2.80
   1  -6  11   10.10    5.00
  -2   6 -11    7.60    3.10
   2  -6  11    8.90    4.30
  -3   6 -11    3.50    3.00
   3  -6  11    6.90    4.60
   3   5 -11   -0.20    3.20
  -3  -5  11   -4.60    4.50
   2   5 -11   22.40    4.80
   2   5 -11   25.40    4.10
  -2  -5  11   21.80    5.40
   1   5 -11   43.50    4.50
   1   5 -11   25.80    4.60
  -1  -5  11   34.60    5.90
   0   5 -11    6.70    3.50
   0   5 -11   15.60    3.20
   0  -5  11   24.30    5.10
  -1   5 -11    1.80    2.40
   1  -5  11    2.90    3.90
   1  -5  11   -0.80    2.90
  -2   5 -11   -3.00    2.30
   2  -5  11   -4.10    3.20
  -3   5 -11    7.30    3.00
   3  -5  11    7.60    4.10
  -4   5 -11   -1.10    3.50
   4  -5  11   -1.90    4.60
   3   4 -11   27.60    4.00
  -3  -4  11   20.50    5.40
   2   4 -11   -0.40    3.60
   2   4 -11    5.70    2.90
  -2  -4  11    3.90    4.00
   1   4 -11   18.40    3.80
   1   4 -11   21.00    3.20
  -1  -4  11   19.30    4.60
   0   4 -11    3.60    2.30
   0  -4  11    8.70    3.80
  -1   4 -11   10.70    2.50
   1  -4  11   21.40    4.30
   1  -4  11   11.20    2.90
  -2   4 -11   -3.10    2.20
   2  -4  11    1.80    2.90
  -3   4 -11    3.20    2.70
   3  -4  11    4.90    3.70
  -4   4 -11    3.30    3.60
   4  -4  11   -6.60    4.10
   4   3 -11    9.40    3.40
  -4  -3  11   15.70    6.10
   3   3 -11   38.50    4.30
  -3  -3  11   30.50    5.70
   2   3 -11    4.00    3.20
   2   3 -11    1.80    2.40
  -2  -3  11    5.00    3.90
   1   3 -11   36.20    3.60
  -1  -3  11   35.50    4.70
   0   3 -11    8.80    2.30
   0  -3  11   14.30    3.10
   0  -3  11   10.40    3.40
  -1   3 -11  105.49    5.40
   1  -3  11  103.39    6.00
  -2   3 -11    0.80    2.30
   2  -3  11   -1.40    2.20
  -3   3 -11    1.10    2.70
   3  -3  11    2.80    3.30
  -4   3 -11    3.20    3.60
   4  -3  11   -2.70    4.30
   4   2 -11    2.40    2.90
  -4  -2  11    8.40    5.40
   3   2 -11    5.00    2.70
  -3  -2  11    5.70    4.20
   2   2 -11   20.20    2.90
  -2  -2  11   25.70    4.60
   1   2 -11   34.10    3.40
  -1  -2  11   32.90    4.60
  -1  -2  11   40.10    3.70
   0   2 -11    0.20    1.80
   0  -2  11   -4.40    2.80
   0  -2  11   -3.00    2.10
  -1   2 -11   22.60    2.90
   1  -2  11   13.60    3.20
  -2   2 -11    0.90    2.20
   2  -2  11    3.30    2.50
  -3   2 -11    6.20    3.00
   3  -2  11    7.50    3.70
  -4   2 -11    4.90    3.80
   4  -2  11    1.80    4.00
  -5  -1  11   -1.70    5.20
   4   1 -11    5.80    2.80
  -4  -1  11    8.20    5.00
   3   1 -11    3.20    2.30
  -3  -1  11    6.00    4.20
   2   1 -11   14.60    2.50
  -2  -1  11   23.20    4.40
   1   1 -11   77.39    4.60
  -1  -1  11   78.19    5.80
  -1  -1  11   79.19    4.50
   0   1 -11   84.99    4.60
   0  -1  11   84.99    4.80
   0  -1  11   84.49    5.40
  -1   1 -11    5.40    2.10
   1  -1  11    7.60    2.50
  -2   1 -11    1.90    2.30
   2  -1  11   -0.70    2.70
  -3   1 -11    6.60    3.10
   3  -1  11    6.40    3.50
   4  -1  11    2.10    4.20
   5   0 -11    6.70    3.50
  -5   0  11    1.40    5.00
   4   0 -11    4.20    2.80
  -4   0  11    1.60    3.90
   3   0 -11    7.10    2.50
  -3   0  11    4.00    3.40
   2   0 -11   35.70    3.40
  -2   0  11   34.00    4.50
   1   0 -11    2.10    1.90
  -1   0  11    5.30    2.00
  -1   0  11    6.40    2.80
   0   0 -11  243.78    9.60
   0   0  11  246.58    9.70
   0   0  11  246.78    9.80
  -1   0 -11   10.40    2.10
   1   0  11    8.50    2.90
  -2   0 -11    6.30    2.40
   2   0  11    3.40    3.00
  -3   0 -11    3.50    3.00
   3   0  11   -0.30    3.10
   4   0  11   -5.20    4.20
   5  -1 -11    6.60    3.70
  -5   1  11   -3.30    4.40
   4  -1 -11    3.10    3.10
  -4   1  11    4.50    4.00
   3  -1 -11    0.10    2.20
  -3   1  11   -1.40    3.10
   2  -1 -11    1.50    1.90
  -2   1  11   -3.70    2.80
   1  -1 -11   41.50    3.50
  -1   1  11   44.90    3.70
  -1   1  11   44.80    4.50
   0  -1 -11    2.60    1.80
   0   1  11    3.30    2.60
   0   1  11    0.30    2.40
  -1  -1 -11    5.90    1.90
   1   1  11    5.10    2.90
  -2  -1 -11   -2.50    1.80
   2   1  11    0.90    3.00
   3   1  11   20.80    5.00
   5  -2 -11   -0.50    3.60
  -5   2  11   -0.40    4.70
   4  -2 -11    6.50    3.20
  -4   2  11    6.10    4.30
   3  -2 -11   24.10    3.20
  -3   2  11   23.40    4.60
   2  -2 -11   -3.30    1.70
  -2   2  11   -2.90    3.20
   1  -2 -11    6.40    1.90
  -1   2  11    5.10    3.20
  -1   2  11    1.70    2.50
   0  -2 -11   18.30    2.20
   0   2  11   20.10    3.50
   0   2  11   16.80    3.30
   1   2  11   16.90    3.80
   2   2  11   56.09    5.70
   3   2  11    9.10    4.90
   5  -3 -11    2.60    4.00
  -5   3  11    2.20    4.90
   4  -3 -11    3.30    3.20
  -4   3  11    5.20    4.30
   3  -3 -11   55.69    4.40
  -3   3  11   53.49    6.00
   2  -3 -11    5.30    2.00
  -2   3  11    9.40    3.70
  -1   3  11    3.20    2.90
  -1   3  11    9.60    3.70
   0   3  11   13.80    3.90
   0   3  11   19.50    3.70
   1   3  11    2.30    3.50
   2   3  11   -4.20    3.80
   3   3  11   10.60    4.90
   5  -4 -11    4.40    4.00
  -5   4  11    6.00    4.90
   4  -4 -11    4.20    3.30
  -4   4  11    1.10    4.00
  -3   4  11    3.50    3.80
  -2   4  11    2.60    3.80
  -1   4  11    5.50    4.10
   0   4  11   24.50    4.30
   0   4  11   28.60    5.00
   1   4  11   19.20    4.80
   2   4  11   -3.80    4.30
  -5   5  11    3.20    5.60
  -4   5  11    1.00    4.30
  -3   5  11    1.10    3.90
  -2   5  11    4.40    4.40
  -1   5  11   10.40    4.70
   0   5  11    4.70    5.00
   0   5  11    2.50    4.20
   1   5  11    9.80    5.00
  -4   6  11    9.50    5.00
  -3   6  11    1.50    4.30
  -2   6  11    5.40    4.90
  -1   6  11   -1.00    5.10
   0   6  11    1.00    6.00
   0   6  11   -5.80    4.90
   1   6  11   11.50    5.80
  -3   7  11    9.50    5.20
  -2   7  11   -2.60    5.10
  -1   7  11   11.40    6.80
   0   7  11    3.20    5.70
   1   7 -12   -6.30    4.90
   0   7 -12    2.70    3.00
   0   7 -12   -3.90    4.00
   0  -7  12    3.00    6.10
  -1   7 -12    7.50    3.40
  -2   7 -12   -0.80    3.20
   2  -7  12   -1.50    4.50
   2   6 -12   -1.10    4.60
   1   6 -12   -1.50    3.10
   1   6 -12   -2.00    4.10
  -1  -6  12    2.50    5.30
   0   6 -12    8.30    4.20
   0   6 -12   11.00    3.20
   0  -6  12    6.00    5.40
  -1   6 -12   12.30    3.30
   1  -6  12   19.00    4.40
  -2   6 -12    0.30    2.90
   2  -6  12    1.30    3.90
  -3   6 -12    2.30    3.10
   3  -6  12    8.80    4.80
   3   5 -12    8.40    3.90
   2   5 -12   -5.70    4.10
   2   5 -12    3.90    3.20
  -2  -5  12   -2.90    4.50
   1   5 -12   16.70    4.50
   1   5 -12   19.20    3.80
  -1  -5  12   20.10    5.80
   0   5 -12    9.30    3.20
   0  -5  12   19.90    5.20
  -1   5 -12   28.40    3.80
   1  -5  12   22.50    4.20
  -2   5 -12    9.10    3.10
   2  -5  12    8.50    4.10
  -3   5 -12   35.20    4.40
   3  -5  12   32.50    5.30
   3   4 -12    7.20    3.40
  -3  -4  12    3.50    5.00
   2   4 -12    2.10    2.90
   2   4 -12    0.90    3.60
  -2  -4  12    7.10    4.60
   1   4 -12   53.29    5.20
   1   4 -12   49.20    4.70
  -1  -4  12   58.99    6.50
   0   4 -12    3.00    2.60
   0  -4  12    2.50    3.00
   0  -4  12    3.10    4.00
  -1   4 -12    7.20    2.60
   1  -4  12   12.00    3.20
  -2   4 -12   16.30    3.30
   2  -4  12   13.60    4.10
  -3   4 -12   22.80    3.80
   3  -4  12   19.00    4.10
   4  -4  12   14.70    5.20
   4   3 -12   12.30    3.70
  -4  -3  12   15.20    6.70
   3   3 -12    4.30    2.90
  -3  -3  12   -2.50    4.30
   2   3 -12   17.30    3.20
   2   3 -12   18.00    3.90
  -2  -3  12   17.70    4.90
   1   3 -12    8.80    2.60
  -1  -3  12    6.50    4.00
   0   3 -12  199.38    8.80
   0  -3  12  201.48    9.00
   0  -3  12  205.98    9.60
  -1   3 -12   10.90    2.70
   1  -3  12   14.10    3.30
  -2   3 -12   18.80    3.20
   2  -3  12   15.20    3.30
  -3   3 -12   13.30    3.40
   3  -3  12   16.10    4.50
  -4   3 -12   13.90    4.20
   4  -3  12   11.10    4.80
   4   2 -12   15.90    3.60
  -4  -2  12   18.20    5.90
   3   2 -12    4.10    2.70
  -3  -2  12    1.80    4.20
   2   2 -12   -1.30    2.00
  -2  -2  12    4.10    3.90
   1   2 -12   83.19    5.20
  -1  -2  12   81.69    6.70
  -1  -2  12   91.29    5.20
   0   2 -12   54.99    4.20
   0  -2  12   67.39    5.70
   0  -2  12   59.09    4.90
  -1   2 -12   58.09    4.20
   1  -2  12   48.30    4.40
  -2   2 -12   20.20    3.40
   2  -2  12   23.90    3.70
  -3   2 -12   38.30    4.30
   3  -2  12   28.60    5.00
  -4   2 -12   23.20    4.90
   4  -2  12   29.00    5.60
   4   1 -12    5.10    3.00
  -4  -1  12    0.30    4.70
   3   1 -12    3.60    2.50
  -3  -1  12    3.90    4.10
   2   1 -12    3.00    2.20
  -2  -1  12    3.50    3.80
   1   1 -12   14.10    2.70
  -1  -1  12   10.70    3.90
  -1  -1  12   15.90    3.00
   0   1 -12   32.00    3.40
   0  -1  12   31.60    4.10
   0  -1  12   23.40    3.20
  -1   1 -12   49.50    4.10
   1  -1  12   53.99    5.00
  -2   1 -12   20.40    3.30
   2  -1  12   23.30    4.10
  -3   1 -12   28.00    4.10
   3  -1  12   26.20    4.60
  -4   1 -12   30.00    5.20
   4  -1  12   24.80    5.40
  -5   0  12   -0.30    5.20
   4   0 -12    1.60    3.00
  -4   0  12   -0.60    4.10
   3   0 -12   21.00    3.30
  -3   0  12   16.20    4.30
   2   0 -12   24.50    3.00
  -2   0  12   22.60    4.20
   1   0 -12   37.80    3.60
  -1   0  12   40.30    3.70
  -1   0  12   37.20    4.60
   0   0 -12  104.19    5.40
   0   0  12  100.39    5.70
   0   0  12  106.29    5.70
  -1   0 -12    0.60    2.00
   1   0  12   -6.40    2.70
  -2   0 -12   29.50    3.40
   2   0  12   30.10    4.50
  -3   0 -12   11.80    3.40
   3   0  12   19.00    4.40
   5  -1 -12    6.00    4.00
  -5   1  12    6.60    5.00
   4  -1 -12    5.90    3.20
  -4   1  12   -1.20    3.80
   3  -1 -12    7.20    2.80
  -3   1  12    7.80    3.80
   2  -1 -12    8.60    2.40
  -2   1  12   11.60    3.70
   1  -1 -12  142.29    6.60
  -1   1  12  141.79    7.50
  -1   1  12  135.29    6.60
   0  -1 -12    1.40    2.00
   0   1  12    0.80    3.00
   0   1  12   -0.20    2.70
  -1  -1 -12  143.99    6.50
   1   1  12  149.39    7.50
   2   1  12    4.30    3.40
   3   1  12   52.29    6.10
   5  -2 -12    0.40    4.00
  -5   2  12    4.30    5.10
   4  -2 -12    0.10    3.00
  -4   2  12    3.90    4.20
   3  -2 -12   -0.30    2.50
  -3   2  12    1.10    3.80
   2  -2 -12    1.80    2.10
  -2   2  12    1.30    3.70
   1  -2 -12   44.50    3.70
  -1   2  12   38.30    4.00
  -1   2  12   43.70    5.10
   0  -2 -12   68.09    4.60
   0   2  12   67.69    5.30
   0   2  12   69.59    5.20
   1   2  12   -0.30    3.50
   2   2  12   75.39    7.10
   3   2  12   34.40    6.00
   5  -3 -12   -1.80    3.90
  -5   3  12   -1.30    4.80
   4  -3 -12   26.40    4.20
  -4   3  12   27.70    5.40
   3  -3 -12    6.20    2.80
  -3   3  12    9.30    4.20
   2  -3 -12    1.80    2.00
  -2   3  12   -0.20    3.60
  -1   3  12   31.70    5.00
   0   3  12   65.59    6.00
   0   3  12   71.09    5.60
   1   3  12    5.20    3.80
   2   3  12   24.30    5.30
   5  -4 -12    3.70    4.40
  -5   4  12   -1.60    7.60
   4  -4 -12   12.60    3.50
  -4   4  12   15.10    4.80
  -3   4  12    2.10    3.90
  -2   4  12    7.00    4.30
  -1   4  12    7.00    4.30
   0   4  12   74.69    6.20
   0   4  12   64.39    7.00
   1   4  12   31.60    5.30
   2   4  12    5.40    5.20
  -4   5  12    3.70    4.60
  -3   5  12    6.20    4.30
  -2   5  12   -2.20    4.50
  -1   5  12   26.30    5.60
   0   5  12   26.10    5.50
   1   5  12   13.90    5.70
  -3   6  12    2.60    4.70
  -2   6  12    5.00    5.20
  -1   6  12    5.00    5.60
   0   6  12   -0.10    5.20
  -2   7  12    5.40    5.80
  -1   7  12   19.00    7.00
   0   7 -13    5.90    3.40
   0  -7  13    2.20    5.80
  -1   7 -13    3.50    3.40
  -2   7 -13    7.50    3.90
   1   6 -13    5.00    4.80
   1   6 -13   14.70    4.00
  -1  -6  13    8.70    6.00
   0   6 -13   10.30    3.50
   0  -6  13   11.00    5.80
  -1   6 -13   15.30    3.70
   1  -6  13   12.60    4.70
  -2   6 -13    7.20    3.50
   2  -6  13    9.10    4.70
   2   5 -13    4.60    4.80
   2   5 -13   10.20    3.90
  -2  -5  13   17.20    5.70
   1   5 -13   18.50    4.60
   1   5 -13   19.40    4.00
  -1  -5  13   15.80    5.60
   0   5 -13   25.40    4.00
   0  -5  13   27.40    5.80
  -1   5 -13   20.90    3.80
   1  -5  13   24.00    4.50
  -2   5 -13    7.00    3.10
   2  -5  13    3.80    4.00
  -3   5 -13   33.20    4.50
   3  -5  13   29.30    5.10
   3   4 -13   12.40    3.80
  -3  -4  13   10.80    5.60
   2   4 -13    5.30    3.10
  -2  -4  13    2.40    4.80
   1   4 -13   76.39    5.80
  -1  -4  13   80.49    7.80
   0   4 -13   12.60    3.20
   0  -4  13   19.60    4.10
   0  -4  13   19.80    4.90
  -1   4 -13    5.20    2.70
   1  -4  13    8.00    3.50
  -2   4 -13    2.50    2.80
   2  -4  13    3.80    3.60
  -3   4 -13   12.70    3.60
   3  -4  13   12.70    4.60
   3   3 -13    1.80    2.90
  -3  -3  13    4.50    5.00
   2   3 -13   29.80    4.00
  -2  -3  13   29.10    5.80
   1   3 -13    4.30    2.70
  -1  -3  13    7.10    3.30
  -1  -3  13   -0.90    4.20
   0   3 -13  142.29    7.30
   0  -3  13  148.69    8.50
   0  -3  13  144.19    7.40
  -1   3 -13    5.30    2.70
   1  -3  13    6.80    3.50
  -2   3 -13    7.50    3.10
   2  -3  13    9.70    3.60
  -3   3 -13    3.10    3.20
   3  -3  13    2.90    4.10
   4   2 -13   26.40    4.20
  -4  -2  13   23.10    6.40
   3   2 -13    7.20    2.80
  -3  -2  13    4.80    4.70
   2   2 -13   17.20    3.30
  -2  -2  13   19.00    5.10
   1   2 -13   22.00    3.60
  -1  -2  13   17.30    3.40
  -1  -2  13   19.90    4.60
   0   2 -13  176.18    8.20
   0  -2  13  186.88    8.60
   0  -2  13  169.58    9.00
  -1   2 -13   24.20    3.50
   1  -2  13   20.50    3.60
  -2   2 -13   17.40    3.60
   2  -2  13   13.30    3.60
  -3   2 -13   20.00    4.00
   3  -2  13   20.50    4.80
   4   1 -13   13.20    3.50
  -4  -1  13   14.10    5.20
   3   1 -13   21.50    3.50
  -3  -1  13   24.10    5.10
   2   1 -13    2.20    2.40
  -2  -1  13    8.00    4.50
   1   1 -13   57.39    4.70
  -1  -1  13   55.79    4.90
  -1  -1  13   71.19    6.30
   0   1 -13   22.70    3.20
   0  -1  13   23.00    4.00
   0  -1  13   19.40    3.50
  -1   1 -13   65.29    5.00
   1  -1  13   62.19    5.10
  -2   1 -13    4.90    2.90
   2  -1  13    9.50    3.90
  -3   1 -13    8.20    3.70
   3  -1  13   12.40    4.20
   4   0 -13   18.30    3.90
  -4   0  13    8.60    4.50
   3   0 -13   25.60    3.80
  -3   0  13   23.90    4.80
   2   0 -13   36.80    3.90
  -2   0  13   38.70    5.20
   1   0 -13    1.80    2.40
  -1   0  13    2.40    3.60
  -1   0  13    4.00    2.50
   0   0 -13  124.29    6.30
   0   0  13  124.89    6.70
   0   0  13  123.49    6.60
  -1   0 -13    9.10    2.60
   1   0  13   13.30    3.80
  -2   0 -13   12.00    3.00
   2   0  13   13.70    3.90
   3   0  13   13.80    4.40
   4  -1 -13    6.00    3.60
  -4   1  13    3.20    4.10
   3  -1 -13   16.70    3.40
  -3   1  13    7.80    4.00
   2  -1 -13    8.30    2.70
  -2   1  13    9.00    4.20
   1  -1 -13  166.58    7.70
  -1   1  13  164.48    7.70
  -1   1  13  181.78    8.80
   0  -1 -13    1.60    2.10
   0   1  13    1.40    3.10
   0   1  13   -1.70    3.00
  -1  -1 -13   48.60    4.00
   1   1  13   54.79    5.30
   2   1  13   13.30    4.10
   3   1  13   34.90    5.80
   4  -2 -13   -0.60    3.20
  -4   2  13   -3.80    3.90
   3  -2 -13   10.30    3.20
  -3   2  13    8.80    4.40
   2  -2 -13    2.60    2.40
  -2   2  13   -1.00    3.90
   1  -2 -13   47.50    3.90
  -1   2  13   35.40    5.10
   0   2  13   27.90    4.20
   0   2  13   25.40    6.30
   1   2  13    2.30    4.00
   2   2  13    4.80    4.30
   5  -3 -13    0.00    4.20
   4  -3 -13   32.50    4.50
  -4   3  13   18.40    5.10
   3  -3 -13   -0.40    2.70
  -3   3  13   -0.60    4.00
  -2   3  13   10.90    4.40
  -1   3  13   -2.50    3.70
   0   3  13   69.09    5.90
   1   3  13    7.70    4.30
   2   3  13    4.20    4.80
  -4   4  13   15.00    4.90
  -3   4  13    3.30    4.30
  -2   4  13    8.00    4.60
  -1   4  13   16.80    5.10
   0   4  13   25.80    4.80
   1   4  13   19.90    5.10
  -4   5  13    0.40    4.50
  -3   5  13   20.00    5.30
  -2   5  13   -5.20    4.60
  -1   5  13    7.00    5.10
   0   5  13   33.50    5.90
   1   5  13    1.10    5.20
  -3   6  13    5.00    5.30
  -2   6  13    5.00    5.20
  -1   6  13    1.70    5.80
   0   6  13    3.80    6.60
   1   6 -14    4.20    4.50
   1   6 -14    3.90    3.50
  -1  -6  14    4.40    6.10
   0   6 -14    4.50    3.30
   0  -6  14   -1.70    5.60
  -1   6 -14   -0.70    3.20
   1  -6  14   11.00    4.90
  -2   6 -14    5.10    3.50
   2  -6  14   -1.90    5.40
   2   5 -14    3.80    3.70
  -2  -5  14   -2.70    5.20
   1   5 -14   -0.80    3.10
  -1  -5  14    0.50    5.30
   0   5 -14    8.90    3.40
   0  -5  14    4.00    4.40
   0  -5  14   -5.20    4.60
  -1   5 -14   10.30    3.50
   1  -5  14    8.00    4.40
  -2   5 -14    3.00    3.30
   2  -5  14    0.80    4.40
   3   4 -14    4.50    3.80
   2   4 -14   -0.30    3.30
  -2  -4  14   -8.20    5.10
   1   4 -14    4.90    3.10
  -1  -4  14   11.70    4.10
  -1  -4  14    1.50    5.10
   0   4 -14    2.30    3.10
   0  -4  14    3.40    3.70
   0  -4  14   -3.80    4.50
  -1   4 -14   -0.40    2.80
   1  -4  14   -5.00    3.50
  -2   4 -14   -1.00    3.00
   2  -4  14   -4.30    3.40
  -3   4 -14   -3.90    3.20
   3  -4  14    1.30    4.30
   3   3 -14    6.70    3.50
  -3  -3  14   -4.70    4.90
   2   3 -14    1.30    2.90
  -2  -3  14   -3.40    4.70
   1   3 -14    9.40    3.00
  -1  -3  14    5.20    3.60
  -1  -3  14    4.40    5.00
   0   3 -14   18.80    3.70
   0  -3  14   19.40    5.00
   0  -3  14   25.40    4.60
  -1   3 -14    2.30    2.80
   1  -3  14    0.50    3.50
  -2   3 -14    1.40    3.20
   2  -3  14    2.00    3.80
  -3   3 -14    2.90    3.50
   3  -3  14   -3.80    4.10
   3   2 -14   -0.70    2.80
  -3  -2  14    1.10    4.80
   2   2 -14    7.60    3.20
  -2  -2  14    5.00    4.90
   1   2 -14    3.90    2.90
  -1  -2  14    1.60    3.20
  -1  -2  14    8.60    4.70
   0   2 -14   78.39    6.00
   0  -2  14   69.79    6.40
   0  -2  14   66.39    6.00
  -1   2 -14    1.60    2.80
   1  -2  14    5.30    3.30
  -2   2 -14    3.90    3.10
   2  -2  14    3.80    3.60
  -3   2 -14    2.90    3.50
   3  -2  14   -2.90    4.30
   4   1 -14    7.90    3.60
  -4  -1  14    3.40    5.00
   3   1 -14    8.20    3.20
  -3  -1  14   12.50    4.80
   2   1 -14    1.10    2.70
  -2  -1  14   -2.40    4.50
   1   1 -14    6.60    2.90
  -1  -1  14    5.30    2.90
  -1  -1  14    8.70    4.20
   0   1 -14    2.40    2.80
   0  -1  14    1.20    4.90
   0  -1  14   -1.10    2.90
  -1   1 -14    1.80    2.80
   1  -1  14   -0.20    3.20
  -2   1 -14    3.00    3.00
   2  -1  14    0.60    3.60
  -3   1 -14   -7.80    3.20
   4   0 -14    2.50    3.40
  -4   0  14    1.50    4.30
   3   0 -14    5.10    3.20
  -3   0  14    2.30    4.00
   2   0 -14    8.30    3.10
  -2   0  14   12.70    4.50
   1   0 -14    1.10    2.70
  -1   0  14    9.80    3.00
  -1   0  14    4.80    3.80
   0   0 -14    2.10    2.70
   0   0  14    5.60    3.40
  -1   0 -14   -2.40    2.50
   1   0  14    5.60    3.80
  -2   0 -14   -1.40    2.70
   2   0  14    4.40    3.90
   3   0  14    0.30    4.20
   4  -1 -14    6.50    3.60
  -4   1  14    0.40    3.90
   3  -1 -14    8.30    3.40
  -3   1  14    8.70    4.30
   2  -1 -14   -2.70    2.60
  -2   1  14    4.20    4.10
   1  -1 -14   10.80    3.00
  -1   1  14   20.40    4.60
   0  -1 -14    7.70    2.60
   0   1  14    8.00    3.50
   1   1  14    3.20    3.40
   2   1  14   -5.20    3.70
   4  -2 -14   -1.80    3.40
  -4   2  14    4.40    4.50
   3  -2 -14    2.20    3.10
  -3   2  14    0.00    4.20
   2  -2 -14    7.00    3.00
  -2   2  14    6.50    4.60
   1  -2 -14   11.30    2.90
  -1   2  14    8.40    4.10
   0   2  14    3.30    3.40
   1   2  14    3.20    4.10
   2   2  14   10.50    5.10
   4  -3 -14    3.30    3.70
  -4   3  14    4.00    4.60
   3  -3 -14    3.90    3.10
  -3   3  14    0.10    4.40
  -2   3  14    6.90    4.50
  -1   3  14   -0.40    3.90
   0   3  14   10.10    4.10
   1   3  14   19.20    5.10
   2   3  14   -2.10    4.90
  -4   4  14   13.70    5.00
  -3   4  14    3.90    4.50
  -2   4  14   -3.60    4.50
  -1   4  14    5.40    4.80
   0   4  14   23.00    4.90
   1   4  14    3.10    4.60
  -3   5  14    4.10    4.90
  -2   5  14   -2.10    5.10
  -1   5  14    7.40    5.30
   0   5  14    5.80    5.40
  -2   6  14    6.30    5.50
  -1   6  14   12.10    6.40
   0   6 -15    4.30    3.60
  -1   6 -15    0.20    3.60
   1   5 -15    0.70    3.40
  -1  -5  15   -2.50    4.50
  -1  -5  15   -4.20    5.90
   0   5 -15    7.40    3.50
   0  -5  15    5.70    4.80
  -1   5 -15    2.50    3.40
   1  -5  15   -5.90    4.30
  -2   5 -15    4.10    3.50
   2  -5  15   11.30    5.10
   2   4 -15    1.60    3.40
  -2  -4  15    2.80    5.90
   1   4 -15    2.30    3.20
  -1  -4  15    5.40    4.30
  -1  -4  15   -0.70    5.60
   0   4 -15    9.20    3.40
   0  -4  15   11.40    4.40
  -1   4 -15    7.80    3.40
   1  -4  15    6.50    4.60
  -2   4 -15   19.40    4.10
   2  -4  15   15.70    4.80
   3   3 -15    1.60    3.30
  -3  -3  15    2.50    5.40
   2   3 -15   12.20    3.60
  -2  -3  15    0.50    5.50
   1   3 -15    3.50    3.20
  -1  -3  15   -0.70    3.70
  -1  -3  15   -5.80    4.90
   0   3 -15    0.70    3.20
   0  -3  15    1.60    4.00
  -1   3 -15    8.10    3.40
   1  -3  15    6.10    4.00
  -2   3 -15   15.30    4.00
   2  -3  15   19.00    4.50
  -3   3 -15   14.70    4.10
   3   2 -15   -3.20    3.20
  -3  -2  15   -0.20    4.80
   2   2 -15    1.10    3.00
  -2  -2  15   -3.20    5.10
   1   2 -15   25.70    4.10
  -1  -2  15   29.10    5.80
  -1  -2  15   37.70    4.80
   0   2 -15    1.80    3.30
   0  -2  15    6.00    3.60
  -1   2 -15   11.40    3.60
   1  -2  15   10.90    4.00
  -2   2 -15    6.50    3.50
   2  -2  15    0.40    4.20
  -3   2 -15    8.40    3.90
   3  -2  15   -2.40    7.40
   3   1 -15    6.50    3.40
  -3  -1  15    6.00    4.50
   2   1 -15    5.10    3.50
  -2  -1  15    6.70    4.70
   1   1 -15   24.90    4.00
  -1  -1  15   23.50    4.90
  -1  -1  15   26.70    3.80
   0   1 -15    9.40    3.40
   0  -1  15    8.90    3.70
  -1   1 -15    9.00    3.40
   1  -1  15    5.00    4.10
  -2   1 -15   29.10    4.30
   2  -1  15   19.40    4.90
  -3   1 -15   24.70    4.80
   4   0 -15   -3.60    3.70
  -4   0  15    5.90    4.70
   3   0 -15    7.20    3.40
  -3   0  15    2.30    4.40
   2   0 -15    9.70    3.70
  -2   0  15   17.30    4.80
   1   0 -15    8.90    3.30
  -1   0  15    7.10    3.90
   0   0 -15    4.10    2.90
   0   0  15    9.30    3.80
  -1   0 -15    7.30    3.10
   1   0  15   10.70    4.20
  -2   0 -15    7.70    3.60
   2   0  15   12.40    4.50
   4  -1 -15    9.20    4.10
  -4   1  15   -1.40    4.20
   3  -1 -15    3.70    3.20
  -3   1  15    3.80    4.40
   2  -1 -15    1.40    3.20
  -2   1  15   -1.30    4.40
   1  -1 -15   11.00    3.30
  -1   1  15    7.80    4.40
   0  -1 -15   10.20    2.90
   0   1  15    5.20    3.70
   1   1  15    4.60    4.00
   2   1  15   14.60    5.00
   4  -2 -15    4.30    4.00
  -4   2  15    0.30    4.50
   3  -2 -15   -3.80    3.10
  -3   2  15    3.00    4.50
   2  -2 -15   21.60    4.00
  -2   2  15   26.60    5.70
  -1   2  15    2.80    4.00
   0   2  15   22.90    4.60
   1   2  15   14.10    4.90
   2   2  15   28.00    6.00
   4  -3 -15    0.00    3.80
  -4   3  15    1.50    4.60
  -3   3  15    1.10    4.60
  -2   3  15   11.10    5.10
  -1   3  15   11.70    4.80
   0   3  15   -2.20    3.80
   1   3  15   25.50    5.50
  -3   4  15    6.60    5.00
  -2   4  15    4.70    5.00
  -1   4  15   21.10    5.70
   0   4  15   -3.40    4.20
   1   4  15    7.20    5.20
  -3   5  15    6.20    5.30
  -2   5  15    5.40    5.90
  -1   5  15   10.60    6.10
   1   5 -16    2.70    4.50
  -1  -5  16   -6.20    6.50
  -1  -5  16    5.00    5.30
   0   5 -16    6.30    3.80
   0  -5  16    9.10    4.90
  -1   5 -16    5.40    3.80
   1  -5  16   -4.10    5.20
   2   4 -16    9.40    4.30
  -2  -4  16   11.20    6.70
   1   4 -16   -3.70    3.10
  -1  -4  16   12.40    4.70
  -1  -4  16   -1.70    6.10
   0   4 -16   18.20    4.00
   0  -4  16   14.40    5.20
  -1   4 -16    1.50    3.50
   1  -4  16    4.40    4.70
  -2   4 -16   16.30    4.40
   2  -4  16   13.50    6.00
   2   3 -16   11.30    3.90
  -2  -3  16    3.10    5.70
   1   3 -16   14.10    3.90
  -1  -3  16    7.70    4.50
  -1  -3  16    6.70    6.10
   0   3 -16    0.20    3.30
   0  -3  16   -9.10    4.20
  -1   3 -16   12.40    3.80
   1  -3  16   12.70    4.30
  -2   3 -16    4.60    3.80
   2  -3  16    6.80    4.60
   3   2 -16    5.90    3.80
  -3  -2  16    8.20    5.70
   2   2 -16    6.10    3.70
  -2  -2  16    1.10    5.40
   1   2 -16   41.30    5.20
  -1  -2  16   52.79    6.20
  -1  -2  16   46.60    6.70
   0   2 -16    1.90    3.30
   0  -2  16   -1.10    3.60
  -1   2 -16    8.30    3.70
   1  -2  16   -3.10    3.90
  -2   2 -16   25.70    4.70
   2  -2  16   25.50    5.70
   3   1 -16    0.10    3.70
  -3  -1  16   10.90    4.90
   2   1 -16    7.80    3.90
  -2  -1  16   12.40    5.20
   1   1 -16   28.60    4.70
  -1  -1  16   36.40    5.50
   0   1 -16   17.80    4.10
   0  -1  16   19.00    4.20
  -1   1 -16    7.30    3.60
   1  -1  16   15.50    4.60
  -2   1 -16    5.00    3.70
   2  -1  16    2.10    4.60
   3   0 -16    0.30    3.70
  -3   0  16    8.00    4.80
   2   0 -16    4.30    3.40
  -2   0  16   -1.00    4.60
   1   0 -16   40.00    4.90
  -1   0  16   28.60    5.20
   0   0 -16   19.50    3.80
   0   0  16   11.50    4.40
  -1   0 -16    2.20    3.30
   1   0  16    4.90    4.50
   2   0  16    4.90    4.50
   4  -1 -16    7.80    4.80
   3  -1 -16   -2.10    3.40
  -3   1  16    1.80    4.60
   2  -1 -16    8.40    3.70
  -2   1  16   12.60    5.20
   1  -1 -16    4.10    3.20
  -1   1  16    2.20    4.60
   0  -1 -16   19.20    3.80
   0   1  16   17.80    4.40
   1   1  16   10.80    4.50
   2   1  16   18.30    5.60
   4  -2 -16    3.90    4.20
   3  -2 -16    4.40    3.80
  -3   2  16    2.60    4.90
   2  -2 -16   21.00    4.00
  -2   2  16   18.50    5.70
  -1   2  16    5.50    4.30
   0   2  16   15.50    4.50
   1   2  16    9.20    4.90
  -3   3  16    7.10    5.20
  -2   3  16    9.20    5.40
  -1   3  16   15.20    5.20
   0   3  16    4.90    4.80
   1   3  16   -1.00    5.00
  -3   4  16    3.70    5.10
  -2   4  16   10.70    5.70
  -2   5  16   -2.90    6.00
   1   4 -17   -5.90    3.40
  -1  -4  17   -4.80    6.40
  -1  -4  17    1.20    5.00
   0   4 -17    9.50    3.90
   0  -4  17    1.20    5.00
  -1   4 -17   -2.50    4.30
   1  -4  17   -2.00    4.60
   2   3 -17    4.10    4.20
  -2  -3  17    5.10    6.70
   1   3 -17   -0.10    3.60
  -1  -3  17   -5.30    6.10
   0   3 -17    0.60    3.60
   0  -3  17   -5.30    4.30
  -1   3 -17   -4.10    3.50
   1  -3  17    2.80    4.50
   2   2 -17    2.50    4.10
  -2  -2  17   -5.40    5.50
   1   2 -17   16.60    4.60
  -1  -2  17   24.10    5.90
   0   2 -17    1.30    3.70
   0  -2  17    1.00    4.00
  -1   2 -17   -5.80    3.50
   1  -2  17    2.30    4.70
  -2   2 -17   -4.70    3.80
   3   1 -17    1.30    4.30
  -3  -1  17   -2.40    4.80
   2   1 -17    3.00    4.00
  -2  -1  17    3.30    5.00
   1   1 -17   24.20    4.70
  -1  -1  17   17.30    5.30
   0   1 -17    1.70    3.60
   0  -1  17   -1.80    4.00
  -1   1 -17   -2.10    3.70
   1  -1  17    3.50    4.80
  -2   1 -17   -4.30    3.60
   3   0 -17   11.50    4.40
  -3   0  17   -1.00    4.80
   2   0 -17    6.90    4.00
  -2   0  17    4.90    5.10
   1   0 -17   -3.10    3.60
  -1   0  17    2.50    4.80
   0   0 -17    4.80    3.50
   0   0  17    7.90    4.50
  -1   0 -17    2.40    3.70
   1   0  17    5.30    4.60
   3  -1 -17   -0.70    3.90
  -3   1  17   -0.90    4.80
   2  -1 -17    2.20    3.90
  -2   1  17    0.90    5.20
   1  -1 -17    4.50    3.80
   0   1  17    1.70    4.10
   1   1  17    1.20    4.60
   3  -2 -17   -2.00    3.90
  -3   2  17   -1.90    5.00
  -2   2  17   14.20    5.80
   0   2  17   10.30    5.10
   1   2  17    2.60    5.00
  -3   3  17    9.20    5.70
  -2   3  17    0.50    5.40
  -2   4  17   14.40    6.30
   1   3 -18   -1.70    6.00
   0   3 -18    1.30    3.90
   0  -3  18    0.20    4.70
  -2  -2  18    6.20    5.90
   1   2 -18    3.40    4.40
   0   2 -18    4.80    4.10
   0  -2  18    4.30    4.50
  -1   2 -18    1.30    4.10
   1  -2  18   -7.90    4.60
   2   1 -18    5.30    4.40
  -2  -1  18   12.10    5.90
   1   1 -18    2.20    4.10
   0   1 -18    4.30    3.90
   0  -1  18   -5.00    4.50
  -1   1 -18   10.90    4.50
   1  -1  18   13.00    5.30
   2   0 -18    8.30    4.60
  -2   0  18    2.60    5.50
   1   0 -18   -0.10    4.10
   0   0 -18   -4.40    3.60
   0   0  18    1.00    4.60
   1   0  18    3.50    5.00
   3  -1 -18   -3.70    4.30
   2  -1 -18    5.40    4.40
  -2   1  18   16.00    6.30
   1  -1 -18   -6.70    4.20
   0   1  18   -3.80    5.50
   1   1  18   -1.80    4.80
  -2   2  18    5.20    5.80
  -2   3  18    0.50    5.50
   0  -2  19   -2.80    4.80
   1   1 -19   -0.70    4.40
   0   1 -19   -6.90    4.00
   0  -1  19    5.80    5.30
   2   0 -19    8.00    4.80
  -2   0  19    7.90    6.20
   1   0 -19    6.10    4.60
   0   0 -19   10.20    4.40
  -2   1  19    4.50    6.30

_computing_structure_solution     'SHELXT 2014/4 (Sheldrick, 2014)'
;
_shelx_hkl_checksum                90057
_olex2_submission_special_instructions  'No special instructions were received'
